# Supplementary material for: Circular RNA-Expression Profiling Reveals a Potential Role of Hsa_circ_0097435 in Heart Failure via Sponging Multiple MicroRNAs
Source: Front Genet. 2020 Mar 10;11:212. doi: 10.3389/fgene.2020.00212 (PMC7076158; doi:10.3389/fgene.2020.00212)
Supplement: Supplementary file 3 [file Table_1.XLS]

## Sheet: T01.CIRI_Predict
circRNA_ID	chr	circRNA_start	circRNA_end	#junction_reads	SM_MS_SMS	#non_junction_reads	junction_reads_ratio	circRNA_type	gene_id	Symbol	strand	junction_reads_ID
1:1223244|1223968	1	1223244	1223968	12	3_3_1	89	0.212	exon	ENSG00000078808,	SDF4	-	A00254:26:H7YMHDSXX:3:2520:8513:31735,A00254:26:H7YMHDSXX:3:2520:7292:34820,A00224:146:HG5YGDSXX:3:1102:3134:4946,A00224:146:HG5YGDSXX:3:1303:1316:29794,A00254:26:H7YMHDSXX:3:2175:8260:28354,A00254:26:H7YMHDSXX:3:2176:13765:26459,A00224:146:HG5YGDSXX:3:21
1:1256045|1267992	1	1256045	1267992	21	4_9_6	22	0.656	exon	ENSG00000160087,	UBE2J2	-	A00254:26:H7YMHDSXX:3:2334:23005:8923,A00254:26:H7YMHDSXX:3:2372:1235:33442,A00254:26:H7YMHDSXX:3:2463:25373:15186,A00254:26:H7YMHDSXX:3:2501:25907:24471,A00254:26:H7YMHDSXX:3:2576:19072:19899,A00224:146:HG5YGDSXX:3:1255:5466:22294,A00224:146:HG5YGDSXX:3:
1:1256992|1257310	1	1256992	1257310	11	1_1_1	35	0.386	exon	ENSG00000160087,	UBE2J2	-	A00254:26:H7YMHDSXX:3:2574:12924:21559,A00254:26:H7YMHDSXX:3:2574:12626:23891,A00224:146:HG5YGDSXX:3:1314:12427:33379,A00254:26:H7YMHDSXX:3:2111:18738:33567,A00254:26:H7YMHDSXX:3:2111:18412:33661,A00254:26:H7YMHDSXX:3:2248:9833:23500,A00224:146:HG5YGDSXX:
1:1648995|1716478	1	1648995	1716478	3	2_2_0	6	0.5	intron	ENSG00000248333,	CDK11B	-	A00224:146:HG5YGDSXX:3:1561:17002:21042,A00224:146:HG5YGDSXX:3:1561:16920:21277,A00224:146:HG5YGDSXX:3:2548:8549:5963,
1:1649499|1655484	1	1649499	1655484	7	3_3_0	10	0.583	exon	ENSG00000248333,	CDK11B	-	A00254:26:H7YMHDSXX:3:2323:6605:22764,A00254:26:H7YMHDSXX:3:2424:18900:11866,A00224:146:HG5YGDSXX:3:1557:22064:23985,A00224:146:HG5YGDSXX:3:2211:8919:34882,A00224:146:HG5YGDSXX:3:2223:5095:32675,A00224:146:HG5YGDSXX:3:2372:7157:34084,A00254:26:H7YMHDSXX:3
1:1668327|1670151	1	1668327	1670151	15	3_6_0	21	0.588	exon	ENSG00000189339,	SLC35E2B	-	A00224:146:HG5YGDSXX:3:1357:4526:7889,A00254:26:H7YMHDSXX:3:1613:13584:25833,A00254:26:H7YMHDSXX:3:2149:4083:27038,A00254:26:H7YMHDSXX:3:2149:3712:34569,A00224:146:HG5YGDSXX:3:2236:11559:33004,A00254:26:H7YMHDSXX:3:2440:8486:10300,A00254:26:H7YMHDSXX:3:25
1:1668327|1739704	1	1668327	1739704	9	4_5_0	6	0.75	intergenic_region	n/a	n;a	-	A00224:146:HG5YGDSXX:3:1563:16568:29622,A00254:26:H7YMHDSXX:3:1535:11632:17848,A00254:26:H7YMHDSXX:3:2113:5828:11365,A00254:26:H7YMHDSXX:3:2252:10981:11271,A00254:26:H7YMHDSXX:3:1277:4065:27884,A00254:26:H7YMHDSXX:3:1450:25003:5932,A00254:26:H7YMHDSXX:3:1
1:1669664|1734835	1	1669664	1734835	26	6_7_2	39	0.571	intergenic_region	n/a	n;a	-	A00254:26:H7YMHDSXX:3:2307:24288:12211,A00254:26:H7YMHDSXX:3:2316:6596:26256,A00254:26:H7YMHDSXX:3:2467:11424:17550,A00254:26:H7YMHDSXX:3:2467:11704:21605,A00224:146:HG5YGDSXX:3:1159:20139:1423,A00224:146:HG5YGDSXX:3:1159:22010:4820,A00224:146:HG5YGDSXX:3
1:1734690|1739704	1	1734690	1739704	14	6_6_0	7	0.8	exon	ENSG00000215790,	SLC35E2	-	A00254:26:H7YMHDSXX:3:2318:10140:16579,A00254:26:H7YMHDSXX:3:2404:14244:14481,A00224:146:HG5YGDSXX:3:1159:23258:30342,A00224:146:HG5YGDSXX:3:1169:25482:29997,A00224:146:HG5YGDSXX:3:1569:25608:24392,A00224:146:HG5YGDSXX:3:1668:13747:16595,A00254:26:H7YMHDS
1:1793245|1817875	1	1793245	1817875	14	1_1_5	175	0.138	exon	ENSG00000078369,	GNB1	-	A00224:146:HG5YGDSXX:3:2163:4996:19476,A00254:26:H7YMHDSXX:3:1316:11089:13557,A00254:26:H7YMHDSXX:3:2557:1796:7639,A00224:146:HG5YGDSXX:3:1143:28791:17096,A00224:146:HG5YGDSXX:3:1560:2184:24659,A00254:26:H7YMHDSXX:3:1561:11912:37059,A00254:26:H7YMHDSXX:3:
1:1804419|1817875	1	1804419	1817875	27	11_3_11	170	0.241	exon	ENSG00000078369,	GNB1	-	A00254:26:H7YMHDSXX:3:2345:16161:23375,A00254:26:H7YMHDSXX:3:2414:5620:12571,A00254:26:H7YMHDSXX:3:2514:14380:12900,A00224:146:HG5YGDSXX:3:1257:30400:36761,A00224:146:HG5YGDSXX:3:1259:23411:25661,A00224:146:HG5YGDSXX:3:1441:32027:7232,A00224:146:HG5YGDSXX
1:1815756|1825499	1	1815756	1825499	13	3_3_0	146	0.151	exon	ENSG00000078369,	GNB1	-	A00254:26:H7YMHDSXX:3:2311:15293:28635,A00254:26:H7YMHDSXX:3:2338:28339:9925,A00224:146:HG5YGDSXX:3:1148:12174:29590,A00224:146:HG5YGDSXX:3:1168:13467:20369,A00254:26:H7YMHDSXX:3:1623:18701:14873,A00254:26:H7YMHDSXX:3:2172:10583:30499,A00254:26:H7YMHDSXX:
1:1815756|1839238	1	1815756	1839238	16	5_3_7	117	0.215	exon	ENSG00000078369,	GNB1	-	A00224:146:HG5YGDSXX:3:1256:12970:30342,A00224:146:HG5YGDSXX:3:1305:30481:4554,A00224:146:HG5YGDSXX:3:1311:28782:12070,A00224:146:HG5YGDSXX:3:1403:15646:28338,A00224:146:HG5YGDSXX:3:1435:10420:15280,A00224:146:HG5YGDSXX:3:1672:3459:3756,A00254:26:H7YMHDSX
1:1825397|1839238	1	1825397	1839238	13	3_1_4	115	0.184	exon	ENSG00000078369,	GNB1	-	A00254:26:H7YMHDSXX:3:1555:19768:1626,A00254:26:H7YMHDSXX:3:1555:19949:1626,A00254:26:H7YMHDSXX:3:1640:31729:36558,A00254:26:H7YMHDSXX:3:1651:10203:36104,A00224:146:HG5YGDSXX:3:2145:29812:17644,A00224:146:HG5YGDSXX:3:2274:5764:18584,A00224:146:HG5YGDSXX:3
1:2169518|2175313	1	2169518	2175313	2	2_1_1	21	0.16	exon	ENSG00000067606,	PRKCZ	+	A00254:26:H7YMHDSXX:3:2425:18891:1705,A00224:146:HG5YGDSXX:3:1627:25075:4335,
1:6549571|6550615	1	6549571	6550615	5	2_2_0	2	0.833	exon	ENSG00000162408,	NOL9	-	A00254:26:H7YMHDSXX:3:2271:25843:11459,A00224:146:HG5YGDSXX:3:2157:3260:15906,A00254:26:H7YMHDSXX:3:1465:28827:27868,A00254:26:H7YMHDSXX:3:1465:28257:28479,A00254:26:H7YMHDSXX:3:1465:29297:32690,
1:8495063|8614686	1	8495063	8614686	4	2_2_0	9	0.471	exon	ENSG00000142599,	RERE	-	A00254:26:H7YMHDSXX:3:2316:19298:13213,A00254:26:H7YMHDSXX:3:1510:10728:20823,A00224:146:HG5YGDSXX:3:2208:27208:11600,A00224:146:HG5YGDSXX:3:2449:28519:11209,
1:8541214|8557523	1	8541214	8557523	10	4_4_2	54	0.27	exon	ENSG00000142599,	RERE	-	A00254:26:H7YMHDSXX:3:1538:16333:2942,A00254:26:H7YMHDSXX:3:2151:26973:26976,A00224:146:HG5YGDSXX:3:2105:16658:21856,A00224:146:HG5YGDSXX:3:2227:17201:27305,A00224:146:HG5YGDSXX:3:2227:17499:31861,A00224:146:HG5YGDSXX:3:2426:14281:9972,A00254:26:H7YMHDSXX
1:8541214|8614686	1	8541214	8614686	15	6_7_3	23	0.566	exon	ENSG00000142599,	RERE	-	A00254:26:H7YMHDSXX:3:2537:12653:11036,A00224:146:HG5YGDSXX:3:1243:19325:35775,A00224:146:HG5YGDSXX:3:1243:19090:36213,A00224:146:HG5YGDSXX:3:1615:21169:23469,A00224:146:HG5YGDSXX:3:1615:20989:23594,A00254:26:H7YMHDSXX:3:1573:4047:18834,A00254:26:H7YMHDSX
1:9710105|9710596	1	9710105	9710596	30	11_10_0	179	0.251	intron	ENSG00000171608,	PIK3CD	+	A00254:26:H7YMHDSXX:3:2276:16857:18192,A00254:26:H7YMHDSXX:3:2378:5294:3897,A00254:26:H7YMHDSXX:3:2525:22932:17315,A00254:26:H7YMHDSXX:3:2533:27642:5337,A00254:26:H7YMHDSXX:3:2674:24198:24079,A00224:146:HG5YGDSXX:3:1163:5864:17534,A00224:146:HG5YGDSXX:3:1
1:9871187|9877989	1	9871187	9877989	14	4_2_2	21	0.571	exon	ENSG00000178585,	CTNNBIP1	-	A00254:26:H7YMHDSXX:3:2413:18656:33646,A00254:26:H7YMHDSXX:3:2420:19063:19288,A00224:146:HG5YGDSXX:3:1102:21802:25066,A00224:146:HG5YGDSXX:3:1223:10809:15170,A00224:146:HG5YGDSXX:3:1224:16125:7279,A00224:146:HG5YGDSXX:3:1224:13612:16705,A00224:146:HG5YGDS
1:9931891|9934860	1	9931891	9934860	25	3_8_10	17	0.746	exon	ENSG00000162441,	LZIC	-	A00254:26:H7YMHDSXX:3:2403:10863:14826,A00254:26:H7YMHDSXX:3:2526:6903:30170,A00254:26:H7YMHDSXX:3:2541:13187:17566,A00224:146:HG5YGDSXX:3:1173:3432:29481,A00224:146:HG5YGDSXX:3:1240:12463:19539,A00224:146:HG5YGDSXX:3:1241:8169:3208,A00224:146:HG5YGDSXX:3
1:9931891|9935627	1	9931891	9935627	13	5_5_0	4	0.867	exon	ENSG00000162441,	LZIC	-	A00254:26:H7YMHDSXX:3:2314:13304:26882,A00254:26:H7YMHDSXX:3:2314:14335:27258,A00254:26:H7YMHDSXX:3:2430:18403:15013,A00224:146:HG5YGDSXX:3:1355:32181:23093,A00224:146:HG5YGDSXX:3:1411:8829:13119,A00224:146:HG5YGDSXX:3:1517:17716:4773,A00254:26:H7YMHDSXX:
1:9972018|9981170	1	9972018	9981170	3	2_2_0	2	0.75	exon	ENSG00000173614,	NMNAT1	+	A00224:146:HG5YGDSXX:3:1153:31213:30248,A00224:146:HG5YGDSXX:3:2537:6686:4147,A00254:26:H7YMHDSXX:3:1441:6361:3552,
1:10095461|10105744	1	10095461	10105744	15	5_5_1	7	0.811	exon	ENSG00000130939,	UBE4B	+	A00254:26:H7YMHDSXX:3:2465:12481:35509,A00254:26:H7YMHDSXX:3:2466:12084:5290,A00254:26:H7YMHDSXX:3:2521:27914:8719,A00254:26:H7YMHDSXX:3:2634:21450:17597,A00224:146:HG5YGDSXX:3:1354:20302:6652,A00224:146:HG5YGDSXX:3:1533:3170:14121,A00224:146:HG5YGDSXX:3:
1:10117459|10130813	1	10117459	10130813	4	2_2_0	11	0.421	exon	ENSG00000130939,	UBE4B	+	A00254:26:H7YMHDSXX:3:2163:11098:11600,A00254:26:H7YMHDSXX:3:2163:11071:11678,A00254:26:H7YMHDSXX:3:2163:10131:11866,A00224:146:HG5YGDSXX:3:2418:21947:29951,
1:10132369|10137205	1	10132369	10137205	3	1_2_1	5	0.545	exon	ENSG00000130939,	UBE4B	+	A00224:146:HG5YGDSXX:3:1337:14055:27931,A00224:146:HG5YGDSXX:3:1659:31494:18396,A00254:26:H7YMHDSXX:3:1263:2754:34413,
1:10149184|10161286	1	10149184	10161286	5	1_2_1	19	0.345	exon	ENSG00000130939,	UBE4B	+	A00224:146:HG5YGDSXX:3:1425:19352:18129,A00224:146:HG5YGDSXX:3:1534:3983:4445,A00254:26:H7YMHDSXX:3:2242:16984:32847,A00254:26:H7YMHDSXX:3:1124:30436:16125,A00254:26:H7YMHDSXX:3:1242:19217:36652,
1:10411418|10413251	1	10411418	10413251	10	6_6_0	66	0.233	exon	ENSG00000142657,	PGD	+	A00254:26:H7YMHDSXX:3:2347:9525:23625,A00254:26:H7YMHDSXX:3:2347:9480:23641,A00254:26:H7YMHDSXX:3:2371:32823:11021,A00224:146:HG5YGDSXX:3:1153:17237:24173,A00224:146:HG5YGDSXX:3:1334:21640:22467,A00254:26:H7YMHDSXX:3:2251:5918:27743,A00224:146:HG5YGDSXX:3
1:10467190|10469338	1	10467190	10469338	4	2_2_0	47	0.145	exon	ENSG00000160049,	DFFA	-	A00224:146:HG5YGDSXX:3:1208:18674:36839,A00224:146:HG5YGDSXX:3:1256:20880:19899,A00224:146:HG5YGDSXX:3:2363:21712:27946,A00254:26:H7YMHDSXX:3:1277:14253:29872,
1:11023193|11025208	1	11023193	11025208	4	1_1_1	12	0.4	exon	ENSG00000120948,	TARDBP	+	A00224:146:HG5YGDSXX:3:2551:21829:11835,A00254:26:H7YMHDSXX:3:1449:19199:18584,A00254:26:H7YMHDSXX:3:1454:23592:17456,A00254:26:H7YMHDSXX:3:1454:23863:18208,
1:11090554|11091597	1	11090554	11091597	6	4_3_2	11	0.522	exon	ENSG00000171824,	EXOSC10	-	A00224:146:HG5YGDSXX:3:1166:2528:33677,A00224:146:HG5YGDSXX:3:2422:14299:27571,A00224:146:HG5YGDSXX:3:2457:8938:32690,A00254:26:H7YMHDSXX:3:1268:21160:22670,A00254:26:H7YMHDSXX:3:1268:21106:22921,A00224:146:HG5YGDSXX:3:2667:8278:16297,
1:11124498|11133197	1	11124498	11133197	15	5_5_1	17	0.638	exon	ENSG00000198793,	MTOR	-	A00254:26:H7YMHDSXX:3:2402:4707:28964,A00254:26:H7YMHDSXX:3:2437:17155:33019,A00254:26:H7YMHDSXX:3:2438:20383:1313,A00224:146:HG5YGDSXX:3:1170:21043:28354,A00254:26:H7YMHDSXX:3:1521:3314:27336,A00254:26:H7YMHDSXX:3:1521:3097:27931,A00254:26:H7YMHDSXX:3:15
1:12001401|12002103	1	12001401	12002103	41	15_14_4	124	0.398	exon	ENSG00000116688,	MFN2	+	A00254:26:H7YMHDSXX:3:2322:14199:7576,A00254:26:H7YMHDSXX:3:2337:20419:14716,A00254:26:H7YMHDSXX:3:2358:19271:21872,A00254:26:H7YMHDSXX:3:2418:32741:17989,A00254:26:H7YMHDSXX:3:2471:13865:24095,A00254:26:H7YMHDSXX:3:2512:27353:13072,A00254:26:H7YMHDSXX:3:
1:12318072|12323780	1	12318072	12323780	7	2_0_2	16	0.467	exon	ENSG00000048707,	VPS13D	+	A00254:26:H7YMHDSXX:3:2376:13801:25144,A00224:146:HG5YGDSXX:3:1109:13087:16391,A00224:146:HG5YGDSXX:3:1570:11921:3881,A00254:26:H7YMHDSXX:3:2254:3152:31501,A00224:146:HG5YGDSXX:3:2219:6515:29872,A00224:146:HG5YGDSXX:3:2219:7220:30123,A00224:146:HG5YGDSXX:
1:12400181|12416827	1	12400181	12416827	4	3_2_0	26	0.235	exon	ENSG00000048707,	VPS13D	+	A00224:146:HG5YGDSXX:3:1225:1298:22153,A00224:146:HG5YGDSXX:3:2653:7997:15499,A00254:26:H7YMHDSXX:3:1504:6605:20134,A00254:26:H7YMHDSXX:3:2234:27335:3834,
1:12455998|12460396	1	12455998	12460396	5	2_2_0	11	0.476	exon	ENSG00000048707,	VPS13D	+	A00254:26:H7YMHDSXX:3:2571:8513:16078,A00224:146:HG5YGDSXX:3:1501:18403:13479,A00224:146:HG5YGDSXX:3:1501:18240:13730,A00224:146:HG5YGDSXX:3:2208:22788:14403,A00254:26:H7YMHDSXX:3:1254:30680:12446,
1:12578718|12579412	1	12578718	12579412	26	6_6_0	21	0.712	exon	ENSG00000162496,	DHRS3	-	A00254:26:H7YMHDSXX:3:2344:5945:10848,A00254:26:H7YMHDSXX:3:2351:30427:25097,A00254:26:H7YMHDSXX:3:2369:27380:15593,A00254:26:H7YMHDSXX:3:2439:3143:3865,A00254:26:H7YMHDSXX:3:2439:3341:5181,A00254:26:H7YMHDSXX:3:2442:22724:35869,A00224:146:HG5YGDSXX:3:110
1:12578718|12580666	1	12578718	12580666	7	2_2_0	17	0.452	exon	ENSG00000162496,	DHRS3	-	A00254:26:H7YMHDSXX:3:2471:16034:19398,A00254:26:H7YMHDSXX:3:2572:32362:31704,A00254:26:H7YMHDSXX:3:2648:26901:36464,A00224:146:HG5YGDSXX:3:1335:19949:26897,A00224:146:HG5YGDSXX:3:1557:14769:32988,A00254:26:H7YMHDSXX:3:1560:9245:10614,A00224:146:HG5YGDSXX
1:13715541|13742157	1	13715541	13742157	6	1_2_2	12	0.5	exon	ENSG00000116731,	PRDM2	+	A00254:26:H7YMHDSXX:3:2475:14353:6965,A00254:26:H7YMHDSXX:3:2475:12165:19899,A00224:146:HG5YGDSXX:3:2526:24804:31046,A00224:146:HG5YGDSXX:3:2667:29234:14356,A00224:146:HG5YGDSXX:3:2224:2374:12524,A00224:146:HG5YGDSXX:3:2262:32271:9471,
1:13715541|13749487	1	13715541	13749487	7	1_3_2	8	0.636	exon	ENSG00000116731,	PRDM2	+	A00254:26:H7YMHDSXX:3:2337:32226:6793,A00254:26:H7YMHDSXX:3:2527:23095:11459,A00254:26:H7YMHDSXX:3:2612:20157:14481,A00224:146:HG5YGDSXX:3:1113:23384:25739,A00224:146:HG5YGDSXX:3:1113:21124:36260,A00254:26:H7YMHDSXX:3:1635:16206:29089,A00254:26:H7YMHDSXX:
1:13731000|13742157	1	13731000	13742157	5	3_4_0	14	0.417	exon	ENSG00000116731,	PRDM2	+	A00224:146:HG5YGDSXX:3:1548:15013:6104,A00254:26:H7YMHDSXX:3:2140:17273:25113,A00254:26:H7YMHDSXX:3:1331:8721:29684,A00254:26:H7YMHDSXX:3:1454:10719:30827,A00254:26:H7YMHDSXX:3:1454:7663:31735,
1:13731000|13749487	1	13731000	13749487	9	3_4_1	10	0.643	exon	ENSG00000116731,	PRDM2	+	A00254:26:H7YMHDSXX:3:2653:12057:3490,A00224:146:HG5YGDSXX:3:1205:10520:7560,A00224:146:HG5YGDSXX:3:1228:16938:26193,A00224:146:HG5YGDSXX:3:1659:2383:20713,A00254:26:H7YMHDSXX:3:1523:31747:9878,A00224:146:HG5YGDSXX:3:2145:27905:18286,A00224:146:HG5YGDSXX:
1:15534237|15536814	1	15534237	15536814	3	1_2_1	17	0.261	exon	ENSG00000116138,	DNAJC16	+	A00254:26:H7YMHDSXX:3:2414:17228:21089,A00254:26:H7YMHDSXX:3:1530:18457:32643,A00224:146:HG5YGDSXX:3:2138:12924:29168,
1:15534237|15548428	1	15534237	15548428	7	3_3_0	12	0.538	exon	ENSG00000116138,	DNAJC16	+	A00224:146:HG5YGDSXX:3:1147:22688:16642,A00224:146:HG5YGDSXX:3:1147:23258:18474,A00224:146:HG5YGDSXX:3:1202:2184:17550,A00224:146:HG5YGDSXX:3:2122:21007:31767,A00224:146:HG5YGDSXX:3:2202:4553:25535,A00224:146:HG5YGDSXX:3:2213:7907:21574,A00224:146:HG5YGDS
1:15626669|15638434	1	15626669	15638434	5	2_2_1	60	0.143	exon	ENSG00000197312,	DDI2	+	A00254:26:H7YMHDSXX:3:2429:8657:2895,A00224:146:HG5YGDSXX:3:1372:16514:30217,A00254:26:H7YMHDSXX:3:2232:32868:9815,A00224:146:HG5YGDSXX:3:2505:8594:32283,A00224:146:HG5YGDSXX:3:2249:14950:6934,
1:15626669|15643650	1	15626669	15643650	8	5_5_0	56	0.222	exon	ENSG00000197312,	DDI2	+	A00254:26:H7YMHDSXX:3:2338:25735:29183,A00224:146:HG5YGDSXX:3:1142:20799:24706,A00224:146:HG5YGDSXX:3:1315:17354:15890,A00224:146:HG5YGDSXX:3:1321:3866:4492,A00254:26:H7YMHDSXX:3:1571:28999:31234,A00224:146:HG5YGDSXX:3:2115:10357:21496,A00254:26:H7YMHDSXX
1:15630325|15651895	1	15630325	15651895	33	15_13_0	17	0.795	exon	ENSG00000197312,	DDI2	+	A00254:26:H7YMHDSXX:3:2466:30327:4445,A00224:146:HG5YGDSXX:3:1222:26386:27806,A00224:146:HG5YGDSXX:3:1324:4535:24502,A00224:146:HG5YGDSXX:3:1425:3911:14465,A00224:146:HG5YGDSXX:3:1425:4020:14559,A00224:146:HG5YGDSXX:3:1621:4851:26459,A00224:146:HG5YGDSXX:
1:15638307|15643650	1	15638307	15643650	22	9_8_1	78	0.361	exon	ENSG00000197312,	DDI2	+	A00254:26:H7YMHDSXX:3:2333:8965:4961,A00224:146:HG5YGDSXX:3:1467:13530:16720,A00224:146:HG5YGDSXX:3:1529:20121:25066,A00224:146:HG5YGDSXX:3:1575:20808:34240,A00224:146:HG5YGDSXX:3:1575:20528:34413,A00224:146:HG5YGDSXX:3:1632:12662:18161,A00254:26:H7YMHDSX
1:15638307|15651895	1	15638307	15651895	26	9_10_0	38	0.578	exon	ENSG00000197312,	DDI2	+	A00254:26:H7YMHDSXX:3:2530:17788:14387,A00254:26:H7YMHDSXX:3:2530:16215:14512,A00254:26:H7YMHDSXX:3:2631:16315:6637,A00224:146:HG5YGDSXX:3:1202:23484:15358,A00224:146:HG5YGDSXX:3:1202:24234:18599,A00224:146:HG5YGDSXX:3:1317:25455:16203,A00224:146:HG5YGDSX
1:15649720|15651895	1	15649720	15651895	6	0_2_2	60	0.167	exon	ENSG00000197312,	DDI2	+	A00224:146:HG5YGDSXX:3:2365:28420:11130,A00254:26:H7YMHDSXX:3:2641:5475:8750,A00224:146:HG5YGDSXX:3:1220:22046:20603,A00224:146:HG5YGDSXX:3:1631:30843:25629,A00224:146:HG5YGDSXX:3:2539:17761:22952,A00224:146:HG5YGDSXX:3:2547:29026:13808,
1:15659837|15661159	1	15659837	15661159	11	3_3_0	17	0.564	exon	ENSG00000197312,	DDI2	+	A00254:26:H7YMHDSXX:3:2333:3079:16438,A00254:26:H7YMHDSXX:3:2333:2790:16564,A00254:26:H7YMHDSXX:3:2339:31123:35728,A00254:26:H7YMHDSXX:3:2347:17481:28040,A00254:26:H7YMHDSXX:3:2623:18005:17895,A00254:26:H7YMHDSXX:3:2647:16315:7420,A00224:146:HG5YGDSXX:3:1
1:15717893|15721388	1	15717893	15721388	96	21_11_25	54	0.78	exon	ENSG00000116786,	PLEKHM2	+	A00254:26:H7YMHDSXX:3:2325:9372:17503,A00254:26:H7YMHDSXX:3:2352:6180:1611,A00254:26:H7YMHDSXX:3:2406:22598:25191,A00254:26:H7YMHDSXX:3:2439:5186:25567,A00254:26:H7YMHDSXX:3:2461:22182:5337,A00254:26:H7YMHDSXX:3:2461:1814:22420,A00254:26:H7YMHDSXX:3:2461:
1:15719734|15721388	1	15719734	15721388	6	3_0_3	80	0.13	exon	ENSG00000116786,	PLEKHM2	+	A00254:26:H7YMHDSXX:3:1515:26413:32988,A00254:26:H7YMHDSXX:3:1515:26521:35900,A00224:146:HG5YGDSXX:3:2660:7129:7858,A00254:26:H7YMHDSXX:3:1159:8377:11021,A00254:26:H7YMHDSXX:3:1159:7518:12132,A00254:26:H7YMHDSXX:3:1376:2510:18114,
1:15909321|15916279	1	15909321	15916279	6	2_3_0	10	0.545	exon	ENSG00000065526,	SPEN	+	A00224:146:HG5YGDSXX:3:1108:29921:19398,A00224:146:HG5YGDSXX:3:1108:30074:19664,A00254:26:H7YMHDSXX:3:1514:15420:33802,A00254:26:H7YMHDSXX:3:1625:2564:25535,A00224:146:HG5YGDSXX:3:2446:22932:34225,A00224:146:HG5YGDSXX:3:2447:22833:1611,
1:15916128|15922349	1	15916128	15922349	2	2_1_1	18	0.182	exon	ENSG00000065526,	SPEN	+	A00224:146:HG5YGDSXX:3:1153:4264:10034,A00224:146:HG5YGDSXX:3:2424:25898:22451,
1:16201782|16202574	1	16201782	16202574	10	2_4_1	8	0.714	exon	ENSG00000142632,	ARHGEF19	-	A00224:146:HG5YGDSXX:3:1641:4227:19961,A00254:26:H7YMHDSXX:3:2230:1181:18098,A00254:26:H7YMHDSXX:3:1132:15682:1877,A00254:26:H7YMHDSXX:3:2435:19741:21684,A00254:26:H7YMHDSXX:3:2520:11451:33004,A00254:26:H7YMHDSXX:3:2616:29568:12054,A00254:26:H7YMHDSXX:3:1
1:16393228|16393482	1	16393228	16393482	4	2_2_0	47	0.145	exon	ENSG00000055070,	SZRD1	+	A00224:146:HG5YGDSXX:3:1567:31439:29105,A00254:26:H7YMHDSXX:3:2127:32750:9862,A00254:26:H7YMHDSXX:3:2256:16929:12461,A00254:26:H7YMHDSXX:3:1263:21341:23422,
1:17341943|17342402	1	17341943	17342402	24	8_4_3	126	0.276	exon	ENSG00000159339,	PADI4	+	A00254:26:H7YMHDSXX:3:2344:23330:28714,A00254:26:H7YMHDSXX:3:2344:23357:29199,A00254:26:H7YMHDSXX:3:2627:17210:35806,A00254:26:H7YMHDSXX:3:2631:8513:4272,A00254:26:H7YMHDSXX:3:2667:32913:10207,A00254:26:H7YMHDSXX:3:2670:19687:26913,A00254:26:H7YMHDSXX:3:2
1:19156767|19160281	1	19156767	19160281	4	2_2_0	45	0.151	exon	ENSG00000127481,	UBR4	-	A00254:26:H7YMHDSXX:3:2118:20708:28651,A00254:26:H7YMHDSXX:3:1329:2763:12289,A00254:26:H7YMHDSXX:3:1329:3070:13103,A00254:26:H7YMHDSXX:3:1329:2356:13150,
1:19176592|19187540	1	19176592	19187540	7	2_1_2	12	0.538	exon	ENSG00000127481,	UBR4	-	A00254:26:H7YMHDSXX:3:2544:27932:3364,A00254:26:H7YMHDSXX:3:2544:24361:5916,A00254:26:H7YMHDSXX:3:2544:23610:7279,A00224:146:HG5YGDSXX:3:1334:19244:22388,A00254:26:H7YMHDSXX:3:1560:10131:33818,A00254:26:H7YMHDSXX:3:2153:3540:8030,A00224:146:HG5YGDSXX:3:24
1:19183811|19185286	1	19183811	19185286	18	4_6_3	86	0.295	exon	ENSG00000127481,	UBR4	-	A00254:26:H7YMHDSXX:3:2346:16098:18067,A00254:26:H7YMHDSXX:3:2370:18692:20118,A00254:26:H7YMHDSXX:3:2370:18810:25019,A00254:26:H7YMHDSXX:3:2401:8829:32189,A00254:26:H7YMHDSXX:3:2402:7654:1251,A00254:26:H7YMHDSXX:3:2511:13838:10488,A00224:146:HG5YGDSXX:3:1
1:19197670|19201815	1	19197670	19201815	7	2_2_0	17	0.452	exon	ENSG00000127481,	UBR4	-	A00254:26:H7YMHDSXX:3:2414:26042:8015,A00254:26:H7YMHDSXX:3:2414:24234:8171,A00224:146:HG5YGDSXX:3:1123:19434:26537,A00224:146:HG5YGDSXX:3:1420:18557:27336,A00224:146:HG5YGDSXX:3:2271:14877:18333,A00224:146:HG5YGDSXX:3:2375:27498:36839,A00224:146:HG5YGDSX
1:19682160|19683444	1	19682160	19683444	6	3_3_0	10	0.545	intergenic_region	n/a	n;a	-	A00224:146:HG5YGDSXX:3:1471:17155:10254,A00224:146:HG5YGDSXX:3:1624:14226:21089,A00224:146:HG5YGDSXX:3:1624:14597:22169,A00254:26:H7YMHDSXX:3:1555:1895:8876,A00224:146:HG5YGDSXX:3:2478:17861:27289,A00254:26:H7YMHDSXX:3:1116:11975:24862,
1:20744744|20773610	1	20744744	20773610	4	3_3_0	30	0.211	exon	ENSG00000127483,	HP1BP3	-	A00254:26:H7YMHDSXX:3:2433:13196:29011,A00254:26:H7YMHDSXX:3:2640:10068:17675,A00224:146:HG5YGDSXX:3:1153:19786:34914,A00224:146:HG5YGDSXX:3:2118:21902:16250,
1:20747544|20773610	1	20747544	20773610	3	2_2_0	59	0.092	exon	ENSG00000127483,	HP1BP3	-	A00224:146:HG5YGDSXX:3:1242:26702:24721,A00224:146:HG5YGDSXX:3:1612:11143:34632,A00224:146:HG5YGDSXX:3:2427:15998:28855,
1:20749723|20773610	1	20749723	20773610	95	26_26_0	50	0.792	exon	ENSG00000127483,	HP1BP3	-	A00254:26:H7YMHDSXX:3:2271:20401:19946,A00254:26:H7YMHDSXX:3:2271:20410:21277,A00254:26:H7YMHDSXX:3:2320:16803:6511,A00254:26:H7YMHDSXX:3:2365:14832:27273,A00254:26:H7YMHDSXX:3:2429:4065:33332,A00254:26:H7YMHDSXX:3:2515:10926:31375,A00254:26:H7YMHDSXX:3:2
1:20757166|20773610	1	20757166	20773610	248	41_68_24	150	0.768	exon	ENSG00000127483,	HP1BP3	-	A00254:26:H7YMHDSXX:3:2274:30996:9799,A00254:26:H7YMHDSXX:3:2305:29360:22310,A00254:26:H7YMHDSXX:3:2309:31819:32581,A00254:26:H7YMHDSXX:3:2336:7383:10927,A00254:26:H7YMHDSXX:3:2336:21088:20134,A00254:26:H7YMHDSXX:3:2346:4309:33536,A00254:26:H7YMHDSXX:3:23
1:20765377|20773610	1	20765377	20773610	44	18_16_1	214	0.291	exon	ENSG00000127483,	HP1BP3	-	A00254:26:H7YMHDSXX:3:2462:5303:16250,A00254:26:H7YMHDSXX:3:2641:18891:8093,A00254:26:H7YMHDSXX:3:2641:18882:8234,A00254:26:H7YMHDSXX:3:2650:15881:27054,A00224:146:HG5YGDSXX:3:1127:31910:36652,A00224:146:HG5YGDSXX:3:1251:5330:12446,A00224:146:HG5YGDSXX:3:
1:20770930|20773610	1	20770930	20773610	44	18_17_1	310	0.221	exon	ENSG00000127483,	HP1BP3	-	A00254:26:H7YMHDSXX:3:2420:20103:30608,A00254:26:H7YMHDSXX:3:2420:19623:31375,A00254:26:H7YMHDSXX:3:2504:2365:9283,A00254:26:H7YMHDSXX:3:2516:15067:7138,A00254:26:H7YMHDSXX:3:2516:12771:9706,A00254:26:H7YMHDSXX:3:2520:12545:21120,A00254:26:H7YMHDSXX:3:262
1:20774636|20776005	1	20774636	20776005	5	2_2_1	15	0.4	exon	ENSG00000127483,	HP1BP3	-	A00254:26:H7YMHDSXX:3:1645:12382:27539,A00254:26:H7YMHDSXX:3:2249:28275:13009,A00224:146:HG5YGDSXX:3:2150:15510:18646,A00224:146:HG5YGDSXX:3:1646:8404:24784,A00254:26:H7YMHDSXX:3:1375:19904:22247,
1:20775724|20776005	1	20775724	20776005	24	9_9_0	25	0.658	exon	ENSG00000127483,	HP1BP3	-	A00224:146:HG5YGDSXX:3:1208:32922:26412,A00224:146:HG5YGDSXX:3:1218:4679:13041,A00224:146:HG5YGDSXX:3:1230:29821:31313,A00224:146:HG5YGDSXX:3:1231:28565:3114,A00224:146:HG5YGDSXX:3:1231:28456:3208,A00224:146:HG5YGDSXX:3:1231:27380:3286,A00224:146:HG5YGDSX
1:20969474|20981227	1	20969474	20981227	4	2_2_0	9	0.471	exon	ENSG00000075151,	EIF4G3	-	A00224:146:HG5YGDSXX:3:1260:32461:6324,A00254:26:H7YMHDSXX:3:2262:20754:20995,A00254:26:H7YMHDSXX:3:2262:21061:21277,A00254:26:H7YMHDSXX:3:1127:6334:6386,
1:20997601|21050994	1	20997601	21050994	10	0_2_2	19	0.513	exon	ENSG00000075151,	EIF4G3	-	A00224:146:HG5YGDSXX:3:1253:32732:6605,A00224:146:HG5YGDSXX:3:1329:5710:6402,A00224:146:HG5YGDSXX:3:1329:3965:13182,A00254:26:H7YMHDSXX:3:1625:6135:28056,A00254:26:H7YMHDSXX:3:1625:6280:28338,A00254:26:H7YMHDSXX:3:2259:8947:26913,A00254:26:H7YMHDSXX:3:110
1:20997601|21111383	1	20997601	21111383	7	0_1_2	2	0.875	exon	ENSG00000075151,	EIF4G3	-	A00254:26:H7YMHDSXX:3:2277:1063:4993,A00254:26:H7YMHDSXX:3:2574:28194:26303,A00224:146:HG5YGDSXX:3:1677:24758:29465,A00224:146:HG5YGDSXX:3:2144:14407:27571,A00254:26:H7YMHDSXX:3:2225:19587:19852,A00254:26:H7YMHDSXX:3:2225:17933:21559,A00254:26:H7YMHDSXX:3
1:21001199|21002808	1	21001199	21002808	2	2_2_0	7	0.364	exon	ENSG00000075151,	EIF4G3	-	A00224:146:HG5YGDSXX:3:2342:5204:7247,A00254:26:H7YMHDSXX:3:1167:22001:33802,
1:21001199|21111383	1	21001199	21111383	4	1_0_4	0	1	exon	ENSG00000075151,	EIF4G3	-	A00224:146:HG5YGDSXX:3:2245:10574:25723,A00224:146:HG5YGDSXX:3:1257:29116:2347,A00224:146:HG5YGDSXX:3:2459:29903:24314,A00254:26:H7YMHDSXX:3:1273:6949:10676,
1:21002713|21089213	1	21002713	21089213	3	1_1_2	19	0.24	exon	ENSG00000075151,	EIF4G3	-	A00224:146:HG5YGDSXX:3:1325:31973:24142,A00254:26:H7YMHDSXX:3:2121:19913:13025,A00254:26:H7YMHDSXX:3:2121:20853:15687,
1:21002713|21111383	1	21002713	21111383	21	6_3_11	9	0.824	exon	ENSG00000075151,	EIF4G3	-	A00254:26:H7YMHDSXX:3:2548:26901:4492,A00254:26:H7YMHDSXX:3:2548:26874:4601,A00224:146:HG5YGDSXX:3:1159:17372:7122,A00224:146:HG5YGDSXX:3:1159:16468:7467,A00224:146:HG5YGDSXX:3:1304:21296:6621,A00224:146:HG5YGDSXX:3:1312:17318:8719,A00224:146:HG5YGDSXX:3:
1:21050866|21111383	1	21050866	21111383	15	7_4_3	10	0.75	exon	ENSG00000075151,	EIF4G3	-	A00254:26:H7YMHDSXX:3:2319:27245:17049,A00254:26:H7YMHDSXX:3:2319:30807:21465,A00254:26:H7YMHDSXX:3:2350:21079:10410,A00254:26:H7YMHDSXX:3:2402:27218:23766,A00224:146:HG5YGDSXX:3:1349:30065:25254,A00224:146:HG5YGDSXX:3:1421:4291:24987,A00224:146:HG5YGDSXX
1:21089138|21111383	1	21089138	21111383	7	1_1_4	19	0.424	exon	ENSG00000075151,	EIF4G3	-	A00254:26:H7YMHDSXX:3:2603:4689:9392,A00254:26:H7YMHDSXX:3:2603:4589:10598,A00254:26:H7YMHDSXX:3:2635:14724:34319,A00224:146:HG5YGDSXX:3:1247:2944:36464,A00254:26:H7YMHDSXX:3:1569:31828:15843,A00254:26:H7YMHDSXX:3:2428:4969:18270,A00224:146:HG5YGDSXX:3:14
1:21221747|21228041	1	21221747	21228041	9	3_4_2	39	0.316	exon	ENSG00000117298,	ECE1	-	A00224:146:HG5YGDSXX:3:1467:13801:20071,A00224:146:HG5YGDSXX:3:1514:9507:32487,A00224:146:HG5YGDSXX:3:1644:16251:1611,A00224:146:HG5YGDSXX:3:2123:11369:32612,A00224:146:HG5YGDSXX:3:2124:13666:8688,A00254:26:H7YMHDSXX:3:1259:6831:34648,A00254:26:H7YMHDSXX:
1:21247221|21258839	1	21247221	21258839	10	3_4_0	29	0.408	exon	ENSG00000117298,	ECE1	-	A00224:146:HG5YGDSXX:3:1241:30608:35618,A00254:26:H7YMHDSXX:3:2258:5376:7357,A00224:146:HG5YGDSXX:3:2374:21016:20823,A00254:26:H7YMHDSXX:3:1117:9733:27899,A00254:26:H7YMHDSXX:3:1117:11216:34663,A00254:26:H7YMHDSXX:3:1272:9914:1846,A00254:26:H7YMHDSXX:3:12
1:21272699|21290156	1	21272699	21290156	5	4_1_2	63	0.137	exon	ENSG00000117298,	ECE1	-	A00254:26:H7YMHDSXX:3:1518:10845:25347,A00224:146:HG5YGDSXX:3:2309:10194:22341,A00224:146:HG5YGDSXX:3:2401:14009:36558,A00254:26:H7YMHDSXX:3:1133:8187:3051,A00254:26:H7YMHDSXX:3:2363:30391:5149,
1:21747067|21757783	1	21747067	21757783	9	0_1_2	5	0.783	exon	ENSG00000090686,	USP48	-	A00254:26:H7YMHDSXX:3:2326:29098:19194,A00254:26:H7YMHDSXX:3:2327:7518:7780,A00254:26:H7YMHDSXX:3:2327:10619:13589,A00254:26:H7YMHDSXX:3:2327:9344:22529,A00254:26:H7YMHDSXX:3:2327:9543:22842,A00254:26:H7YMHDSXX:3:2258:8260:35336,A00254:26:H7YMHDSXX:3:1236
1:21748138|21751615	1	21748138	21751615	3	2_2_0	24	0.2	exon	ENSG00000090686,	USP48	-	A00254:26:H7YMHDSXX:3:2534:19515:22294,A00254:26:H7YMHDSXX:3:1538:9164:30921,A00254:26:H7YMHDSXX:3:1538:8567:31986,
1:22078429|22086866	1	22078429	22086866	18	9_9_0	27	0.571	exon	ENSG00000070831,	CDC42	+	A00254:26:H7YMHDSXX:3:2271:7455:31563,A00254:26:H7YMHDSXX:3:2314:13910:9799,A00254:26:H7YMHDSXX:3:2429:24930:32550,A00254:26:H7YMHDSXX:3:2550:31611:3881,A00224:146:HG5YGDSXX:3:1220:23647:7404,A00224:146:HG5YGDSXX:3:1227:13349:26428,A00224:146:HG5YGDSXX:3:
1:22489880|22491533	1	22489880	22491533	10	3_3_0	3	0.87	exon	ENSG00000184677,	ZBTB40	+	A00254:26:H7YMHDSXX:3:2439:28628:32440,A00254:26:H7YMHDSXX:3:2678:15383:10066,A00224:146:HG5YGDSXX:3:1142:32642:36072,A00224:146:HG5YGDSXX:3:1156:21938:30123,A00224:146:HG5YGDSXX:3:1156:23149:31000,A00224:146:HG5YGDSXX:3:1203:28058:3239,A00254:26:H7YMHDSX
1:23030469|23050520	1	23030469	23050520	15	7_8_0	8	0.789	exon	ENSG00000004487,	KDM1A	+	A00254:26:H7YMHDSXX:3:2472:8757:14309,A00254:26:H7YMHDSXX:3:2535:29089:33426,A00254:26:H7YMHDSXX:3:2641:14290:31501,A00224:146:HG5YGDSXX:3:1168:10619:12837,A00224:146:HG5YGDSXX:3:1442:23249:19398,A00224:146:HG5YGDSXX:3:1574:3052:10316,A00224:146:HG5YGDSXX
1:23030469|23059167	1	23030469	23059167	7	5_4_1	12	0.538	exon	ENSG00000004487,	KDM1A	+	A00254:26:H7YMHDSXX:3:2503:22146:18771,A00224:146:HG5YGDSXX:3:1355:3097:15562,A00224:146:HG5YGDSXX:3:1554:2428:19476,A00254:26:H7YMHDSXX:3:2162:6623:7545,A00224:146:HG5YGDSXX:3:2316:15510:15452,A00224:146:HG5YGDSXX:3:2360:3034:4961,A00224:146:HG5YGDSXX:3:
1:23814190|23820593	1	23814190	23820593	9	6_4_2	9	0.667	exon	ENSG00000117305,	HMGCL	-	A00254:26:H7YMHDSXX:3:2275:29179:17487,A00254:26:H7YMHDSXX:3:2355:26449:10034,A00254:26:H7YMHDSXX:3:2557:20175:15702,A00254:26:H7YMHDSXX:3:2557:19642:16344,A00254:26:H7YMHDSXX:3:2653:26313:35884,A00254:26:H7YMHDSXX:3:2668:10728:31501,A00224:146:HG5YGDSXX:
1:24169417|24180854	1	24169417	24180854	11	4_4_0	8	0.733	exon	ENSG00000185436,	IFNLR1	-	A00254:26:H7YMHDSXX:3:2345:15266:12336,A00254:26:H7YMHDSXX:3:2514:4797:25175,A00224:146:HG5YGDSXX:3:1345:10881:34491,A00224:146:HG5YGDSXX:3:1345:11288:34757,A00254:26:H7YMHDSXX:3:1562:12454:25974,A00254:26:H7YMHDSXX:3:2148:5936:12211,A00224:146:HG5YGDSXX:
1:24440172|24445244	1	24440172	24445244	7	1_0_3	18	0.438	exon	ENSG00000001461,	NIPAL3	+	A00254:26:H7YMHDSXX:3:1505:10384:12962,A00254:26:H7YMHDSXX:3:1505:10375:12978,A00254:26:H7YMHDSXX:3:2159:19153:33599,A00224:146:HG5YGDSXX:3:1116:10095:15468,A00224:146:HG5YGDSXX:3:1505:11894:12633,A00254:26:H7YMHDSXX:3:1523:23674:33348,A00224:146:HG5YGDSX
1:25284573|25306729	1	25284573	25306729	3	2_2_0	39	0.133	exon	ENSG00000187010,	RHD	+	A00224:146:HG5YGDSXX:3:1602:13702:10034,A00224:146:HG5YGDSXX:3:2275:1353:16986,A00224:146:HG5YGDSXX:3:2319:19470:15640,
1:25300946|25301686	1	25300946	25301686	21	7_8_0	83	0.336	exon	ENSG00000187010,	RHD	+	A00254:26:H7YMHDSXX:3:2401:28040:9815,A00254:26:H7YMHDSXX:3:2416:23746:33473,A00254:26:H7YMHDSXX:3:2416:23999:34820,A00254:26:H7YMHDSXX:3:2432:31548:14168,A00254:26:H7YMHDSXX:3:2432:32136:14653,A00224:146:HG5YGDSXX:3:1131:32208:14904,A00224:146:HG5YGDSXX:
1:25315938|25318271	1	25315938	25318271	7	0_3_2	5	0.737	intron	ENSG00000117616,ENSG00000187010,	RSRP1;RHD	-	A00224:146:HG5YGDSXX:3:1121:24975:8985,A00224:146:HG5YGDSXX:3:2516:18530:37059,A00254:26:H7YMHDSXX:3:1327:24713:9690,A00254:26:H7YMHDSXX:3:2472:1497:31391,A00254:26:H7YMHDSXX:3:1665:2736:8766,A00254:26:H7YMHDSXX:3:1665:2076:12007,A00254:26:H7YMHDSXX:3:121
1:25321889|25356853	1	25321889	25356853	11	1_2_3	49	0.31	intergenic_region	n/a	n;a	+	A00254:26:H7YMHDSXX:3:2429:26332:4695,A00254:26:H7YMHDSXX:3:2474:20329:36918,A00254:26:H7YMHDSXX:3:2475:21802:8030,A00224:146:HG5YGDSXX:3:1406:28438:25817,A00224:146:HG5YGDSXX:3:1438:25843:13495,A00254:26:H7YMHDSXX:3:1603:26711:1438,A00224:146:HG5YGDSXX:3
1:25340474|25351693	1	25340474	25351693	9	3_3_6	128	0.123	exon	ENSG00000183726,	TMEM50A	+	A00254:26:H7YMHDSXX:3:2511:19967:5509,A00224:146:HG5YGDSXX:3:1229:20699:6433,A00224:146:HG5YGDSXX:3:1305:21368:6026,A00224:146:HG5YGDSXX:3:1403:32777:6433,A00224:146:HG5YGDSXX:3:1503:1072:14058,A00254:26:H7YMHDSXX:3:2119:12635:32456,A00224:146:HG5YGDSXX:3
1:25340474|25356853	1	25340474	25356853	57	20_6_19	51	0.691	exon	ENSG00000183726,	TMEM50A	+	A00254:26:H7YMHDSXX:3:2302:10936:34491,A00254:26:H7YMHDSXX:3:2305:6325:12540,A00254:26:H7YMHDSXX:3:2530:6750:26522,A00254:26:H7YMHDSXX:3:2554:18023:13354,A00254:26:H7YMHDSXX:3:2555:9381:31391,A00254:26:H7YMHDSXX:3:2566:3459:30029,A00254:26:H7YMHDSXX:3:256
1:25340474|25360743	1	25340474	25360743	28	10_7_11	23	0.709	exon	ENSG00000183726,	TMEM50A	+	A00254:26:H7YMHDSXX:3:2543:31864:20228,A00254:26:H7YMHDSXX:3:2547:26060:26897,A00254:26:H7YMHDSXX:3:2547:26096:26897,A00224:146:HG5YGDSXX:3:1132:10655:22357,A00224:146:HG5YGDSXX:3:1139:11840:25441,A00224:146:HG5YGDSXX:3:1476:2700:22795,A00224:146:HG5YGDSX
1:25370467|25375428	1	25370467	25375428	4	1_1_1	23	0.258	exon	ENSG00000188672,	RHCE	-	A00224:146:HG5YGDSXX:3:2346:8567:13949,A00254:26:H7YMHDSXX:3:2277:24451:6574,A00224:146:HG5YGDSXX:3:2564:21884:19914,A00224:146:HG5YGDSXX:3:2659:30400:7044,
1:25446762|25454382	1	25446762	25454382	7	5_4_0	27	0.341	exon	ENSG00000204178,	TMEM57	+	A00224:146:HG5YGDSXX:3:1124:8359:14685,A00224:146:HG5YGDSXX:3:1529:12400:24972,A00224:146:HG5YGDSXX:3:2419:3893:32221,A00224:146:HG5YGDSXX:3:2523:29722:2300,A00224:146:HG5YGDSXX:3:1617:4074:33411,A00224:146:HG5YGDSXX:3:1617:4309:34788,A00224:146:HG5YGDSXX
1:25446762|25456831	1	25446762	25456831	8	5_4_0	24	0.4	exon	ENSG00000204178,	TMEM57	+	A00254:26:H7YMHDSXX:3:2515:13069:27101,A00254:26:H7YMHDSXX:3:2553:16758:20055,A00254:26:H7YMHDSXX:3:2553:16848:20243,A00254:26:H7YMHDSXX:3:2669:12436:14387,A00254:26:H7YMHDSXX:3:1632:30490:3537,A00224:146:HG5YGDSXX:3:2364:32570:15029,A00224:146:HG5YGDSXX:
1:25446762|25458892	1	25446762	25458892	5	3_3_0	1	0.909	exon	ENSG00000204178,	TMEM57	+	A00254:26:H7YMHDSXX:3:2537:23773:10285,A00254:26:H7YMHDSXX:3:2603:13602:17754,A00254:26:H7YMHDSXX:3:2647:4806:36558,A00254:26:H7YMHDSXX:3:2648:29586:14716,A00254:26:H7YMHDSXX:3:1154:28971:32534,
1:25448808|25456831	1	25448808	25456831	16	7_8_0	66	0.327	exon	ENSG00000204178,	TMEM57	+	A00254:26:H7YMHDSXX:3:2407:24939:26303,A00254:26:H7YMHDSXX:3:2407:25464:26616,A00254:26:H7YMHDSXX:3:2407:25120:27179,A00254:26:H7YMHDSXX:3:2553:2880:13714,A00254:26:H7YMHDSXX:3:2612:10954:1611,A00224:146:HG5YGDSXX:3:1540:7789:3270,A00224:146:HG5YGDSXX:3:1
1:25448808|25458892	1	25448808	25458892	4	3_3_0	43	0.157	exon	ENSG00000204178,	TMEM57	+	A00224:146:HG5YGDSXX:3:1134:18936:12994,A00224:146:HG5YGDSXX:3:2464:24099:32675,A00224:146:HG5YGDSXX:3:2525:30110:18004,A00254:26:H7YMHDSXX:3:1426:4698:1705,
1:25972558|25984528	1	25972558	25984528	3	2_2_0	17	0.261	exon	ENSG00000158006,	PAFAH2	-	A00254:26:H7YMHDSXX:3:1550:27977:28902,A00254:26:H7YMHDSXX:3:2163:13557:1360,A00224:146:HG5YGDSXX:3:2660:10917:32737,
1:26257597|26259802	1	26257597	26259802	7	2_2_2	7	0.667	exon	ENSG00000130695,	CEP85	+	A00254:26:H7YMHDSXX:3:2350:7120:14888,A00224:146:HG5YGDSXX:3:1467:4119:36871,A00254:26:H7YMHDSXX:3:2210:27362:32221,A00224:146:HG5YGDSXX:3:2339:31964:4335,A00254:26:H7YMHDSXX:3:1211:29225:14246,A00254:26:H7YMHDSXX:3:1345:28094:25128,A00254:26:H7YMHDSXX:3:
1:26446316|26447660	1	26446316	26447660	11	2_2_2	18	0.55	exon	ENSG00000117682,	DHDDS	+	A00254:26:H7YMHDSXX:3:2414:1949:36933,A00254:26:H7YMHDSXX:3:2415:1325:1313,A00254:26:H7YMHDSXX:3:2666:6198:28823,A00224:146:HG5YGDSXX:3:1114:19569:5697,A00224:146:HG5YGDSXX:3:1358:3694:11929,A00224:146:HG5YGDSXX:3:1664:10013:4554,A00254:26:H7YMHDSXX:3:165
1:26453609|26463433	1	26453609	26463433	14	3_1_2	1	0.966	intron	ENSG00000117682,	DHDDS	-	A00254:26:H7YMHDSXX:3:2517:7636:21324,A00224:146:HG5YGDSXX:3:1261:8721:13213,A00224:146:HG5YGDSXX:3:1308:5330:1767,A00224:146:HG5YGDSXX:3:1308:6198:10535,A00224:146:HG5YGDSXX:3:1527:9670:34021,A00224:146:HG5YGDSXX:3:1646:21160:7200,A00254:26:H7YMHDSXX:3:1
1:26941457|26941818	1	26941457	26941818	9	4_1_0	16	0.529	exon	ENSG00000090273,	NUDC	+	A00254:26:H7YMHDSXX:3:2265:10104:10160,A00254:26:H7YMHDSXX:3:2265:11451:10426,A00224:146:HG5YGDSXX:3:1113:29360:11976,A00254:26:H7YMHDSXX:3:1626:10095:21887,A00254:26:H7YMHDSXX:3:2535:2537:11303,A00224:146:HG5YGDSXX:3:1658:7627:36307,A00224:146:HG5YGDSXX:
1:26942660|26943065	1	26942660	26943065	7	1_1_1	2	0.875	exon	ENSG00000090273,	NUDC	+	A00254:26:H7YMHDSXX:3:2338:23863:24189,A00254:26:H7YMHDSXX:3:2141:7509:17347,A00224:146:HG5YGDSXX:3:2234:29821:34256,A00254:26:H7YMHDSXX:3:1426:8648:36918,A00254:26:H7YMHDSXX:3:1562:10474:12837,A00254:26:H7YMHDSXX:3:1444:3658:27524,A00254:26:H7YMHDSXX:3:1
1:27105885|27109777	1	27105885	27109777	18	3_3_0	3	0.923	exon	ENSG00000090020,	SLC9A1	-	A00254:26:H7YMHDSXX:3:2373:5728:14920,A00254:26:H7YMHDSXX:3:2373:5484:16344,A00254:26:H7YMHDSXX:3:2422:29785:29183,A00254:26:H7YMHDSXX:3:2521:28791:15875,A00224:146:HG5YGDSXX:3:1160:12545:17832,A00224:146:HG5YGDSXX:3:1229:24270:21104,A00224:146:HG5YGDSXX:
1:27668226|27669346	1	27668226	27669346	37	13_8_7	674	0.099	exon	ENSG00000126709,	IFI6	-	A00254:26:H7YMHDSXX:3:2308:31846:35540,A00254:26:H7YMHDSXX:3:2540:13476:15499,A00254:26:H7YMHDSXX:3:2557:5113:28354,A00254:26:H7YMHDSXX:3:2563:13241:3537,A00254:26:H7YMHDSXX:3:2627:26133:32377,A00224:146:HG5YGDSXX:3:1143:19397:34648,A00224:146:HG5YGDSXX:3
1:28010947|28017239	1	28010947	28017239	7	4_2_2	8	0.636	exon	ENSG00000158161,	EYA3	-	A00224:146:HG5YGDSXX:3:1222:16622:1939,A00224:146:HG5YGDSXX:3:1232:3007:17284,A00254:26:H7YMHDSXX:3:2229:1081:36370,A00254:26:H7YMHDSXX:3:2230:2718:4914,A00224:146:HG5YGDSXX:3:2104:14045:21433,A00224:146:HG5YGDSXX:3:2262:24605:3396,A00224:146:HG5YGDSXX:3:
1:28035544|28042650	1	28035544	28042650	9	3_1_1	14	0.562	exon	ENSG00000158161,	EYA3	-	A00254:26:H7YMHDSXX:3:2358:32018:4961,A00254:26:H7YMHDSXX:3:2358:31376:5478,A00224:146:HG5YGDSXX:3:1651:5692:10128,A00254:26:H7YMHDSXX:3:1574:16929:2722,A00254:26:H7YMHDSXX:3:2157:32108:26976,A00224:146:HG5YGDSXX:3:2651:9471:15483,A00254:26:H7YMHDSXX:3:12
1:28035544|28048426	1	28035544	28048426	23	10_2_8	12	0.793	exon	ENSG00000158161,	EYA3	-	A00254:26:H7YMHDSXX:3:2558:2401:5274,A00254:26:H7YMHDSXX:3:2562:28176:5478,A00254:26:H7YMHDSXX:3:2626:21124:24111,A00224:146:HG5YGDSXX:3:1109:18358:14685,A00224:146:HG5YGDSXX:3:1234:9127:8656,A00224:146:HG5YGDSXX:3:1241:9724:22373,A00224:146:HG5YGDSXX:3:1
1:28035544|28058094	1	28035544	28058094	9	5_5_0	6	0.75	exon	ENSG00000158161,	EYA3	-	A00254:26:H7YMHDSXX:3:2431:23520:19241,A00224:146:HG5YGDSXX:3:1320:32316:13808,A00224:146:HG5YGDSXX:3:2241:22688:16830,A00224:146:HG5YGDSXX:3:2357:23791:9064,A00224:146:HG5YGDSXX:3:2515:29469:9627,A00254:26:H7YMHDSXX:3:1238:4083:19680,A00254:26:H7YMHDSXX:
1:28473554|28476291	1	28473554	28476291	5	3_3_0	3	0.769	exon	ENSG00000204138,	PHACTR4	+	A00254:26:H7YMHDSXX:3:2414:5882:17628,A00254:26:H7YMHDSXX:3:2557:9326:22999,A00224:146:HG5YGDSXX:3:2416:26169:19319,A00224:146:HG5YGDSXX:3:2624:16143:17237,A00254:26:H7YMHDSXX:3:1217:32226:14184,
1:28560633|28561398	1	28560633	28561398	4	2_0_3	29	0.216	exon	ENSG00000180098,	TRNAU1AP	+	A00224:146:HG5YGDSXX:3:2571:9019:23500,A00254:26:H7YMHDSXX:3:1206:2112:32769,A00254:26:H7YMHDSXX:3:1415:25943:19492,A00224:146:HG5YGDSXX:3:2317:21305:36448,
1:28605372|28622165	1	28605372	28622165	9	2_7_5	28	0.391	exon	ENSG00000120656,	TAF12	-	A00254:26:H7YMHDSXX:3:2432:8938:2848,A00224:146:HG5YGDSXX:3:1104:16541:9157,A00254:26:H7YMHDSXX:3:1561:16459:35321,A00224:146:HG5YGDSXX:3:2176:32289:13448,A00224:146:HG5YGDSXX:3:2561:2862:8171,A00254:26:H7YMHDSXX:3:1345:11831:9204,A00254:26:H7YMHDSXX:3:14
1:28617953|28622165	1	28617953	28622165	5	0_2_2	44	0.185	exon	ENSG00000120656,	TAF12	-	A00254:26:H7YMHDSXX:3:1239:8015:14841,A00254:26:H7YMHDSXX:3:1239:6289:15765,A00254:26:H7YMHDSXX:3:2456:8938:7670,A00254:26:H7YMHDSXX:3:2166:4237:13651,A00224:146:HG5YGDSXX:3:2662:25247:27774,
1:28742403|28743986	1	28742403	28743986	13	5_3_0	2	0.929	exon	ENSG00000198492,	YTHDF2	+	A00254:26:H7YMHDSXX:3:2340:30409:16297,A00224:146:HG5YGDSXX:3:1211:16125:25379,A00224:146:HG5YGDSXX:3:2164:2338:9236,A00224:146:HG5YGDSXX:3:2212:24840:10034,A00254:26:H7YMHDSXX:3:1462:12680:27837,A00254:26:H7YMHDSXX:3:2520:16206:36699,A00254:26:H7YMHDSXX:
1:28987431|28987905	1	28987431	28987905	26	9_9_0	106	0.329	exon	ENSG00000159023,	EPB41	+	A00254:26:H7YMHDSXX:3:2359:1344:27367,A00254:26:H7YMHDSXX:3:2450:7120:17456,A00254:26:H7YMHDSXX:3:2450:7735:22561,A00224:146:HG5YGDSXX:3:1369:25554:31876,A00224:146:HG5YGDSXX:3:1372:25771:30060,A00224:146:HG5YGDSXX:3:1441:6244:13025,A00224:146:HG5YGDSXX:3
1:29035826|29039426	1	29035826	29039426	85	20_26_11	672	0.202	exon	ENSG00000159023,	EPB41	+	A00254:26:H7YMHDSXX:3:2321:2645:34945,A00254:26:H7YMHDSXX:3:2322:2935:6480,A00254:26:H7YMHDSXX:3:2322:3332:6793,A00254:26:H7YMHDSXX:3:2338:26765:26678,A00254:26:H7YMHDSXX:3:2339:20961:29590,A00254:26:H7YMHDSXX:3:2371:5981:16736,A00254:26:H7YMHDSXX:3:2403:
1:29148080|29149226	1	29148080	29149226	12	3_3_0	12	0.667	exon	ENSG00000116350,	SRSF4	-	A00254:26:H7YMHDSXX:3:2301:11369:36620,A00254:26:H7YMHDSXX:3:2549:28447:12367,A00254:26:H7YMHDSXX:3:2549:29234:12790,A00224:146:HG5YGDSXX:3:1416:24117:22623,A00254:26:H7YMHDSXX:3:2108:25816:16955,A00254:26:H7YMHDSXX:3:2144:4860:35023,A00224:146:HG5YGDSXX:
1:29148080|29150192	1	29148080	29150192	3	2_2_0	19	0.24	exon	ENSG00000116350,	SRSF4	-	A00254:26:H7YMHDSXX:3:2465:30671:20353,A00254:26:H7YMHDSXX:3:1644:22155:36855,A00254:26:H7YMHDSXX:3:1645:21866:1752,
1:30950127|30981405	1	30950127	30981405	5	1_0_2	48	0.172	exon	ENSG00000134644,	PUM1	-	A00224:146:HG5YGDSXX:3:1162:27615:16438,A00224:146:HG5YGDSXX:3:2123:2230:3787,A00224:146:HG5YGDSXX:3:2162:28908:15295,A00254:26:H7YMHDSXX:3:1142:14055:6511,A00254:26:H7YMHDSXX:3:1142:13765:6637,
1:30964674|30964910	1	30964674	30964910	5	2_2_0	29	0.256	exon	ENSG00000134644,	PUM1	-	A00254:26:H7YMHDSXX:3:1109:21386:1579,A00254:26:H7YMHDSXX:3:1118:3848:13667,A00254:26:H7YMHDSXX:3:1150:31060:24815,A00254:26:H7YMHDSXX:3:1253:29478:21605,A00254:26:H7YMHDSXX:3:1264:30047:4022,
1:30964674|30981405	1	30964674	30981405	3	2_1_1	34	0.15	exon	ENSG00000134644,	PUM1	-	A00254:26:H7YMHDSXX:3:2133:27552:24408,A00254:26:H7YMHDSXX:3:2141:16179:15702,A00254:26:H7YMHDSXX:3:1124:16884:17237,
1:30964674|30982640	1	30964674	30982640	3	2_1_1	11	0.353	intron	ENSG00000134644,	PUM1	-	A00254:26:H7YMHDSXX:3:2266:3450:3302,A00254:26:H7YMHDSXX:3:2266:3531:3537,A00224:146:HG5YGDSXX:3:1362:3595:23563,
1:30974651|30981405	1	30974651	30981405	7	1_1_2	44	0.241	exon	ENSG00000134644,	PUM1	-	A00224:146:HG5YGDSXX:3:1331:13593:18490,A00224:146:HG5YGDSXX:3:2554:6307:2957,A00224:146:HG5YGDSXX:3:2653:13621:24173,A00224:146:HG5YGDSXX:3:2653:13485:24283,A00254:26:H7YMHDSXX:3:1650:31675:4241,A00254:26:H7YMHDSXX:3:2258:5629:16344,A00254:26:H7YMHDSXX:3
1:30980062|30982640	1	30980062	30982640	21	6_5_4	36	0.538	intron	ENSG00000134644,	PUM1	-	A00254:26:H7YMHDSXX:3:2604:29017:15295,A00224:146:HG5YGDSXX:3:1108:29903:2237,A00224:146:HG5YGDSXX:3:1210:12319:33567,A00224:146:HG5YGDSXX:3:1212:11180:11772,A00224:146:HG5YGDSXX:3:1347:29414:8281,A00224:146:HG5YGDSXX:3:1368:27362:26991,A00224:146:HG5YGDS
1:30992390|30995220	1	30992390	30995220	2	2_2_0	38	0.095	exon	ENSG00000134644,	PUM1	-	A00224:146:HG5YGDSXX:3:1338:5475:11694,A00224:146:HG5YGDSXX:3:2402:26856:14184,
1:31059204|31059577	1	31059204	31059577	10	2_2_0	50	0.286	exon	ENSG00000134644,	PUM1	-	A00254:26:H7YMHDSXX:3:2374:3215:33019,A00254:26:H7YMHDSXX:3:2408:17390:30389,A00254:26:H7YMHDSXX:3:2463:4137:18270,A00224:146:HG5YGDSXX:3:1103:1298:18991,A00224:146:HG5YGDSXX:3:1249:13548:32628,A00224:146:HG5YGDSXX:3:1324:4101:29387,A00254:26:H7YMHDSXX:3:
1:31911696|31919658	1	31911696	31919658	6	2_1_0	8	0.6	exon	ENSG00000184007,	PTP4A2	-	A00254:26:H7YMHDSXX:3:2436:20356:3020,A00224:146:HG5YGDSXX:3:1542:25192:10457,A00224:146:HG5YGDSXX:3:1616:31412:20697,A00224:146:HG5YGDSXX:3:2313:11153:1266,A00224:146:HG5YGDSXX:3:2313:10954:2487,A00254:26:H7YMHDSXX:3:1528:5412:22294,
1:31915895|31919658	1	31915895	31919658	67	11_15_2	8	0.944	exon	ENSG00000184007,	PTP4A2	-	A00254:26:H7YMHDSXX:3:2421:27733:27258,A00254:26:H7YMHDSXX:3:2421:29812:27978,A00254:26:H7YMHDSXX:3:2427:1280:6684,A00254:26:H7YMHDSXX:3:2427:20356:9533,A00254:26:H7YMHDSXX:3:2514:27028:29700,A00254:26:H7YMHDSXX:3:2514:26829:29888,A00254:26:H7YMHDSXX:3:26
1:32036910|32038619	1	32036910	32038619	3	2_1_1	9	0.4	exon	ENSG00000121774,	KHDRBS1	+	A00224:146:HG5YGDSXX:3:1349:8721:18192,A00254:26:H7YMHDSXX:3:1569:25536:27712,A00254:26:H7YMHDSXX:3:1576:6135:22138,
1:32154588|32159531	1	32154588	32159531	6	2_2_0	31	0.279	exon	ENSG00000025800,	KPNA6	+	A00254:26:H7YMHDSXX:3:2429:25753:9956,A00224:146:HG5YGDSXX:3:1228:32000:29042,A00254:26:H7YMHDSXX:3:2257:7880:20838,A00224:146:HG5YGDSXX:3:2321:12771:1971,A00224:146:HG5YGDSXX:3:2321:11948:2394,A00224:146:HG5YGDSXX:3:2325:14452:7952,
1:32226171|32226530	1	32226171	32226530	7	3_3_0	36	0.28	exon	ENSG00000084623,	EIF3I	+	A00254:26:H7YMHDSXX:3:2342:32434:31704,A00254:26:H7YMHDSXX:3:2619:7545:36479,A00254:26:H7YMHDSXX:3:2678:29957:34648,A00224:146:HG5YGDSXX:3:1348:17779:6167,A00224:146:HG5YGDSXX:3:2310:20898:24721,A00224:146:HG5YGDSXX:3:2329:13132:22889,A00224:146:HG5YGDSXX
1:32279671|32280210	1	32279671	32280210	12	3_5_4	118	0.169	exon	ENSG00000182866,	LCK	+	A00254:26:H7YMHDSXX:3:2369:28637:1454,A00224:146:HG5YGDSXX:3:1154:15944:1579,A00224:146:HG5YGDSXX:3:1456:12915:16407,A00224:146:HG5YGDSXX:3:2441:28528:11569,A00224:146:HG5YGDSXX:3:2456:6533:23296,A00224:146:HG5YGDSXX:3:2456:15582:31735,A00224:146:HG5YGDSX
1:32326939|32327677	1	32326939	32327677	11	3_3_0	52	0.297	exon	ENSG00000116478,	HDAC1	+	A00254:26:H7YMHDSXX:3:1501:22996:36307,A00254:26:H7YMHDSXX:3:1501:23005:36354,A00254:26:H7YMHDSXX:3:1535:1967:13291,A00254:26:H7YMHDSXX:3:2144:11840:25034,A00254:26:H7YMHDSXX:3:2149:27968:1485,A00254:26:H7YMHDSXX:3:1130:14371:2832,A00254:26:H7YMHDSXX:3:11
1:32581791|32582667	1	32581791	32582667	2	2_2_0	0	1	intron	ENSG00000160062,	ZBTB8A	-	A00224:146:HG5YGDSXX:3:1149:29324:24752,A00224:146:HG5YGDSXX:3:2322:4987:10473,
1:32668225|32672901	1	32668225	32672901	5	3_2_0	4	0.714	exon	ENSG00000162521,	RBBP4	+	A00224:146:HG5YGDSXX:3:2554:20401:8703,A00254:26:H7YMHDSXX:3:1573:29170:12618,A00254:26:H7YMHDSXX:3:2248:18295:13792,A00254:26:H7YMHDSXX:3:2256:29008:31125,A00224:146:HG5YGDSXX:3:2356:16034:1736,
1:32948222|32949774	1	32948222	32949774	45	13_13_0	64	0.584	exon	ENSG00000116514,	RNF19B	-	A00254:26:H7YMHDSXX:3:2402:15691:3865,A00254:26:H7YMHDSXX:3:2402:17155:4648,A00254:26:H7YMHDSXX:3:2428:20609:21778,A00254:26:H7YMHDSXX:3:2440:1018:27868,A00254:26:H7YMHDSXX:3:2476:31331:2769,A00254:26:H7YMHDSXX:3:2543:25943:16861,A00254:26:H7YMHDSXX:3:256
1:33013207|33014594	1	33013207	33014594	9	5_4_1	3	0.857	exon	ENSG00000004455,	AK2	-	A00254:26:H7YMHDSXX:3:2272:22290:7748,A00254:26:H7YMHDSXX:3:2365:11532:1423,A00254:26:H7YMHDSXX:3:2514:1542:20290,A00254:26:H7YMHDSXX:3:2556:16360:18709,A00224:146:HG5YGDSXX:3:1602:26585:3630,A00254:26:H7YMHDSXX:3:1614:10095:5822,A00224:146:HG5YGDSXX:3:22
1:33276100|33281811	1	33276100	33281811	3	1_2_1	5	0.545	exon	ENSG00000160094,	ZNF362	+	A00224:146:HG5YGDSXX:3:2274:13395:11287,A00224:146:HG5YGDSXX:3:2407:2663:20040,A00224:146:HG5YGDSXX:3:2620:17345:16250,
1:33294937|33295305	1	33294937	33295305	75	21_27_5	7	0.955	exon	ENSG00000160094,	ZNF362	+	A00254:26:H7YMHDSXX:3:2326:5448:19382,A00254:26:H7YMHDSXX:3:2345:25238:9909,A00254:26:H7YMHDSXX:3:2426:20591:19429,A00254:26:H7YMHDSXX:3:2426:20564:19445,A00254:26:H7YMHDSXX:3:2434:13033:4178,A00254:26:H7YMHDSXX:3:2448:16378:14011,A00254:26:H7YMHDSXX:3:24
1:35014697|35015162	1	35014697	35015162	2	2_2_0	7	0.364	exon	ENSG00000163867,	ZMYM6	-	A00224:146:HG5YGDSXX:3:1103:26323:34397,A00224:146:HG5YGDSXX:3:1263:13214:24972,
1:35358925|35361789	1	35358925	35361789	11	4_4_0	3	0.88	exon	ENSG00000146463,	ZMYM4	+	A00254:26:H7YMHDSXX:3:2325:6967:18035,A00254:26:H7YMHDSXX:3:2626:8820:5149,A00224:146:HG5YGDSXX:3:1171:32615:7404,A00224:146:HG5YGDSXX:3:1510:30951:28761,A00254:26:H7YMHDSXX:3:1621:13792:34397,A00224:146:HG5YGDSXX:3:2324:13991:26443,A00224:146:HG5YGDSXX:3
1:35413972|35415714	1	35413972	35415714	6	1_1_1	13	0.48	exon	ENSG00000146463,	ZMYM4	+	A00254:26:H7YMHDSXX:3:2547:32000:7717,A00224:146:HG5YGDSXX:3:1120:32705:28698,A00224:146:HG5YGDSXX:3:1502:31150:11757,A00224:146:HG5YGDSXX:3:2602:1163:14841,A00254:26:H7YMHDSXX:3:1111:26549:11209,A00224:146:HG5YGDSXX:3:2154:6949:22106,
1:35470863|35479212	1	35470863	35479212	18	5_5_0	8	0.818	exon	ENSG00000142687,	KIAA0319L	-	A00254:26:H7YMHDSXX:3:2265:21513:32362,A00254:26:H7YMHDSXX:3:2265:21920:32597,A00254:26:H7YMHDSXX:3:2268:17626:28604,A00254:26:H7YMHDSXX:3:2342:21902:16157,A00254:26:H7YMHDSXX:3:2543:30011:34804,A00254:26:H7YMHDSXX:3:2544:29649:17362,A00224:146:HG5YGDSXX:
1:35474805|35479212	1	35474805	35479212	10	2_3_2	11	0.645	exon	ENSG00000142687,	KIAA0319L	-	A00254:26:H7YMHDSXX:3:2463:28447:29716,A00224:146:HG5YGDSXX:3:1139:17273:35164,A00224:146:HG5YGDSXX:3:1167:14714:23249,A00254:26:H7YMHDSXX:3:2133:23873:35634,A00224:146:HG5YGDSXX:3:2359:20817:2284,A00224:146:HG5YGDSXX:3:2524:7392:11757,A00254:26:H7YMHDSXX
1:35478966|35479212	1	35478966	35479212	2	2_1_0	21	0.16	exon	ENSG00000142687,	KIAA0319L	-	A00224:146:HG5YGDSXX:3:1406:25093:34961,A00224:146:HG5YGDSXX:3:1609:10285:21120,
1:35841165|35851053	1	35841165	35851053	3	2_1_0	50	0.107	exon	ENSG00000134698,	AGO4	+	A00254:26:H7YMHDSXX:3:2568:16884:29293,A00224:146:HG5YGDSXX:3:1468:14036:10488,A00224:146:HG5YGDSXX:3:2459:32353:29058,
1:36361221|36363298	1	36361221	36363298	3	2_3_0	49	0.109	intron	ENSG00000196182,	STK40	-	A00254:26:H7YMHDSXX:3:2635:22381:18114,A00224:146:HG5YGDSXX:3:1429:14705:28494,A00224:146:HG5YGDSXX:3:2356:10031:24283,
1:37865761|37868614	1	37865761	37868614	3	2_1_1	27	0.182	exon	ENSG00000204084,	INPP5B	-	A00224:146:HG5YGDSXX:3:2131:18186:13510,A00224:146:HG5YGDSXX:3:2146:12762:22467,A00224:146:HG5YGDSXX:3:2631:22851:27226,
1:39804878|39808198	1	39804878	39808198	48	21_17_0	0	1	intergenic_region	n/a	n;a	+	A00254:26:H7YMHDSXX:3:2377:27299:17581,A00254:26:H7YMHDSXX:3:2537:22761:7780,A00254:26:H7YMHDSXX:3:2623:8187:29637,A00254:26:H7YMHDSXX:3:2628:25364:25379,A00224:146:HG5YGDSXX:3:1151:28474:30264,A00224:146:HG5YGDSXX:3:1224:14226:2174,A00224:146:HG5YGDSXX:3
1:39853970|39857417	1	39853970	39857417	4	2_3_1	13	0.381	exon	ENSG00000043514,	TRIT1	-	A00224:146:HG5YGDSXX:3:1134:15429:32377,A00224:146:HG5YGDSXX:3:2118:11559:16845,A00224:146:HG5YGDSXX:3:2144:16776:15734,A00254:26:H7YMHDSXX:3:1316:23276:10426,
1:40189055|40202614	1	40189055	40202614	46	16_17_1	8	0.92	exon	ENSG00000117000,	RLF	+	A00254:26:H7YMHDSXX:3:2319:13295:1031,A00254:26:H7YMHDSXX:3:2356:15682:12618,A00254:26:H7YMHDSXX:3:2372:20148:31532,A00254:26:H7YMHDSXX:3:2428:12825:14497,A00254:26:H7YMHDSXX:3:2432:21070:1063,A00254:26:H7YMHDSXX:3:2531:9923:18302,A00254:26:H7YMHDSXX:3:25
1:40190772|40202614	1	40190772	40202614	7	3_3_1	27	0.341	exon	ENSG00000117000,	RLF	+	A00224:146:HG5YGDSXX:3:1425:22462:13651,A00224:146:HG5YGDSXX:3:1450:31476:9533,A00254:26:H7YMHDSXX:3:1617:31313:8343,A00224:146:HG5YGDSXX:3:2227:19976:31454,A00224:146:HG5YGDSXX:3:2247:30300:4429,A00224:146:HG5YGDSXX:3:1407:25934:10238,A00224:146:HG5YGDSX
1:41008794|41009589	1	41008794	41009589	7	4_4_0	6	0.7	exon	ENSG00000171793,	CTPS1	+	A00224:146:HG5YGDSXX:3:1533:1985:30639,A00254:26:H7YMHDSXX:3:1530:4101:23813,A00254:26:H7YMHDSXX:3:1530:4092:23829,A00224:146:HG5YGDSXX:3:2153:16387:11584,A00224:146:HG5YGDSXX:3:2620:18222:21966,A00254:26:H7YMHDSXX:3:1304:32443:10833,A00254:26:H7YMHDSXX:3
1:41046407|41075451	1	41046407	41075451	3	1_2_0	3	0.667	exon	ENSG00000010803,	SCMH1	-	A00224:146:HG5YGDSXX:3:1148:9561:18991,A00254:26:H7YMHDSXX:3:1565:20952:26850,A00224:146:HG5YGDSXX:3:2443:19714:27586,
1:41046418|41075451	1	41046418	41075451	4	1_1_1	5	0.615	exon	ENSG00000010803,	SCMH1	-	A00224:146:HG5YGDSXX:3:1305:20473:10175,A00224:146:HG5YGDSXX:3:1305:19931:21543,A00224:146:HG5YGDSXX:3:2303:27498:11757,A00224:146:HG5YGDSXX:3:2662:17589:5149,
1:41070595|41075451	1	41070595	41075451	209	51_55_3	15	0.965	exon	ENSG00000010803,	SCMH1	-	A00254:26:H7YMHDSXX:3:2271:12762:22811,A00254:26:H7YMHDSXX:3:2309:29884:31610,A00254:26:H7YMHDSXX:3:2325:16134:1877,A00254:26:H7YMHDSXX:3:2371:14796:30123,A00254:26:H7YMHDSXX:3:2375:3784:23860,A00254:26:H7YMHDSXX:3:2378:8865:11647,A00254:26:H7YMHDSXX:3:24
1:41113283|41117010	1	41113283	41117010	4	2_1_1	10	0.444	exon	ENSG00000010803,	SCMH1	-	A00254:26:H7YMHDSXX:3:1534:4679:14700,A00224:146:HG5YGDSXX:3:2421:1099:1736,A00224:146:HG5YGDSXX:3:2421:3884:8061,A00224:146:HG5YGDSXX:3:2421:4074:8390,
1:41142878|41151684	1	41142878	41151684	5	3_3_0	13	0.435	exon	ENSG00000010803,	SCMH1	-	A00254:26:H7YMHDSXX:3:2666:30192:35618,A00224:146:HG5YGDSXX:3:1163:10936:14669,A00254:26:H7YMHDSXX:3:2241:1814:23453,A00224:146:HG5YGDSXX:3:2505:32009:23735,A00224:146:HG5YGDSXX:3:2607:6506:5055,
1:41628749|41646243	1	41628749	41646243	4	2_2_0	5	0.615	intron	ENSG00000127124,	HIVEP3	-	A00254:26:H7YMHDSXX:3:2618:10565:10081,A00224:146:HG5YGDSXX:3:2625:32344:19022,A00254:26:H7YMHDSXX:3:1210:31846:10614,A00254:26:H7YMHDSXX:3:1424:27154:6057,
1:42265115|42278672	1	42265115	42278672	21	3_10_7	40	0.512	exon	ENSG00000198815,	FOXJ3	-	A00254:26:H7YMHDSXX:3:2529:20663:27258,A00254:26:H7YMHDSXX:3:2529:18701:27774,A00254:26:H7YMHDSXX:3:2529:18701:27962,A00254:26:H7YMHDSXX:3:2544:11171:32017,A00254:26:H7YMHDSXX:3:2574:5674:15608,A00254:26:H7YMHDSXX:3:2672:26847:18208,A00224:146:HG5YGDSXX:3
1:42265115|42278784	1	42265115	42278784	7	0_4_2	14	0.5	intron	ENSG00000198815,	FOXJ3	-	A00254:26:H7YMHDSXX:3:2374:9815:15984,A00224:146:HG5YGDSXX:3:2448:3902:32769,A00224:146:HG5YGDSXX:3:2670:27868:5697,A00254:26:H7YMHDSXX:3:1374:13738:14669,A00224:146:HG5YGDSXX:3:1250:27941:23672,A00254:26:H7YMHDSXX:3:2239:18674:11851,A00254:26:H7YMHDSXX:3
1:42265115|42311110	1	42265115	42311110	12	1_1_4	16	0.6	exon	ENSG00000198815,	FOXJ3	-	A00254:26:H7YMHDSXX:3:1523:21594:35383,A00254:26:H7YMHDSXX:3:1549:1642:14105,A00254:26:H7YMHDSXX:3:1152:18837:25692,A00254:26:H7YMHDSXX:3:1152:18457:26475,A00254:26:H7YMHDSXX:3:2527:26232:15452,A00224:146:HG5YGDSXX:3:1154:30228:24032,A00224:146:HG5YGDSXX:
1:42773563|42775479	1	42773563	42775479	30	8_9_2	1	0.984	exon	ENSG00000164008,	C1orf50	+	A00254:26:H7YMHDSXX:3:2307:10357:24784,A00254:26:H7YMHDSXX:3:2578:10520:2425,A00224:146:HG5YGDSXX:3:1114:24379:24173,A00224:146:HG5YGDSXX:3:1231:15447:29622,A00224:146:HG5YGDSXX:3:1247:7627:13730,A00224:146:HG5YGDSXX:3:1441:18982:32330,A00224:146:HG5YGDSX
1:42825623|42840296	1	42825623	42840296	9	1_1_2	9	0.667	exon	ENSG00000164010,	ERMAP	+	A00224:146:HG5YGDSXX:3:1166:10827:9032,A00224:146:HG5YGDSXX:3:1642:6262:33035,A00254:26:H7YMHDSXX:3:1546:17707:8672,A00224:146:HG5YGDSXX:3:2232:19171:11083,A00224:146:HG5YGDSXX:3:2232:18493:11381,A00224:146:HG5YGDSXX:3:2323:24569:21715,A00224:146:HG5YGDSX
1:42929210|42931206	1	42929210	42931206	15	2_5_3	239	0.112	exon	ENSG00000117394,	SLC2A1	-	A00224:146:HG5YGDSXX:3:1212:17833:36886,A00224:146:HG5YGDSXX:3:1265:26883:14920,A00224:146:HG5YGDSXX:3:1411:30327:8484,A00224:146:HG5YGDSXX:3:1571:16288:29731,A00254:26:H7YMHDSXX:3:1666:30147:13683,A00254:26:H7YMHDSXX:3:2256:18032:13432,A00224:146:HG5YGDS
1:43898235|43899727	1	43898235	43899727	7	2_4_1	1	0.933	exon	ENSG00000126091,	ST3GAL3	+	A00254:26:H7YMHDSXX:3:2536:15266:6762,A00254:26:H7YMHDSXX:3:2536:15338:7357,A00224:146:HG5YGDSXX:3:1201:16604:19413,A00224:146:HG5YGDSXX:3:1201:19018:23500,A00224:146:HG5YGDSXX:3:2168:4616:10989,A00224:146:HG5YGDSXX:3:2568:24587:26162,A00224:146:HG5YGDSXX
1:44000767|44002985	1	44000767	44002985	12	2_3_1	36	0.4	exon	ENSG00000196517,	SLC6A9	-	A00254:26:H7YMHDSXX:3:2607:8332:6590,A00224:146:HG5YGDSXX:3:2119:8748:36432,A00224:146:HG5YGDSXX:3:2425:25599:1705,A00224:146:HG5YGDSXX:3:2427:12346:8563,A00224:146:HG5YGDSXX:3:2618:10022:34632,A00224:146:HG5YGDSXX:3:2619:12075:5995,A00224:146:HG5YGDSXX:3
1:44000767|44010882	1	44000767	44010882	4	2_2_0	49	0.14	exon	ENSG00000196517,	SLC6A9	-	A00224:146:HG5YGDSXX:3:1124:26955:13479,A00254:26:H7YMHDSXX:3:2106:15031:22420,A00254:26:H7YMHDSXX:3:2173:20826:32330,A00254:26:H7YMHDSXX:3:2173:22553:33818,
1:44002313|44002985	1	44002313	44002985	22	4_7_7	67	0.396	exon	ENSG00000196517,	SLC6A9	-	A00254:26:H7YMHDSXX:3:2353:14100:34115,A00254:26:H7YMHDSXX:3:2353:13169:36542,A00254:26:H7YMHDSXX:3:2417:4915:1141,A00254:26:H7YMHDSXX:3:2516:30147:15875,A00224:146:HG5YGDSXX:3:1232:26015:19272,A00224:146:HG5YGDSXX:3:1276:30165:13213,A00224:146:HG5YGDSXX:
1:44008353|44008623	1	44008353	44008623	64	19_18_0	59	0.684	exon	ENSG00000196517,	SLC6A9	-	A00254:26:H7YMHDSXX:3:2403:29758:16078,A00254:26:H7YMHDSXX:3:2505:13702:14606,A00254:26:H7YMHDSXX:3:2521:24433:20948,A00254:26:H7YMHDSXX:3:2543:27046:25034,A00254:26:H7YMHDSXX:3:2543:27073:25269,A00254:26:H7YMHDSXX:3:2613:1940:36699,A00254:26:H7YMHDSXX:3:
1:44308310|44339322	1	44308310	44339322	7	2_3_2	7	0.667	exon	ENSG00000117419,	ERI3	-	A00254:26:H7YMHDSXX:3:2360:26404:32659,A00254:26:H7YMHDSXX:3:2361:27597:3505,A00254:26:H7YMHDSXX:3:2174:12834:36495,A00224:146:HG5YGDSXX:3:2138:2003:23249,A00224:146:HG5YGDSXX:3:2234:18728:28635,A00254:26:H7YMHDSXX:3:1527:7735:11694,A00254:26:H7YMHDSXX:3:
1:45495052|45495545	1	45495052	45495545	11	3_3_0	0	1	intron	ENSG00000280670,	CCDC163P	-	A00254:26:H7YMHDSXX:3:2313:11234:36385,A00254:26:H7YMHDSXX:3:2406:27001:19633,A00254:26:H7YMHDSXX:3:2406:26982:20541,A00254:26:H7YMHDSXX:3:2434:1615:5071,A00254:26:H7YMHDSXX:3:2434:2284:5760,A00254:26:H7YMHDSXX:3:2467:6876:29841,A00254:26:H7YMHDSXX:3:2570
1:45633489|45642499	1	45633489	45642499	12	3_2_4	107	0.183	exon	ENSG00000159592,	GPBP1L1	-	A00224:146:HG5YGDSXX:3:1276:3332:8484,A00224:146:HG5YGDSXX:3:1635:2627:25300,A00254:26:H7YMHDSXX:3:2204:21016:18568,A00224:146:HG5YGDSXX:3:2145:29812:27038,A00224:146:HG5YGDSXX:3:2165:8458:36025,A00224:146:HG5YGDSXX:3:2165:8350:36432,A00224:146:HG5YGDSXX:
1:45634096|45660377	1	45634096	45660377	7	4_5_1	87	0.139	exon	ENSG00000159592,	GPBP1L1	-	A00254:26:H7YMHDSXX:3:2268:27172:21590,A00254:26:H7YMHDSXX:3:2422:27661:33802,A00224:146:HG5YGDSXX:3:1375:1488:11052,A00254:26:H7YMHDSXX:3:1549:22544:8625,A00254:26:H7YMHDSXX:3:1549:22733:9799,A00254:26:H7YMHDSXX:3:1609:4363:9987,A00254:26:H7YMHDSXX:3:124
1:45640210|45642499	1	45640210	45642499	1155	113_54_64	143	0.942	exon	ENSG00000159592,	GPBP1L1	-	A00254:26:H7YMHDSXX:3:2265:16830:5055,A00254:26:H7YMHDSXX:3:2267:2003:11600,A00254:26:H7YMHDSXX:3:2267:27543:31093,A00254:26:H7YMHDSXX:3:2268:5412:28870,A00254:26:H7YMHDSXX:3:2272:27091:27242,A00254:26:H7YMHDSXX:3:2272:27362:32471,A00254:26:H7YMHDSXX:3:22
:HG5YGDSXX:3:2601:13386:18756,A00224:146:HG5YGDSXX:3:2602:26124:30452,A00224:146:HG5YGDSXX:3:2603:9697:19914,A00224:146:HG5YGDSXX:3:2613:27091:15562,A00224:146:HG5YGDSXX:3:2615:16676:12900,A00224:146:HG5YGDSXX:3:2615:16541:12915,A00224:146:HG5YGDSXX:3:261
1:45640210|45660377	1	45640210	45660377	5	2_2_0	92	0.098	exon	ENSG00000159592,	GPBP1L1	-	A00224:146:HG5YGDSXX:3:1126:1181:14810,A00254:26:H7YMHDSXX:3:2154:18873:35493,A00254:26:H7YMHDSXX:3:2255:30255:14434,A00254:26:H7YMHDSXX:3:1366:23131:7420,A00254:26:H7YMHDSXX:3:1366:23005:7701,
1:47172849|47178449	1	47172849	47178449	7	4_5_1	2	0.875	intergenic_region	n/a	n;a	-	A00254:26:H7YMHDSXX:3:2665:12662:7701,A00224:146:HG5YGDSXX:3:1404:13160:23750,A00224:146:HG5YGDSXX:3:1642:8269:12399,A00254:26:H7YMHDSXX:3:1503:11288:19946,A00254:26:H7YMHDSXX:3:1124:4182:2597,A00254:26:H7YMHDSXX:3:1136:15302:13369,A00254:26:H7YMHDSXX:3:1
1:47260289|47260539	1	47260289	47260539	4	2_2_0	18	0.308	exon	ENSG00000123473,	STIL	-	A00254:26:H7YMHDSXX:3:2375:5945:36589,A00254:26:H7YMHDSXX:3:2561:18593:10363,A00224:146:HG5YGDSXX:3:2164:16278:29027,A00254:26:H7YMHDSXX:3:1127:18927:30201,
1:47260289|47263113	1	47260289	47263113	7	2_2_0	1	0.933	exon	ENSG00000123473,	STIL	-	A00254:26:H7YMHDSXX:3:2349:5936:17253,A00254:26:H7YMHDSXX:3:2543:28546:11350,A00224:146:HG5YGDSXX:3:1648:4924:32972,A00254:26:H7YMHDSXX:3:1542:31033:35509,A00254:26:H7YMHDSXX:3:1578:10764:27336,A00254:26:H7YMHDSXX:3:1578:10954:27539,A00254:26:H7YMHDSXX:3:
1:47260289|47269866	1	47260289	47269866	5	2_2_0	2	0.833	exon	ENSG00000123473,	STIL	-	A00254:26:H7YMHDSXX:3:2530:6225:4131,A00254:26:H7YMHDSXX:3:2530:6370:4695,A00254:26:H7YMHDSXX:3:2662:2311:34648,A00254:26:H7YMHDSXX:3:1526:5755:19132,A00254:26:H7YMHDSXX:3:2157:14479:34804,
1:47272076|47282459	1	47272076	47282459	14	2_2_2	6	0.824	exon	ENSG00000123473,	STIL	-	A00224:146:HG5YGDSXX:3:2429:9679:7513,A00224:146:HG5YGDSXX:3:2429:10592:9095,A00254:26:H7YMHDSXX:3:1267:2899:7701,A00254:26:H7YMHDSXX:3:1353:2076:9846,A00254:26:H7YMHDSXX:3:2322:1814:23891,A00224:146:HG5YGDSXX:3:1538:16803:10394,A00224:146:HG5YGDSXX:3:166
1:47280241|47282459	1	47280241	47282459	82	25_23_1	13	0.927	exon	ENSG00000123473,	STIL	-	A00254:26:H7YMHDSXX:3:2341:14977:10582,A00254:26:H7YMHDSXX:3:2345:14172:8625,A00254:26:H7YMHDSXX:3:2345:14660:32424,A00254:26:H7YMHDSXX:3:2477:14823:5055,A00254:26:H7YMHDSXX:3:2478:24089:21073,A00254:26:H7YMHDSXX:3:2516:5213:8829,A00254:26:H7YMHDSXX:3:255
1:47287551|47295848	1	47287551	47295848	8	3_2_4	30	0.348	exon	ENSG00000123473,	STIL	-	A00254:26:H7YMHDSXX:3:2368:21486:31876,A00254:26:H7YMHDSXX:3:2667:8467:33411,A00224:146:HG5YGDSXX:3:1113:32714:34695,A00224:146:HG5YGDSXX:3:1248:10474:13620,A00224:146:HG5YGDSXX:3:1312:27995:15530,A00224:146:HG5YGDSXX:3:1645:10411:8656,A00254:26:H7YMHDSXX
1:47287551|47300152	1	47287551	47300152	35	11_5_15	20	0.778	exon	ENSG00000123473,	STIL	-	A00254:26:H7YMHDSXX:3:2333:31132:25817,A00254:26:H7YMHDSXX:3:2333:31385:26788,A00254:26:H7YMHDSXX:3:2538:13331:31281,A00224:146:HG5YGDSXX:3:1330:15040:17738,A00224:146:HG5YGDSXX:3:1341:29613:28948,A00224:146:HG5YGDSXX:3:1371:23538:22874,A00224:146:HG5YGDS
1:47287551|47301748	1	47287551	47301748	7	2_2_0	15	0.483	exon	ENSG00000123473,	STIL	-	A00254:26:H7YMHDSXX:3:2649:5068:3286,A00224:146:HG5YGDSXX:3:1131:23529:16752,A00254:26:H7YMHDSXX:3:2178:19524:21371,A00254:26:H7YMHDSXX:3:2178:19488:21402,A00224:146:HG5YGDSXX:3:2317:7292:4633,A00254:26:H7YMHDSXX:3:1112:12174:3411,A00254:26:H7YMHDSXX:3:11
1:47287551|47304996	1	47287551	47304996	7	1_2_2	6	0.7	exon	ENSG00000123473,	STIL	-	A00254:26:H7YMHDSXX:3:2632:29116:29215,A00224:146:HG5YGDSXX:3:1575:18069:19664,A00224:146:HG5YGDSXX:3:1575:19226:22232,A00254:26:H7YMHDSXX:3:1332:3378:29512,A00254:26:H7YMHDSXX:3:1332:3902:29951,A00254:26:H7YMHDSXX:3:1332:4246:29982,A00224:146:HG5YGDSXX:3
1:47295765|47304996	1	47295765	47304996	2	2_2_0	38	0.095	exon	ENSG00000123473,	STIL	-	A00254:26:H7YMHDSXX:3:2574:1027:23688,A00224:146:HG5YGDSXX:3:2462:9995:6057,
1:47368469|47375293	1	47368469	47375293	2	2_1_1	25	0.138	exon	ENSG00000162368,	CMPK1	+	A00254:26:H7YMHDSXX:3:2352:30897:27602,A00224:146:HG5YGDSXX:3:2348:29215:22091,
1:50567077|50596216	1	50567077	50596216	6	4_4_0	17	0.414	exon	ENSG00000185104,	FAF1	-	A00254:26:H7YMHDSXX:3:2528:27697:24659,A00254:26:H7YMHDSXX:3:1639:8847:15029,A00254:26:H7YMHDSXX:3:1639:9001:15577,A00224:146:HG5YGDSXX:3:2341:27453:3662,A00224:146:HG5YGDSXX:3:2629:9733:24486,A00254:26:H7YMHDSXX:3:1347:14995:28808,
1:50655442|50738954	1	50655442	50738954	5	1_2_0	54	0.156	exon	ENSG00000185104,	FAF1	-	A00254:26:H7YMHDSXX:3:2472:6696:36229,A00254:26:H7YMHDSXX:3:2473:8196:4069,A00224:146:HG5YGDSXX:3:1541:15311:10723,A00224:146:HG5YGDSXX:3:2374:12111:32049,A00224:146:HG5YGDSXX:3:2515:1651:20572,
1:50655442|50744775	1	50655442	50744775	18	2_6_9	21	0.632	exon	ENSG00000185104,	FAF1	-	A00254:26:H7YMHDSXX:3:2560:12445:6449,A00224:146:HG5YGDSXX:3:1344:11858:35211,A00224:146:HG5YGDSXX:3:1667:27163:28150,A00254:26:H7YMHDSXX:3:1527:28185:31704,A00254:26:H7YMHDSXX:3:1527:26142:32831,A00254:26:H7YMHDSXX:3:1569:21549:4460,A00224:146:HG5YGDSXX:
1:50655442|50745691	1	50655442	50745691	2	1_2_1	13	0.235	intron	ENSG00000185104,	FAF1	-	A00224:146:HG5YGDSXX:3:1371:27995:20666,A00254:26:H7YMHDSXX:3:1528:29803:1752,
1:50705786|50744775	1	50705786	50744775	9	3_2_3	51	0.261	exon	ENSG00000185104,	FAF1	-	A00254:26:H7YMHDSXX:3:2513:14543:31031,A00224:146:HG5YGDSXX:3:1147:15890:17957,A00224:146:HG5YGDSXX:3:1323:19949:25019,A00254:26:H7YMHDSXX:3:1664:2672:29606,A00254:26:H7YMHDSXX:3:1664:2654:30076,A00254:26:H7YMHDSXX:3:2123:30409:16705,A00224:146:HG5YGDSXX:
1:51236734|51271473	1	51236734	51271473	13	5_4_0	208	0.111	exon	ENSG00000123091,	RNF11	+	A00254:26:H7YMHDSXX:3:2324:12002:7748,A00224:146:HG5YGDSXX:3:1104:14154:22216,A00224:146:HG5YGDSXX:3:1260:2175:29371,A00224:146:HG5YGDSXX:3:1640:1705:29246,A00254:26:H7YMHDSXX:3:2163:24415:28620,A00224:146:HG5YGDSXX:3:2216:18222:27195,A00224:146:HG5YGDSXX
1:51394381|51448135	1	51394381	51448135	5	1_1_2	74	0.119	exon	ENSG00000085832,	EPS15	-	A00254:26:H7YMHDSXX:3:2353:7283:9471,A00254:26:H7YMHDSXX:3:2353:7518:9972,A00224:146:HG5YGDSXX:3:1261:5782:9032,A00254:26:H7YMHDSXX:3:1352:15718:29465,A00254:26:H7YMHDSXX:3:1407:19895:25864,
1:51402435|51408332	1	51402435	51408332	9	4_6_3	51	0.261	exon	ENSG00000085832,	EPS15	-	A00254:26:H7YMHDSXX:3:2606:21332:21214,A00224:146:HG5YGDSXX:3:1303:13367:27774,A00254:26:H7YMHDSXX:3:1657:13187:18317,A00254:26:H7YMHDSXX:3:2247:16224:8641,A00224:146:HG5YGDSXX:3:2172:26458:25144,A00224:146:HG5YGDSXX:3:2202:24415:28995,A00224:146:HG5YGDSX
1:51440347|51448135	1	51440347	51448135	12	1_6_8	69	0.258	exon	ENSG00000085832,	EPS15	-	A00254:26:H7YMHDSXX:3:2411:8684:17534,A00254:26:H7YMHDSXX:3:2641:31394:4476,A00254:26:H7YMHDSXX:3:2668:21793:19789,A00224:146:HG5YGDSXX:3:1209:4716:28260,A00254:26:H7YMHDSXX:3:2228:31792:31563,A00224:146:HG5YGDSXX:3:2145:23773:36683,A00254:26:H7YMHDSXX:3:
1:51459041|51465326	1	51459041	51465326	4	2_2_0	33	0.195	intron	ENSG00000085832,	EPS15	-	A00254:26:H7YMHDSXX:3:2348:28664:7420,A00254:26:H7YMHDSXX:3:2658:21414:23077,A00224:146:HG5YGDSXX:3:2347:24876:30358,A00224:146:HG5YGDSXX:3:2347:24758:30874,
1:51745536|51765981	1	51745536	51765981	10	1_2_1	32	0.385	exon	ENSG00000117859,	OSBPL9	+	A00254:26:H7YMHDSXX:3:2617:24469:32628,A00254:26:H7YMHDSXX:3:2617:24379:32659,A00254:26:H7YMHDSXX:3:2617:23267:33739,A00254:26:H7YMHDSXX:3:2676:3097:28620,A00224:146:HG5YGDSXX:3:1239:32976:28510,A00224:146:HG5YGDSXX:3:1644:18050:24956,A00254:26:H7YMHDSXX:
1:51748369|51765981	1	51748369	51765981	6	0_2_2	26	0.316	exon	ENSG00000117859,	OSBPL9	+	A00224:146:HG5YGDSXX:3:1132:14940:20791,A00224:146:HG5YGDSXX:3:1247:24894:25723,A00224:146:HG5YGDSXX:3:1463:30761:13902,A00224:146:HG5YGDSXX:3:2105:7871:17848,A00254:26:H7YMHDSXX:3:1453:7771:10128,A00254:26:H7YMHDSXX:3:1453:6741:14606,
1:51800556|51814089	1	51800556	51814089	3	2_0_2	52	0.103	exon	ENSG00000078618,	NRD1	-	A00254:26:H7YMHDSXX:3:2437:7844:10191,A00224:146:HG5YGDSXX:3:1173:6569:12493,A00224:146:HG5YGDSXX:3:1323:5520:2722,
1:52667399|52668759	1	52667399	52668759	2	2_2_0	7	0.364	intergenic_region	n/a	n;a	+	A00224:146:HG5YGDSXX:3:1657:30318:19586,A00224:146:HG5YGDSXX:3:2514:25708:2049,
1:53800693|53832591	1	53800693	53832591	7	3_1_3	16	0.467	exon	ENSG00000058804,	NDC1	-	A00254:26:H7YMHDSXX:3:2625:24026:19867,A00224:146:HG5YGDSXX:3:1113:13322:6997,A00224:146:HG5YGDSXX:3:1378:15221:19680,A00254:26:H7YMHDSXX:3:1613:9245:32847,A00224:146:HG5YGDSXX:3:1676:25572:8735,A00254:26:H7YMHDSXX:3:1356:28962:8719,A00254:26:H7YMHDSXX:3:
1:53800693|53835620	1	53800693	53835620	5	2_2_0	5	0.667	exon	ENSG00000058804,	NDC1	-	A00254:26:H7YMHDSXX:3:2405:10863:23124,A00254:26:H7YMHDSXX:3:2405:10863:23156,A00254:26:H7YMHDSXX:3:2405:11261:23782,A00224:146:HG5YGDSXX:3:2333:10890:36072,A00254:26:H7YMHDSXX:3:1158:32922:25473,
1:53818971|53832591	1	53818971	53832591	11	4_3_1	54	0.289	exon	ENSG00000058804,	NDC1	-	A00224:146:HG5YGDSXX:3:1355:14805:12727,A00254:26:H7YMHDSXX:3:1648:4698:29293,A00254:26:H7YMHDSXX:3:2142:18023:15452,A00254:26:H7YMHDSXX:3:2252:32371:21825,A00224:146:HG5YGDSXX:3:2173:3658:6731,A00224:146:HG5YGDSXX:3:2254:9344:12007,A00224:146:HG5YGDSXX:3
1:53825798|53832591	1	53825798	53832591	22	7_3_3	54	0.449	exon	ENSG00000058804,	NDC1	-	A00254:26:H7YMHDSXX:3:2511:22842:23547,A00254:26:H7YMHDSXX:3:2542:9326:8719,A00224:146:HG5YGDSXX:3:1408:15474:19554,A00224:146:HG5YGDSXX:3:1408:15619:19711,A00224:146:HG5YGDSXX:3:1408:15058:20776,A00224:146:HG5YGDSXX:3:1656:10429:15389,A00254:26:H7YMHDSXX
1:54036610|54043525	1	54036610	54043525	3	1_1_1	52	0.103	exon	ENSG00000116209,	TMEM59	-	A00254:26:H7YMHDSXX:3:1107:27805:9126,A00254:26:H7YMHDSXX:3:1107:27986:9157,A00254:26:H7YMHDSXX:3:2463:9372:22576,
1:54040756|54043525	1	54040756	54043525	11	1_3_2	77	0.222	exon	ENSG00000116209,	TMEM59	-	A00224:146:HG5YGDSXX:3:1215:26359:30608,A00224:146:HG5YGDSXX:3:1346:23149:24079,A00224:146:HG5YGDSXX:3:1448:6415:19554,A00224:146:HG5YGDSXX:3:1450:13024:4069,A00254:26:H7YMHDSXX:3:1616:19153:15217,A00224:146:HG5YGDSXX:3:2351:30653:31688,A00224:146:HG5YGDS
1:54040756|54047372	1	54040756	54047372	8	3_4_3	95	0.144	exon	ENSG00000116209,	TMEM59	-	A00254:26:H7YMHDSXX:3:2466:8043:29105,A00254:26:H7YMHDSXX:3:2557:20175:26913,A00254:26:H7YMHDSXX:3:2557:19949:27555,A00224:146:HG5YGDSXX:3:1362:3568:33411,A00254:26:H7YMHDSXX:3:1476:17598:7545,A00254:26:H7YMHDSXX:3:1562:8675:19460,A00254:26:H7YMHDSXX:3:16
1:54205018|54212658	1	54205018	54212658	5	2_2_0	8	0.556	exon	ENSG00000116221,	MRPL37	+	A00254:26:H7YMHDSXX:3:2112:18439:19022,A00254:26:H7YMHDSXX:3:2228:11252:31125,A00254:26:H7YMHDSXX:3:2228:11523:31313,A00254:26:H7YMHDSXX:3:2228:11125:31626,A00224:146:HG5YGDSXX:3:2645:10737:17895,
1:54785983|54788097	1	54785983	54788097	3	2_1_1	6	0.5	exon	ENSG00000006555,	TTC22	-	A00224:146:HG5YGDSXX:3:1418:1759:10488,A00254:26:H7YMHDSXX:3:2126:5683:21981,A00224:146:HG5YGDSXX:3:2634:24406:24659,
1:54811794|54817122	1	54811794	54817122	4	2_2_0	4	0.667	exon	ENSG00000162398,	C1orf177	+	A00254:26:H7YMHDSXX:3:2602:17770:27477,A00224:146:HG5YGDSXX:3:1502:11234:33098,A00254:26:H7YMHDSXX:3:2204:15655:22999,A00224:146:HG5YGDSXX:3:2556:31656:11068,
1:58506060|58534331	1	58506060	58534331	9	3_3_0	71	0.202	exon	ENSG00000162600,	OMA1	-	A00254:26:H7YMHDSXX:3:2503:32868:23688,A00254:26:H7YMHDSXX:3:2503:32108:24001,A00254:26:H7YMHDSXX:3:1654:5656:17957,A00254:26:H7YMHDSXX:3:2117:23249:23625,A00254:26:H7YMHDSXX:3:2117:23249:23657,A00254:26:H7YMHDSXX:3:2162:13829:24972,A00224:146:HG5YGDSXX:3
1:58506060|58536741	1	58506060	58536741	16	7_5_0	53	0.376	exon	ENSG00000162600,	OMA1	-	A00254:26:H7YMHDSXX:3:2364:15745:18615,A00254:26:H7YMHDSXX:3:2364:15402:22310,A00254:26:H7YMHDSXX:3:2616:9914:10207,A00254:26:H7YMHDSXX:3:2629:7880:36808,A00224:146:HG5YGDSXX:3:1622:30617:5478,A00224:146:HG5YGDSXX:3:1649:28637:17707,A00254:26:H7YMHDSXX:3:
1:59321536|59346398	1	59321536	59346398	26	10_10_0	13	0.8	exon	ENSG00000172456,	FGGY	+	A00254:26:H7YMHDSXX:3:2402:8630:27179,A00254:26:H7YMHDSXX:3:2641:22019:17362,A00224:146:HG5YGDSXX:3:1127:21621:4742,A00224:146:HG5YGDSXX:3:1127:23348:5228,A00224:146:HG5YGDSXX:3:1368:16966:26616,A00224:146:HG5YGDSXX:3:1408:26838:15374,A00224:146:HG5YGDSXX
1:59321536|59378837	1	59321536	59378837	11	4_1_3	2	0.917	exon	ENSG00000172456,	FGGY	+	A00224:146:HG5YGDSXX:3:1514:31937:31062,A00254:26:H7YMHDSXX:3:1619:31006:14512,A00254:26:H7YMHDSXX:3:1651:22092:27007,A00254:26:H7YMHDSXX:3:1651:21459:27132,A00224:146:HG5YGDSXX:3:2314:26449:23156,A00224:146:HG5YGDSXX:3:2358:4218:24330,A00224:146:HG5YGDSX
1:59339958|59378837	1	59339958	59378837	12	5_3_2	28	0.462	exon	ENSG00000172456,	FGGY	+	A00224:146:HG5YGDSXX:3:1116:28194:15749,A00224:146:HG5YGDSXX:3:1472:8874:32737,A00254:26:H7YMHDSXX:3:1577:18927:17143,A00254:26:H7YMHDSXX:3:1632:10303:4961,A00254:26:H7YMHDSXX:3:2130:15835:20776,A00254:26:H7YMHDSXX:3:2158:18593:12493,A00224:146:HG5YGDSXX:
1:59821858|59843598	1	59821858	59843598	2	1_2_1	0	1	exon	ENSG00000134709,	HOOK1	+	A00224:146:HG5YGDSXX:3:1671:3097:19413,A00224:146:HG5YGDSXX:3:1671:3224:19789,
1:61111371|61140329	1	61111371	61140329	9	1_2_2	17	0.514	intron	ENSG00000162599,	NFIA	+	A00254:26:H7YMHDSXX:3:2104:26033:19085,A00254:26:H7YMHDSXX:3:2104:25500:20729,A00254:26:H7YMHDSXX:3:2104:28067:22482,A00254:26:H7YMHDSXX:3:2124:25536:32346,A00224:146:HG5YGDSXX:3:2142:24578:15029,A00254:26:H7YMHDSXX:3:2402:10022:12085,A00254:26:H7YMHDSXX:
1:61111371|61159155	1	61111371	61159155	8	1_4_3	13	0.552	intron	ENSG00000162599,	NFIA	+	A00254:26:H7YMHDSXX:3:2447:19967:1783,A00224:146:HG5YGDSXX:3:1615:12888:34585,A00254:26:H7YMHDSXX:3:1570:27995:10144,A00254:26:H7YMHDSXX:3:2167:21468:27054,A00224:146:HG5YGDSXX:3:2211:23610:27289,A00224:146:HG5YGDSXX:3:2227:2202:23030,A00224:146:HG5YGDSXX
1:61383237|61406727	1	61383237	61406727	15	5_7_1	7	0.811	exon	ENSG00000162599,	NFIA	+	A00254:26:H7YMHDSXX:3:2520:7328:29027,A00254:26:H7YMHDSXX:3:2520:6271:31328,A00254:26:H7YMHDSXX:3:2548:4951:28385,A00254:26:H7YMHDSXX:3:2614:18792:17722,A00254:26:H7YMHDSXX:3:2614:18674:17895,A00224:146:HG5YGDSXX:3:1255:1841:20494,A00224:146:HG5YGDSXX:3:1
1:61404104|61406727	1	61404104	61406727	20	7_7_0	19	0.678	exon	ENSG00000162599,	NFIA	+	A00254:26:H7YMHDSXX:3:2346:2401:20744,A00254:26:H7YMHDSXX:3:2534:12680:2096,A00224:146:HG5YGDSXX:3:1157:19515:24298,A00224:146:HG5YGDSXX:3:1157:19795:24471,A00224:146:HG5YGDSXX:3:1557:16468:18364,A00224:146:HG5YGDSXX:3:1618:3920:26506,A00224:146:HG5YGDSXX
1:61694697|61696534	1	61694697	61696534	26	4_11_8	2	0.963	intron	ENSG00000162604,	TM2D1	-	A00254:26:H7YMHDSXX:3:2452:15655:28823,A00254:26:H7YMHDSXX:3:2543:26250:29262,A00254:26:H7YMHDSXX:3:2636:9570:34851,A00254:26:H7YMHDSXX:3:2666:5656:24815,A00254:26:H7YMHDSXX:3:2666:5710:27195,A00224:146:HG5YGDSXX:3:1165:22489:5619,A00224:146:HG5YGDSXX:3:1
1:62441488|62443319	1	62441488	62443319	5	2_2_0	2	0.833	exon	ENSG00000162607,	USP1	+	A00254:26:H7YMHDSXX:3:2123:8784:19085,A00254:26:H7YMHDSXX:3:2123:9362:20275,A00254:26:H7YMHDSXX:3:2165:20437:13463,A00224:146:HG5YGDSXX:3:2458:9353:23422,A00254:26:H7YMHDSXX:3:1446:14597:5290,
1:62577262|62586624	1	62577262	62586624	12	2_2_2	8	0.75	exon	ENSG00000116641,	DOCK7	-	A00254:26:H7YMHDSXX:3:2432:3658:25582,A00254:26:H7YMHDSXX:3:2432:3604:25770,A00254:26:H7YMHDSXX:3:2545:9995:7498,A00254:26:H7YMHDSXX:3:2545:10429:7686,A00254:26:H7YMHDSXX:3:2545:11207:9314,A00224:146:HG5YGDSXX:3:1355:14588:13448,A00254:26:H7YMHDSXX:3:1560
1:63411926|63419440	1	63411926	63419440	21	9_6_3	55	0.433	exon	ENSG00000088035,	ALG6	+	A00254:26:H7YMHDSXX:3:2267:14678:23156,A00254:26:H7YMHDSXX:3:2612:18873:16297,A00254:26:H7YMHDSXX:3:2612:18231:17409,A00254:26:H7YMHDSXX:3:2612:18249:17409,A00254:26:H7YMHDSXX:3:2614:17824:21057,A00224:146:HG5YGDSXX:3:1314:7139:4272,A00254:26:H7YMHDSXX:3:
1:64802976|64814840	1	64802976	64814840	5	1_2_1	3	0.769	exon	ENSG00000162437,	RAVER2	+	A00254:26:H7YMHDSXX:3:2460:24957:20917,A00224:146:HG5YGDSXX:3:1108:31421:10911,A00254:26:H7YMHDSXX:3:2137:11939:2628,A00254:26:H7YMHDSXX:3:1268:19985:3035,A00254:26:H7YMHDSXX:3:1268:20500:12352,
1:65364635|65366196	1	65364635	65366196	734	95_97_3	51	0.966	exon	ENSG00000116675,	DNAJC6	+	A00254:26:H7YMHDSXX:3:2272:14244:21339,A00254:26:H7YMHDSXX:3:2272:15176:21762,A00254:26:H7YMHDSXX:3:2305:23330:4570,A00254:26:H7YMHDSXX:3:2305:23140:4648,A00254:26:H7YMHDSXX:3:2307:26910:32910,A00254:26:H7YMHDSXX:3:2308:7735:27164,A00254:26:H7YMHDSXX:3:23
1:65364635|65395032	1	65364635	65395032	16	7_7_0	17	0.653	exon	ENSG00000116675,	DNAJC6	+	A00254:26:H7YMHDSXX:3:2314:31566:12038,A00254:26:H7YMHDSXX:3:2422:13693:22075,A00254:26:H7YMHDSXX:3:2422:13747:22388,A00254:26:H7YMHDSXX:3:2435:30056:17754,A00254:26:H7YMHDSXX:3:2436:28836:6527,A00254:26:H7YMHDSXX:3:2514:19822:3630,A00254:26:H7YMHDSXX:3:2
1:66891154|66905375	1	66891154	66905375	11	3_5_2	0	1	exon	ENSG00000152763,	WDR78	-	A00254:26:H7YMHDSXX:3:2315:28763:9972,A00254:26:H7YMHDSXX:3:2641:28239:24596,A00224:146:HG5YGDSXX:3:1132:24758:30436,A00254:26:H7YMHDSXX:3:2164:5602:22467,A00224:146:HG5YGDSXX:3:2141:8513:34710,A00224:146:HG5YGDSXX:3:2141:8576:34976,A00224:146:HG5YGDSXX:3
1:70228422|70239520	1	70228422	70239520	3	2_1_1	14	0.3	exon	ENSG00000116754,	SRSF11	+	A00254:26:H7YMHDSXX:3:2472:16342:36276,A00224:146:HG5YGDSXX:3:1539:20790:20964,A00254:26:H7YMHDSXX:3:1507:11523:8202,
1:70292388|70315566	1	70292388	70315566	14	5_2_4	2	0.933	exon	ENSG00000118454,	ANKRD13C	-	A00224:146:HG5YGDSXX:3:1351:30454:12618,A00224:146:HG5YGDSXX:3:1361:30544:14497,A00224:146:HG5YGDSXX:3:1657:25563:5024,A00254:26:H7YMHDSXX:3:2167:28583:15702,A00254:26:H7YMHDSXX:3:2167:29541:19116,A00224:146:HG5YGDSXX:3:2125:30716:6590,A00224:146:HG5YGDSX
1:75732644|75734871	1	75732644	75734871	4	1_1_2	0	1	exon	ENSG00000117054,	ACADM	+	A00224:146:HG5YGDSXX:3:1244:3396:11350,A00254:26:H7YMHDSXX:3:2147:32967:28432,A00224:146:HG5YGDSXX:3:2323:4906:2660,A00254:26:H7YMHDSXX:3:1442:6063:14121,
1:77711747|77715868	1	77711747	77715868	15	2_6_6	25	0.545	exon	ENSG00000077254,	USP33	-	A00254:26:H7YMHDSXX:3:2561:1597:17691,A00254:26:H7YMHDSXX:3:2561:1588:17738,A00254:26:H7YMHDSXX:3:2562:20247:26193,A00224:146:HG5YGDSXX:3:1160:4725:18599,A00224:146:HG5YGDSXX:3:1431:17689:8140,A00224:146:HG5YGDSXX:3:1431:17616:8359,A00224:146:HG5YGDSXX:3:
1:77717867|77725762	1	77717867	77725762	37	8_9_0	28	0.725	exon	ENSG00000077254,	USP33	-	A00254:26:H7YMHDSXX:3:2324:9344:32111,A00254:26:H7YMHDSXX:3:2324:10990:33113,A00254:26:H7YMHDSXX:3:2324:10239:35289,A00254:26:H7YMHDSXX:3:2357:2175:30530,A00254:26:H7YMHDSXX:3:2405:10972:29042,A00254:26:H7YMHDSXX:3:2474:14407:26506,A00254:26:H7YMHDSXX:3:2
1:84520585|84533766	1	84520585	84533766	2	2_0_2	3	0.571	intergenic_region	n/a	n;a	+	A00224:146:HG5YGDSXX:3:1471:8232:18067,A00224:146:HG5YGDSXX:3:2604:18105:26490,
1:84865385|84866138	1	84865385	84866138	9	5_4_0	0	1	exon	ENSG00000171517,	LPAR3	-	A00224:146:HG5YGDSXX:3:1116:3061:25708,A00224:146:HG5YGDSXX:3:1215:25509:19680,A00224:146:HG5YGDSXX:3:2637:4092:4100,A00224:146:HG5YGDSXX:3:2647:24180:33692,A00254:26:H7YMHDSXX:3:1376:27489:8077,A00254:26:H7YMHDSXX:3:1445:23945:35289,A00224:146:HG5YGDSXX:
1:88770352|88771879	1	88770352	88771879	14	7_9_0	15	0.651	exon	ENSG00000065243,	PKN2	+	A00254:26:H7YMHDSXX:3:2314:14479:14857,A00254:26:H7YMHDSXX:3:2636:26431:24752,A00224:146:HG5YGDSXX:3:1219:2537:34538,A00224:146:HG5YGDSXX:3:1404:16812:23594,A00224:146:HG5YGDSXX:3:1538:32904:14231,A00254:26:H7YMHDSXX:3:2260:6551:32252,A00254:26:H7YMHDSXX:
1:88770352|88786213	1	88770352	88786213	9	2_2_0	10	0.643	exon	ENSG00000065243,	PKN2	+	A00254:26:H7YMHDSXX:3:2357:20726:2785,A00254:26:H7YMHDSXX:3:2646:2663:26083,A00254:26:H7YMHDSXX:3:2646:2962:26663,A00254:26:H7YMHDSXX:3:2646:2790:26710,A00224:146:HG5YGDSXX:3:1325:25464:14058,A00224:146:HG5YGDSXX:3:1414:11279:6684,A00224:146:HG5YGDSXX:3:2
1:88807313|88822003	1	88807313	88822003	4	2_0_2	5	0.615	exon	ENSG00000065243,	PKN2	+	A00224:146:HG5YGDSXX:3:1118:23583:15562,A00224:146:HG5YGDSXX:3:1150:7862:31422,A00224:146:HG5YGDSXX:3:2669:4761:1407,A00254:26:H7YMHDSXX:3:1330:8314:26506,
1:88853107|88857487	1	88853107	88857487	3	2_1_0	13	0.316	exon	ENSG00000137947,	GTF2B	-	A00224:146:HG5YGDSXX:3:1129:2709:28291,A00224:146:HG5YGDSXX:3:1352:19533:22263,A00224:146:HG5YGDSXX:3:1352:18548:23249,
1:89686470|89712935	1	89686470	89712935	2	2_2_0	16	0.2	exon	ENSG00000171488,	LRRC8C	+	A00254:26:H7YMHDSXX:3:1549:20139:26162,A00224:146:HG5YGDSXX:3:1678:14407:9659,
1:91501654|91524109	1	91501654	91524109	6	2_1_1	2	0.857	exon	ENSG00000097046,	CDC7	+	A00254:26:H7YMHDSXX:3:2651:29559:7435,A00254:26:H7YMHDSXX:3:2651:30264:7623,A00254:26:H7YMHDSXX:3:1625:30626:10692,A00224:146:HG5YGDSXX:3:2614:26214:7936,A00254:26:H7YMHDSXX:3:1115:22688:28948,A00254:26:H7YMHDSXX:3:1346:11731:17394,
1:91861471|91864279	1	91861471	91864279	12	2_2_0	16	0.6	intron	ENSG00000069702,	TGFBR3	-	A00224:146:HG5YGDSXX:3:1410:6280:8453,A00224:146:HG5YGDSXX:3:1445:26630:28385,A00224:146:HG5YGDSXX:3:1534:1895:28698,A00254:26:H7YMHDSXX:3:1664:12228:26396,A00254:26:H7YMHDSXX:3:2231:27877:35211,A00254:26:H7YMHDSXX:3:2264:18665:19194,A00254:26:H7YMHDSXX:3
1:92262863|92271652	1	92262863	92271652	5	1_2_1	6	0.625	exon	ENSG00000174842,	GLMN	-	A00224:146:HG5YGDSXX:3:1565:14633:29121,A00224:146:HG5YGDSXX:3:2405:28854:36683,A00254:26:H7YMHDSXX:3:1247:27127:13369,A00254:26:H7YMHDSXX:3:1247:27615:13495,A00254:26:H7YMHDSXX:3:1274:8287:23390,
1:92333391|92380873	1	92333391	92380873	28	9_11_2	10	0.848	exon	ENSG00000122484,	RPAP2	+	A00254:26:H7YMHDSXX:3:2361:26612:27571,A00254:26:H7YMHDSXX:3:2422:29342:28917,A00254:26:H7YMHDSXX:3:2422:29451:29105,A00254:26:H7YMHDSXX:3:2432:21838:36965,A00254:26:H7YMHDSXX:3:2545:5014:1063,A00224:146:HG5YGDSXX:3:1109:10926:33599,A00224:146:HG5YGDSXX:3
1:92693802|92704744	1	92693802	92704744	3	2_2_0	4	0.6	exon	ENSG00000067208,	EVI5	-	A00224:146:HG5YGDSXX:3:1574:17173:19304,A00254:26:H7YMHDSXX:3:2204:4083:17174,A00224:146:HG5YGDSXX:3:2608:23583:12587,
1:92736398|92745802	1	92736398	92745802	5	1_2_0	7	0.588	intron	ENSG00000067208,	EVI5	-	A00224:146:HG5YGDSXX:3:1263:25644:10927,A00224:146:HG5YGDSXX:3:2338:25138:25551,A00224:146:HG5YGDSXX:3:1163:31756:33880,A00224:146:HG5YGDSXX:3:1257:23565:31939,A00224:146:HG5YGDSXX:3:2257:22914:32972,
1:92836190|92837633	1	92836190	92837633	6	2_2_0	7	0.632	exon	ENSG00000122406,	RPL5	+	A00254:26:H7YMHDSXX:3:2466:10484:4210,A00254:26:H7YMHDSXX:3:1618:4535:4836,A00254:26:H7YMHDSXX:3:2518:27480:34053,A00254:26:H7YMHDSXX:3:2536:3061:22639,A00224:146:HG5YGDSXX:3:1164:4779:21950,A00224:146:HG5YGDSXX:3:2637:10393:16172,
1:93183360|93193744	1	93183360	93193744	2	2_1_0	0	1	exon	ENSG00000122483,	CCDC18	+	A00224:146:HG5YGDSXX:3:1630:14479:21684,A00224:146:HG5YGDSXX:3:2562:7003:4633,
1:93305388|93325895	1	93305388	93325895	16	1_4_5	2	0.941	intergenic_region	n/a	n;a	-	A00254:26:H7YMHDSXX:3:2565:21504:11835,A00224:146:HG5YGDSXX:3:1433:20076:19225,A00254:26:H7YMHDSXX:3:2134:23746:3098,A00254:26:H7YMHDSXX:3:2244:15492:21652,A00224:146:HG5YGDSXX:3:2272:26919:3239,A00224:146:HG5YGDSXX:3:2272:26910:3255,A00224:146:HG5YGDSXX:
1:93324635|93325895	1	93324635	93325895	4	0_2_3	7	0.533	intergenic_region	n/a	n;a	-	A00254:26:H7YMHDSXX:3:2420:6804:17347,A00224:146:HG5YGDSXX:3:2608:13810:28886,A00224:146:HG5YGDSXX:3:2608:13440:29027,A00224:146:HG5YGDSXX:3:1426:32443:26396,
1:93894614|93897898	1	93894614	93897898	29	12_6_8	9	0.866	exon	ENSG00000023909,	GCLM	-	A00254:26:H7YMHDSXX:3:2311:30047:28573,A00254:26:H7YMHDSXX:3:2311:29767:29152,A00254:26:H7YMHDSXX:3:2437:12445:16971,A00254:26:H7YMHDSXX:3:2511:22950:34914,A00254:26:H7YMHDSXX:3:2540:19352:29027,A00254:26:H7YMHDSXX:3:2540:19524:29168,A00224:146:HG5YGDSXX:
1:93894614|93904588	1	93894614	93904588	3	2_1_1	4	0.6	exon	ENSG00000023909,	GCLM	-	A00254:26:H7YMHDSXX:3:2234:18050:32346,A00254:26:H7YMHDSXX:3:1210:5556:30185,A00254:26:H7YMHDSXX:3:1313:5737:32095,
1:94487542|94491247	1	94487542	94491247	6	1_2_4	2	0.857	exon	ENSG00000117528,	ABCD3	+	A00254:26:H7YMHDSXX:3:2645:1597:24518,A00254:26:H7YMHDSXX:3:1645:4942:21668,A00224:146:HG5YGDSXX:3:2653:31656:25755,A00254:26:H7YMHDSXX:3:1278:4191:16955,A00254:26:H7YMHDSXX:3:1544:12979:10974,A00224:146:HG5YGDSXX:3:2474:15374:31876,
1:95116608|95173889	1	95116608	95173889	2	0_2_2	31	0.114	intergenic_region	n/a	n;a	+	A00254:26:H7YMHDSXX:3:2454:13169:3161,A00254:26:H7YMHDSXX:3:1265:5719:2221,
1:95138275|95151419	1	95138275	95151419	179	40_23_29	505	0.415	intron	ENSG00000152078,ENSG00000271092,	TMEM56;TMEM56-RWDD3	+	A00254:26:H7YMHDSXX:3:2276:19849:18364,A00254:26:H7YMHDSXX:3:2318:16758:24940,A00254:26:H7YMHDSXX:3:2340:11993:30906,A00254:26:H7YMHDSXX:3:2343:20256:20384,A00254:26:H7YMHDSXX:3:2367:14299:11193,A00254:26:H7YMHDSXX:3:2367:15962:11694,A00254:26:H7YMHDSXX:3
1:95138275|95173889	1	95138275	95173889	162	42_16_33	40	0.89	intron	ENSG00000152078,ENSG00000271092,	TMEM56;TMEM56-RWDD3	+	A00254:26:H7YMHDSXX:3:2340:11532:11663,A00254:26:H7YMHDSXX:3:2340:12644:12900,A00254:26:H7YMHDSXX:3:2351:2130:18490,A00254:26:H7YMHDSXX:3:2359:6542:16705,A00254:26:H7YMHDSXX:3:2373:30960:30217,A00254:26:H7YMHDSXX:3:2422:17626:25974,A00254:26:H7YMHDSXX:3:2
1:95140673|95151419	1	95140673	95151419	66	11_6_24	509	0.206	intron	ENSG00000152078,ENSG00000271092,	TMEM56;TMEM56-RWDD3	+	A00254:26:H7YMHDSXX:3:2309:19506:8437,A00254:26:H7YMHDSXX:3:2450:22634:1611,A00254:26:H7YMHDSXX:3:2553:13340:23750,A00254:26:H7YMHDSXX:3:2560:17969:9878,A00254:26:H7YMHDSXX:3:2566:12264:12774,A00254:26:H7YMHDSXX:3:2637:11975:22388,A00254:26:H7YMHDSXX:3:26
1:95140673|95173889	1	95140673	95173889	7	0_2_2	45	0.237	intron	ENSG00000152078,ENSG00000271092,	TMEM56;TMEM56-RWDD3	+	A00224:146:HG5YGDSXX:3:1446:15546:13855,A00224:146:HG5YGDSXX:3:1476:6289:3176,A00224:146:HG5YGDSXX:3:2149:7835:30342,A00224:146:HG5YGDSXX:3:2173:19180:18176,A00254:26:H7YMHDSXX:3:1141:1787:12727,A00254:26:H7YMHDSXX:3:1214:29731:1689,A00254:26:H7YMHDSXX:3:
1:95143891|95151419	1	95143891	95151419	4355	177_117_82	717	0.924	exon	ENSG00000152078,ENSG00000271092,	TMEM56;TMEM56-RWDD3	+	A00254:26:H7YMHDSXX:3:2265:14751:18114,A00254:26:H7YMHDSXX:3:2265:20925:26960,A00254:26:H7YMHDSXX:3:2265:19253:28541,A00254:26:H7YMHDSXX:3:2266:21766:10473,A00254:26:H7YMHDSXX:3:2266:2555:18505,A00254:26:H7YMHDSXX:3:2266:15167:35744,A00254:26:H7YMHDSXX:3:
1168:22950:36323,A00224:146:HG5YGDSXX:3:1169:30807:1329,A00224:146:HG5YGDSXX:3:1169:23981:7545,A00224:146:HG5YGDSXX:3:1169:23755:8437,A00224:146:HG5YGDSXX:3:1170:14714:8437,A00224:146:HG5YGDSXX:3:1170:11903:16250,A00224:146:HG5YGDSXX:3:1170:6460:19507,A00
00254:26:H7YMHDSXX:3:1522:29812:19241,A00254:26:H7YMHDSXX:3:1523:24704:1720,A00254:26:H7YMHDSXX:3:1523:19759:19179,A00254:26:H7YMHDSXX:3:1524:6379:17519,A00254:26:H7YMHDSXX:3:1524:1389:22247,A00254:26:H7YMHDSXX:3:1524:15573:31062,A00254:26:H7YMHDSXX:3:152
X:3:2269:14434:17910,A00224:146:HG5YGDSXX:3:2269:26756:19179,A00224:146:HG5YGDSXX:3:2269:21142:21637,A00224:146:HG5YGDSXX:3:2271:14561:19570,A00224:146:HG5YGDSXX:3:2272:17526:30906,A00224:146:HG5YGDSXX:3:2273:14778:9017,A00224:146:HG5YGDSXX:3:2274:9724:12
:H7YMHDSXX:3:1218:23005:19507,A00254:26:H7YMHDSXX:3:1219:27697:32080,A00254:26:H7YMHDSXX:3:1220:27055:20541,A00254:26:H7YMHDSXX:3:1221:7075:5259,A00254:26:H7YMHDSXX:3:1221:31575:15530,A00254:26:H7YMHDSXX:3:1221:28791:20823,A00254:26:H7YMHDSXX:3:1221:22019
6705:7122,A00224:146:HG5YGDSXX:3:2321:22634:9502,A00224:146:HG5YGDSXX:3:2321:20735:9659,A00224:146:HG5YGDSXX:3:2328:29848:1924,A00224:146:HG5YGDSXX:3:2328:30897:1986,A00224:146:HG5YGDSXX:3:2328:31376:4069,A00224:146:HG5YGDSXX:3:2335:3992:5682,A00224:146:H
1:95143891|95161149	1	95143891	95161149	24	13_11_0	225	0.176	intron	ENSG00000152078,ENSG00000271092,	TMEM56;TMEM56-RWDD3	+	A00254:26:H7YMHDSXX:3:2402:14262:33082,A00254:26:H7YMHDSXX:3:2408:29776:24721,A00254:26:H7YMHDSXX:3:2446:4797:3004,A00254:26:H7YMHDSXX:3:2534:32642:11960,A00254:26:H7YMHDSXX:3:2565:29062:3443,A00254:26:H7YMHDSXX:3:2571:14036:30342,A00254:26:H7YMHDSXX:3:26
1:95143891|95173889	1	95143891	95173889	696	103_45_63	252	0.847	exon	ENSG00000152078,ENSG00000271092,	TMEM56;TMEM56-RWDD3	+	A00254:26:H7YMHDSXX:3:2266:32461:17159,A00254:26:H7YMHDSXX:3:2266:32298:17315,A00254:26:H7YMHDSXX:3:2266:32479:27273,A00254:26:H7YMHDSXX:3:2273:18882:6511,A00254:26:H7YMHDSXX:3:2276:27841:23531,A00254:26:H7YMHDSXX:3:2302:1850:14685,A00254:26:H7YMHDSXX:3:2
1:97679095|97699547	1	97679095	97699547	6	1_1_1	105	0.103	exon	ENSG00000188641,	DPYD	-	A00224:146:HG5YGDSXX:3:2512:23547:23766,A00254:26:H7YMHDSXX:3:2324:3568:19820,A00224:146:HG5YGDSXX:3:1313:11171:35869,A00224:146:HG5YGDSXX:3:1314:11505:8422,A00254:26:H7YMHDSXX:3:1675:24415:24267,A00224:146:HG5YGDSXX:3:2135:14742:8046,
1:97679095|97700302	1	97679095	97700302	4	1_2_1	76	0.095	intron	ENSG00000188641,	DPYD	-	A00254:26:H7YMHDSXX:3:2332:28872:14043,A00224:146:HG5YGDSXX:3:1536:30951:4993,A00224:146:HG5YGDSXX:3:1665:4670:6637,A00254:26:H7YMHDSXX:3:2242:10782:28964,
1:100043073|100061949	1	100043073	100061949	2	2_2_0	16	0.2	intron	ENSG00000156875,	HIAT1	+	A00254:26:H7YMHDSXX:3:2465:3685:9752,A00224:146:HG5YGDSXX:3:1513:12545:21214,
1:100049909|100069685	1	100049909	100069685	8	3_1_2	61	0.208	exon	ENSG00000156875,	HIAT1	+	A00224:146:HG5YGDSXX:3:1170:30174:26224,A00254:26:H7YMHDSXX:3:1666:26160:8876,A00254:26:H7YMHDSXX:3:1666:29143:10316,A00254:26:H7YMHDSXX:3:1666:29297:10332,A00254:26:H7YMHDSXX:3:2125:1325:17315,A00254:26:H7YMHDSXX:3:2167:19723:29637,A00224:146:HG5YGDSXX:3
1:100424222|100442996	1	100424222	100442996	11	2_1_4	19	0.537	exon	ENSG00000079335,	CDC14A	+	A00254:26:H7YMHDSXX:3:2331:29369:30655,A00224:146:HG5YGDSXX:3:1456:9146:14043,A00254:26:H7YMHDSXX:3:1510:6623:16282,A00254:26:H7YMHDSXX:3:1322:16414:30170,A00224:146:HG5YGDSXX:3:1448:14190:22310,A00254:26:H7YMHDSXX:3:1578:27841:25160,A00224:146:HG5YGDSXX:
1:100439932|100462881	1	100439932	100462881	2	2_2_0	32	0.111	exon	ENSG00000079335,	CDC14A	+	A00254:26:H7YMHDSXX:3:2166:9100:23109,A00254:26:H7YMHDSXX:3:2213:11044:35744,
1:100494818|100499262	1	100494818	100499262	6	3_3_0	14	0.462	exon	ENSG00000079335,	CDC14A	+	A00254:26:H7YMHDSXX:3:2558:18683:25332,A00224:146:HG5YGDSXX:3:1659:14425:4961,A00224:146:HG5YGDSXX:3:2236:12048:34319,A00224:146:HG5YGDSXX:3:2318:11270:17566,A00224:146:HG5YGDSXX:3:2476:17201:25175,A00254:26:H7YMHDSXX:3:1402:9616:15640,
1:100906852|100921841	1	100906852	100921841	16	7_7_1	14	0.696	exon	ENSG00000162695,	SLC30A7	+	A00224:146:HG5YGDSXX:3:1123:25129:22122,A00224:146:HG5YGDSXX:3:1149:5403:5400,A00224:146:HG5YGDSXX:3:1149:5430:5415,A00224:146:HG5YGDSXX:3:1149:10149:17065,A00224:146:HG5YGDSXX:3:1163:16423:11522,A00224:146:HG5YGDSXX:3:1344:24939:30436,A00224:146:HG5YGDSX
1:100913663|100921841	1	100913663	100921841	5	2_2_0	42	0.192	exon	ENSG00000162695,	SLC30A7	+	A00224:146:HG5YGDSXX:3:1138:25554:18787,A00224:146:HG5YGDSXX:3:1217:13015:34585,A00224:146:HG5YGDSXX:3:1218:10872:6324,A00224:146:HG5YGDSXX:3:1534:14000:30436,A00254:26:H7YMHDSXX:3:1614:32931:3912,
1:103565435|103575540	1	103565435	103575540	8	2_1_2	5	0.762	exon	ENSG00000240038,	AMY2B	+	A00254:26:H7YMHDSXX:3:2514:6027:2253,A00224:146:HG5YGDSXX:3:1271:30843:6464,A00224:146:HG5YGDSXX:3:1271:32244:6762,A00224:146:HG5YGDSXX:3:1272:4607:35587,A00224:146:HG5YGDSXX:3:1572:9941:9972,A00224:146:HG5YGDSXX:3:2427:16676:4789,A00224:146:HG5YGDSXX:3:1
1:108782422|108794907	1	108782422	108794907	3	1_1_2	5	0.545	exon	ENSG00000116266,	STXBP3	+	A00224:146:HG5YGDSXX:3:1149:30273:5635,A00254:26:H7YMHDSXX:3:1678:13747:17284,A00254:26:H7YMHDSXX:3:1678:15212:18067,
1:108885275|108885578	1	108885275	108885578	5	2_2_0	0	1	exon	ENSG00000121957,	GPSM2	+	A00254:26:H7YMHDSXX:3:2365:22815:27445,A00254:26:H7YMHDSXX:3:2365:22706:27696,A00254:26:H7YMHDSXX:3:1509:12653:22874,A00254:26:H7YMHDSXX:3:1509:12075:22968,A00224:146:HG5YGDSXX:3:2608:27968:20369,
1:109336240|109345878	1	109336240	109345878	5	1_1_1	3	0.769	exon	ENSG00000134243,	SORT1	-	A00224:146:HG5YGDSXX:3:1210:14940:2848,A00224:146:HG5YGDSXX:3:2210:14479:14669,A00254:26:H7YMHDSXX:3:1330:13521:10254,A00254:26:H7YMHDSXX:3:2414:22327:34616,A00254:26:H7YMHDSXX:3:1253:28429:9361,
1:110040635|110046751	1	110040635	110046751	7	0_3_3	28	0.333	exon	ENSG00000143093,	STRIP1	+	A00254:26:H7YMHDSXX:3:2407:32877:14685,A00254:26:H7YMHDSXX:3:1552:31910:7842,A00254:26:H7YMHDSXX:3:1562:19849:15201,A00254:26:H7YMHDSXX:3:1663:17164:1438,A00224:146:HG5YGDSXX:3:2240:6045:4351,A00254:26:H7YMHDSXX:3:1103:19325:10473,A00254:26:H7YMHDSXX:3:13
1:110891392|110892533	1	110891392	110892533	25	7_12_4	352	0.124	exon	ENSG00000143119,	CD53	+	A00254:26:H7YMHDSXX:3:2447:17409:8625,A00254:26:H7YMHDSXX:3:2539:9353:28776,A00224:146:HG5YGDSXX:3:1228:17038:34350,A00224:146:HG5YGDSXX:3:1409:18186:5243,A00224:146:HG5YGDSXX:3:1431:31286:6417,A00224:146:HG5YGDSXX:3:1438:16396:4617,A00224:146:HG5YGDSXX:3
1:111147642|111161296	1	111147642	111161296	2	2_2_0	17	0.19	exon	ENSG00000134255,	CEPT1	+	A00254:26:H7YMHDSXX:3:2364:10719:25222,A00254:26:H7YMHDSXX:3:2216:17689:22576,
1:111695341|111703476	1	111695341	111703476	2	1_2_0	19	0.174	exon	ENSG00000116473,	RAP1A	+	A00254:26:H7YMHDSXX:3:2601:14678:25003,A00224:146:HG5YGDSXX:3:2461:15438:33865,
1:112541951|112550693	1	112541951	112550693	2	2_2_0	0	1	exon	ENSG00000007341,	ST7L	-	A00224:146:HG5YGDSXX:3:2144:24596:3411,A00224:146:HG5YGDSXX:3:2350:14814:28808,
1:112653598|112659779	1	112653598	112659779	24	3_5_3	4	0.923	exon	ENSG00000116489,	CAPZA1	+	A00224:146:HG5YGDSXX:3:1661:10502:24220,A00224:146:HG5YGDSXX:3:1667:18792:31219,A00254:26:H7YMHDSXX:3:1523:5240:20275,A00254:26:H7YMHDSXX:3:1103:30617:22608,A00254:26:H7YMHDSXX:3:1370:16613:11287,A00254:26:H7YMHDSXX:3:2269:12771:1376,A00254:26:H7YMHDSXX:3
1:112917178|112929352	1	112917178	112929352	4	2_1_0	6	0.571	exon	ENSG00000155380,	SLC16A1	-	A00224:146:HG5YGDSXX:3:2423:9019:10222,A00224:146:HG5YGDSXX:3:2674:25057:6965,A00254:26:H7YMHDSXX:3:2322:22489:35712,A00254:26:H7YMHDSXX:3:1322:28158:28087,
1:113112479|113119523	1	113112479	113119523	2	1_2_0	5	0.444	exon	ENSG00000198799,	LRIG2	+	A00224:146:HG5YGDSXX:3:1474:16731:34976,A00254:26:H7YMHDSXX:3:1404:29903:36683,
1:113820381|113834439	1	113820381	113834439	3	1_1_2	11	0.353	intron	ENSG00000134242,	PTPN22	-	A00224:146:HG5YGDSXX:3:1337:2148:20275,A00254:26:H7YMHDSXX:3:1577:12888:17675,A00254:26:H7YMHDSXX:3:1417:30427:33238,
1:113825142|113834439	1	113825142	113834439	10	2_2_1	12	0.625	exon	ENSG00000134242,	PTPN22	-	A00254:26:H7YMHDSXX:3:1648:31946:14105,A00224:146:HG5YGDSXX:3:2152:1985:8061,A00224:146:HG5YGDSXX:3:2152:2184:8375,A00224:146:HG5YGDSXX:3:2206:17237:32597,A00224:146:HG5YGDSXX:3:2662:31150:10629,A00254:26:H7YMHDSXX:3:1267:2329:21778,A00224:146:HG5YGDSXX:3
1:113829592|113834439	1	113829592	113834439	80	16_19_12	14	0.92	exon	ENSG00000134242,	PTPN22	-	A00254:26:H7YMHDSXX:3:2265:13612:4586,A00254:26:H7YMHDSXX:3:2265:10312:11992,A00254:26:H7YMHDSXX:3:2337:28266:32064,A00254:26:H7YMHDSXX:3:2345:1958:6637,A00254:26:H7YMHDSXX:3:2360:12717:15374,A00254:26:H7YMHDSXX:3:2376:27579:25989,A00254:26:H7YMHDSXX:3:24
1:113833111|113855049	1	113833111	113855049	9	1_5_5	71	0.202	exon	ENSG00000134242,	PTPN22	-	A00254:26:H7YMHDSXX:3:2362:13395:18584,A00254:26:H7YMHDSXX:3:2362:13838:19914,A00254:26:H7YMHDSXX:3:2460:30816:6417,A00224:146:HG5YGDSXX:3:1325:2971:35634,A00254:26:H7YMHDSXX:3:1640:3549:21825,A00254:26:H7YMHDSXX:3:2211:8160:18474,A00254:26:H7YMHDSXX:3:22
1:113834910|113855049	1	113834910	113855049	11	1_4_4	18	0.55	exon	ENSG00000134242,	PTPN22	-	A00254:26:H7YMHDSXX:3:2540:4029:35493,A00224:146:HG5YGDSXX:3:1167:24171:29763,A00224:146:HG5YGDSXX:3:1174:29993:34522,A00224:146:HG5YGDSXX:3:1344:3197:17832,A00224:146:HG5YGDSXX:3:2672:9408:4789,A00254:26:H7YMHDSXX:3:1232:26015:2926,A00254:26:H7YMHDSXX:3:
1:113848540|113855049	1	113848540	113855049	10	2_4_3	27	0.426	exon	ENSG00000134242,	PTPN22	-	A00254:26:H7YMHDSXX:3:2647:21359:8703,A00254:26:H7YMHDSXX:3:1619:21947:17206,A00224:146:HG5YGDSXX:3:2129:10140:27258,A00224:146:HG5YGDSXX:3:2207:5014:10019,A00224:146:HG5YGDSXX:3:2607:22309:25598,A00254:26:H7YMHDSXX:3:1142:12002:34961,A00254:26:H7YMHDSXX:
1:113906996|113908191	1	113906996	113908191	16	6_5_0	0	1	exon	ENSG00000118655,	DCLRE1B	+	A00254:26:H7YMHDSXX:3:2353:10194:18834,A00224:146:HG5YGDSXX:3:1508:7753:30514,A00224:146:HG5YGDSXX:3:1545:27959:26334,A00254:26:H7YMHDSXX:3:2209:11541:15405,A00224:146:HG5YGDSXX:3:2121:6162:1391,A00224:146:HG5YGDSXX:3:2146:16703:6872,A00224:146:HG5YGDSXX:
1:113908009|113908191	1	113908009	113908191	4	1_2_1	1	0.889	exon	ENSG00000118655,	DCLRE1B	+	A00254:26:H7YMHDSXX:3:1477:20907:10081,A00254:26:H7YMHDSXX:3:1606:10917:16736,A00224:146:HG5YGDSXX:3:2416:8703:1407,A00224:146:HG5YGDSXX:3:2616:13765:34350,
1:113940382|113941459	1	113940382	113941459	7	3_3_0	39	0.264	exon	ENSG00000163349,	HIPK1	+	A00254:26:H7YMHDSXX:3:2538:13874:22044,A00224:146:HG5YGDSXX:3:1435:29812:32612,A00224:146:HG5YGDSXX:3:1613:9715:30217,A00254:26:H7YMHDSXX:3:1541:9254:10911,A00254:26:H7YMHDSXX:3:1541:10619:18129,A00224:146:HG5YGDSXX:3:2361:20591:31986,A00224:146:HG5YGDSXX
1:113952766|113968648	1	113952766	113968648	19	7_8_1	38	0.5	exon	ENSG00000163349,	HIPK1	+	A00254:26:H7YMHDSXX:3:2310:22625:12179,A00254:26:H7YMHDSXX:3:2432:14877:14794,A00224:146:HG5YGDSXX:3:1145:6162:36464,A00224:146:HG5YGDSXX:3:1155:4616:21261,A00224:146:HG5YGDSXX:3:1155:5122:21699,A00254:26:H7YMHDSXX:3:1630:1488:15624,A00254:26:H7YMHDSXX:3:
1:116535965|116544604	1	116535965	116544604	4	2_2_0	7	0.533	exon	ENSG00000116815,	CD58	-	A00254:26:H7YMHDSXX:3:2646:15682:4789,A00224:146:HG5YGDSXX:3:1307:21233:4570,A00224:146:HG5YGDSXX:3:1331:27697:21527,A00224:146:HG5YGDSXX:3:2665:25337:16125,
1:117402186|117420649	1	117402186	117420649	13	7_3_4	12	0.684	exon	ENSG00000198162,	MAN1A2	+	A00224:146:HG5YGDSXX:3:1150:28113:16579,A00224:146:HG5YGDSXX:3:1155:3613:26287,A00224:146:HG5YGDSXX:3:1164:2003:5181,A00224:146:HG5YGDSXX:3:1206:13955:5588,A00254:26:H7YMHDSXX:3:1533:11216:17848,A00254:26:H7YMHDSXX:3:1605:9344:35243,A00254:26:H7YMHDSXX:3:
1:117402186|117442325	1	117402186	117442325	3	2_1_1	16	0.273	exon	ENSG00000198162,	MAN1A2	+	A00254:26:H7YMHDSXX:3:2468:6289:23719,A00224:146:HG5YGDSXX:3:1415:17987:16016,A00254:26:H7YMHDSXX:3:1468:8730:34366,
1:117402186|117466427	1	117402186	117466427	3	2_0_2	8	0.429	exon	ENSG00000198162,	MAN1A2	+	A00224:146:HG5YGDSXX:3:1472:26973:24659,A00224:146:HG5YGDSXX:3:2118:26594:20087,A00254:26:H7YMHDSXX:3:1271:24433:20541,
1:145825757|145827005	1	145825757	145827005	6	3_3_0	13	0.48	exon	ENSG00000186141,	POLR3C	+	A00254:26:H7YMHDSXX:3:2423:4535:34867,A00224:146:HG5YGDSXX:3:1332:4553:29293,A00224:146:HG5YGDSXX:3:1540:9136:18349,A00224:146:HG5YGDSXX:3:1625:1850:36511,A00224:146:HG5YGDSXX:3:2527:7193:31579,A00224:146:HG5YGDSXX:3:2527:7654:34726,
1:145839890|145841071	1	145839890	145841071	5	3_3_0	17	0.37	exon	ENSG00000186141,	POLR3C	+	A00254:26:H7YMHDSXX:3:2619:18457:26631,A00254:26:H7YMHDSXX:3:1531:24768:14794,A00224:146:HG5YGDSXX:3:2122:14922:34006,A00254:26:H7YMHDSXX:3:1120:17201:18881,A00254:26:H7YMHDSXX:3:1121:17861:1955,
1:145839890|145842477	1	145839890	145842477	15	4_5_0	8	0.789	exon	ENSG00000186141,	POLR3C	+	A00254:26:H7YMHDSXX:3:2524:32850:21966,A00254:26:H7YMHDSXX:3:2524:31873:23938,A00224:146:HG5YGDSXX:3:1333:30337:36119,A00254:26:H7YMHDSXX:3:1519:29279:13307,A00254:26:H7YMHDSXX:3:1566:1660:17174,A00254:26:H7YMHDSXX:3:2207:14027:23062,A00224:146:HG5YGDSXX:
1:145974825|145975436	1	145974825	145975436	6	4_3_0	54	0.182	exon	ENSG00000121851,	POLR3GL	+	A00224:146:HG5YGDSXX:3:1275:10917:27633,A00224:146:HG5YGDSXX:3:1362:25943:21308,A00224:146:HG5YGDSXX:3:2153:32606:32127,A00254:26:H7YMHDSXX:3:1175:18032:31281,A00224:146:HG5YGDSXX:3:1207:25012:25708,A00224:146:HG5YGDSXX:3:1565:11143:12618,
1:147252623|147259918	1	147252623	147259918	12	3_1_3	3	0.889	exon	ENSG00000131778,	CHD1L	+	A00254:26:H7YMHDSXX:3:2417:7292:25864,A00224:146:HG5YGDSXX:3:1147:11903:19163,A00224:146:HG5YGDSXX:3:1147:11605:20243,A00224:146:HG5YGDSXX:3:1427:28004:21527,A00224:146:HG5YGDSXX:3:1607:11360:17127,A00224:146:HG5YGDSXX:3:1607:8929:25254,A00254:26:H7YMHDSX
1:147275354|147285487	1	147275354	147285487	14	1_5_1	21	0.571	exon	ENSG00000131778,	CHD1L	+	A00224:146:HG5YGDSXX:3:1530:2501:4006,A00224:146:HG5YGDSXX:3:1540:5900:9987,A00224:146:HG5YGDSXX:3:2376:7600:36385,A00224:146:HG5YGDSXX:3:2516:3396:25473,A00254:26:H7YMHDSXX:3:2363:32506:7905,A00254:26:H7YMHDSXX:3:2462:1353:35493,A00254:26:H7YMHDSXX:3:260
1:149655699|149669310	1	149655699	149669310	9	3_2_0	5	0.783	intergenic_region	n/a	n;a	+	A00224:146:HG5YGDSXX:3:1349:12138:28902,A00224:146:HG5YGDSXX:3:1467:30165:16282,A00224:146:HG5YGDSXX:3:2475:15835:26193,A00254:26:H7YMHDSXX:3:2558:30761:30436,A00224:146:HG5YGDSXX:3:1349:11550:28667,A00224:146:HG5YGDSXX:3:1467:31204:15953,A00254:26:H7YMHD
1:150230571|150231926	1	150230571	150231926	16	4_3_0	10	0.762	exon	ENSG00000143401,	ANP32E	-	A00254:26:H7YMHDSXX:3:2374:10872:31156,A00254:26:H7YMHDSXX:3:2374:10908:31281,A00254:26:H7YMHDSXX:3:2532:15628:30311,A00224:146:HG5YGDSXX:3:1522:30743:4601,A00224:146:HG5YGDSXX:3:1522:30544:4789,A00254:26:H7YMHDSXX:3:1645:29134:27023,A00254:26:H7YMHDSXX:3
1:150408906|150417725	1	150408906	150417725	6	3_3_0	1	0.923	intron	ENSG00000163125,	RPRD2	+	A00254:26:H7YMHDSXX:3:2649:13096:33974,A00224:146:HG5YGDSXX:3:1156:6768:4820,A00224:146:HG5YGDSXX:3:1275:28212:24643,A00254:26:H7YMHDSXX:3:1634:2672:32957,A00254:26:H7YMHDSXX:3:1644:4707:32816,A00254:26:H7YMHDSXX:3:1644:4906:33254,
1:150492411|150496908	1	150492411	150496908	10	1_3_2	14	0.588	exon	ENSG00000143374,	TARS2	+	A00254:26:H7YMHDSXX:3:2430:10737:6089,A00254:26:H7YMHDSXX:3:2470:27624:7091,A00254:26:H7YMHDSXX:3:2522:28944:26475,A00254:26:H7YMHDSXX:3:2541:30138:15922,A00254:26:H7YMHDSXX:3:1522:31557:18098,A00254:26:H7YMHDSXX:3:1570:1262:10692,A00254:26:H7YMHDSXX:3:12
1:150620890|150625808	1	150620890	150625808	6	3_3_0	6	0.667	intron	ENSG00000143420,	ENSA	-	A00254:26:H7YMHDSXX:3:2352:25545:12320,A00254:26:H7YMHDSXX:3:2473:14082:1955,A00254:26:H7YMHDSXX:3:2649:15157:34131,A00254:26:H7YMHDSXX:3:1554:23023:28056,A00254:26:H7YMHDSXX:3:2254:18774:31062,A00224:146:HG5YGDSXX:3:2612:14000:18223,
1:150817920|150826617	1	150817920	150826617	14	3_5_2	22	0.56	exon	ENSG00000143437,	ARNT	-	A00254:26:H7YMHDSXX:3:2267:27371:33771,A00254:26:H7YMHDSXX:3:2268:27208:2049,A00254:26:H7YMHDSXX:3:2369:11831:26710,A00224:146:HG5YGDSXX:3:1148:29686:14262,A00224:146:HG5YGDSXX:3:1427:25843:16783,A00224:146:HG5YGDSXX:3:2118:20320:27571,A00224:146:HG5YGDSX
1:150966162|150969091	1	150966162	150969091	5	1_2_0	65	0.133	exon	ENSG00000143418,	CERS2	-	A00254:26:H7YMHDSXX:3:2661:10411:23594,A00224:146:HG5YGDSXX:3:1224:20862:8312,A00224:146:HG5YGDSXX:3:1507:24062:10222,A00254:26:H7YMHDSXX:3:2448:31430:4726,A00254:26:H7YMHDSXX:3:1149:32181:23563,
1:151024611|151025673	1	151024611	151025673	24	10_10_0	14	0.774	exon	ENSG00000143363,	PRUNE	+	A00254:26:H7YMHDSXX:3:2274:15600:13886,A00254:26:H7YMHDSXX:3:2333:13114:20760,A00254:26:H7YMHDSXX:3:2403:7672:8578,A00254:26:H7YMHDSXX:3:2436:28293:9251,A00254:26:H7YMHDSXX:3:2568:22435:6684,A00224:146:HG5YGDSXX:3:1106:2266:25363,A00224:146:HG5YGDSXX:3:11
1:151024611|151027327	1	151024611	151027327	8	3_2_1	14	0.533	exon	ENSG00000143363,	PRUNE	+	A00254:26:H7YMHDSXX:3:2328:9109:1955,A00254:26:H7YMHDSXX:3:2464:15582:10880,A00224:146:HG5YGDSXX:3:1649:23113:6355,A00254:26:H7YMHDSXX:3:2237:10637:11898,A00254:26:H7YMHDSXX:3:2237:10646:11945,A00224:146:HG5YGDSXX:3:2471:16559:17895,A00254:26:H7YMHDSXX:3:
1:151088190|151107222	1	151088190	151107222	7	2_1_1	7	0.667	exon	ENSG00000143458,	GABPB2	+	A00254:26:H7YMHDSXX:3:1636:32949:29340,A00224:146:HG5YGDSXX:3:2235:11840:3646,A00224:146:HG5YGDSXX:3:2257:17580:6198,A00224:146:HG5YGDSXX:3:1107:6623:18098,A00224:146:HG5YGDSXX:3:1349:23665:23719,A00224:146:HG5YGDSXX:3:1349:24207:31078,A00224:146:HG5YGDSX
1:151088190|151118139	1	151088190	151118139	9	3_3_0	9	0.667	exon	ENSG00000143458,	GABPB2	+	A00254:26:H7YMHDSXX:3:2410:7690:34538,A00254:26:H7YMHDSXX:3:2472:15456:23657,A00254:26:H7YMHDSXX:3:2508:26928:6605,A00224:146:HG5YGDSXX:3:1318:12002:31266,A00224:146:HG5YGDSXX:3:1417:29478:24142,A00224:146:HG5YGDSXX:3:1570:18132:29575,A00224:146:HG5YGDSXX
1:151166934|151167414	1	151166934	151167414	122	31_18_30	12	0.953	exon	ENSG00000163156,	SCNM1	+	A00254:26:H7YMHDSXX:3:2328:14543:15405,A00254:26:H7YMHDSXX:3:2341:10890:3756,A00254:26:H7YMHDSXX:3:2341:1624:9752,A00254:26:H7YMHDSXX:3:2341:31177:29089,A00254:26:H7YMHDSXX:3:2341:32732:32784,A00254:26:H7YMHDSXX:3:2413:3034:5149,A00254:26:H7YMHDSXX:3:2414
1:151224248|151232703	1	151224248	151232703	10	0_2_1	4	0.833	exon	ENSG00000143398,	PIP5K1A	+	A00254:26:H7YMHDSXX:3:2271:18340:12680,A00224:146:HG5YGDSXX:3:1475:31295:33865,A00224:146:HG5YGDSXX:3:1476:30445:2707,A00224:146:HG5YGDSXX:3:1476:30273:2848,A00224:146:HG5YGDSXX:3:1622:10330:15374,A00224:146:HG5YGDSXX:3:2427:11406:9283,A00224:146:HG5YGDSX
1:151239955|151242567	1	151239955	151242567	6	3_3_0	2	0.857	exon	ENSG00000143398,	PIP5K1A	+	A00254:26:H7YMHDSXX:3:2337:4607:22060,A00224:146:HG5YGDSXX:3:1556:26594:5744,A00254:26:H7YMHDSXX:3:2150:28085:13651,A00224:146:HG5YGDSXX:3:2442:5457:3803,A00224:146:HG5YGDSXX:3:2552:23222:20322,A00254:26:H7YMHDSXX:3:1167:13051:14137,
1:151242123|151242567	1	151242123	151242567	8	4_4_0	2	0.889	exon	ENSG00000143398,	PIP5K1A	+	A00254:26:H7YMHDSXX:3:2425:2040:26224,A00254:26:H7YMHDSXX:3:2534:1624:12696,A00224:146:HG5YGDSXX:3:1375:21640:20901,A00224:146:HG5YGDSXX:3:1661:7835:29935,A00254:26:H7YMHDSXX:3:1513:21965:7498,A00254:26:H7YMHDSXX:3:1518:21386:12477,A00254:26:H7YMHDSXX:3:1
1:151315573|151316509	1	151315573	151316509	54	15_15_1	72	0.6	exon	ENSG00000143393,	PI4KB	-	A00254:26:H7YMHDSXX:3:2268:5954:36886,A00254:26:H7YMHDSXX:3:2340:16134:30780,A00254:26:H7YMHDSXX:3:2438:4363:23202,A00254:26:H7YMHDSXX:3:2452:13982:8202,A00254:26:H7YMHDSXX:3:2452:13964:8547,A00254:26:H7YMHDSXX:3:2465:10330:28714,A00254:26:H7YMHDSXX:3:250
1:151427823|151442205	1	151427823	151442205	7	1_1_1	2	0.875	exon	ENSG00000143442,	POGZ	-	A00254:26:H7YMHDSXX:3:2376:28574:17159,A00254:26:H7YMHDSXX:3:1559:5312:30326,A00254:26:H7YMHDSXX:3:2101:6650:15264,A00254:26:H7YMHDSXX:3:2206:29559:25128,A00254:26:H7YMHDSXX:3:2206:27516:30201,A00254:26:H7YMHDSXX:3:2206:27507:30405,A00254:26:H7YMHDSXX:3:1
1:153664043|153665728	1	153664043	153665728	2	0_1_2	16	0.2	exon	ENSG00000143621,	ILF2	-	A00254:26:H7YMHDSXX:3:1573:16947:10207,A00254:26:H7YMHDSXX:3:2573:12735:11083,
1:153665220|153668557	1	153665220	153668557	7	3_3_0	27	0.341	exon	ENSG00000143621,	ILF2	-	A00224:146:HG5YGDSXX:3:1459:8974:25739,A00224:146:HG5YGDSXX:3:2119:32280:36573,A00224:146:HG5YGDSXX:3:2369:19587:8077,A00224:146:HG5YGDSXX:3:2507:11415:7639,A00224:146:HG5YGDSXX:3:2521:8486:3630,A00224:146:HG5YGDSXX:3:2521:7717:4272,A00254:26:H7YMHDSXX:3:
1:153811731|153813452	1	153811731	153813452	33	13_13_0	13	0.835	exon	ENSG00000143614,	GATAD2B	-	A00254:26:H7YMHDSXX:3:2307:27570:31078,A00254:26:H7YMHDSXX:3:2307:29134:34569,A00254:26:H7YMHDSXX:3:2312:16767:11240,A00254:26:H7YMHDSXX:3:2312:17128:11616,A00254:26:H7YMHDSXX:3:2312:17345:11772,A00254:26:H7YMHDSXX:3:2426:19090:6934,A00254:26:H7YMHDSXX:3:
1:153817372|153818171	1	153817372	153818171	10	2_2_1	9	0.69	exon	ENSG00000143614,	GATAD2B	-	A00254:26:H7YMHDSXX:3:2444:24469:29590,A00254:26:H7YMHDSXX:3:2456:23484:27633,A00254:26:H7YMHDSXX:3:2149:1994:29904,A00254:26:H7YMHDSXX:3:2149:2121:30718,A00254:26:H7YMHDSXX:3:2149:2121:30780,A00224:146:HG5YGDSXX:3:2327:20256:20165,A00254:26:H7YMHDSXX:3:1
1:154234591|154235291	1	154234591	154235291	11	7_4_3	15	0.595	exon	ENSG00000143569,	UBAP2L	+	A00254:26:H7YMHDSXX:3:2402:32488:34961,A00254:26:H7YMHDSXX:3:2673:16450:20776,A00224:146:HG5YGDSXX:3:1225:3821:29747,A00224:146:HG5YGDSXX:3:1428:3893:34194,A00254:26:H7YMHDSXX:3:1612:26277:27461,A00254:26:H7YMHDSXX:3:2122:21766:31735,A00224:146:HG5YGDSXX:
1:154249239|154251653	1	154249239	154251653	25	7_10_0	16	0.758	exon	ENSG00000143569,	UBAP2L	+	A00254:26:H7YMHDSXX:3:2578:1090:7733,A00254:26:H7YMHDSXX:3:2624:32823:11866,A00224:146:HG5YGDSXX:3:1137:15374:21605,A00224:146:HG5YGDSXX:3:1168:17002:2159,A00224:146:HG5YGDSXX:3:1268:5520:26209,A00254:26:H7YMHDSXX:3:2162:21838:19742,A00224:146:HG5YGDSXX:3
1:154251041|154251653	1	154251041	154251653	87	23_25_1	33	0.841	exon	ENSG00000143569,	UBAP2L	+	A00254:26:H7YMHDSXX:3:2307:23683:3270,A00254:26:H7YMHDSXX:3:2327:14118:23187,A00254:26:H7YMHDSXX:3:2334:19678:25332,A00254:26:H7YMHDSXX:3:2334:18638:28447,A00254:26:H7YMHDSXX:3:2334:18647:28463,A00254:26:H7YMHDSXX:3:2335:31656:16329,A00254:26:H7YMHDSXX:3:
1:154448125|154448808	1	154448125	154448808	4	2_2_0	72	0.1	intron	ENSG00000160712,	IL6R	+	A00224:146:HG5YGDSXX:3:2217:16052:3834,A00254:26:H7YMHDSXX:3:1269:28845:24111,A00254:26:H7YMHDSXX:3:1460:13684:7404,A00254:26:H7YMHDSXX:3:1460:14552:10473,
1:154448125|154449980	1	154448125	154449980	7	1_2_0	94	0.13	exon	ENSG00000160712,	IL6R	+	A00224:146:HG5YGDSXX:3:1456:10791:7279,A00254:26:H7YMHDSXX:3:2135:9471:28072,A00224:146:HG5YGDSXX:3:2106:24867:14027,A00254:26:H7YMHDSXX:3:1360:7211:16235,A00254:26:H7YMHDSXX:3:2435:13946:15718,A00224:146:HG5YGDSXX:3:1307:32127:24846,A00224:146:HG5YGDSXX:
1:155237341|155238650	1	155237341	155238650	5	2_2_0	40	0.2	exon	ENSG00000177628,	GBA	-	A00254:26:H7YMHDSXX:3:2138:21450:27586,A00254:26:H7YMHDSXX:3:2230:20283:34084,A00254:26:H7YMHDSXX:3:2230:20464:34147,A00254:26:H7YMHDSXX:3:1442:27181:20823,A00254:26:H7YMHDSXX:3:1469:9977:24189,
1:155239616|155240077	1	155239616	155240077	10	3_4_0	37	0.351	exon	ENSG00000177628,	GBA	-	A00224:146:HG5YGDSXX:3:1155:12988:28745,A00224:146:HG5YGDSXX:3:1212:10438:16501,A00224:146:HG5YGDSXX:3:1313:19741:32675,A00254:26:H7YMHDSXX:3:1524:14018:15060,A00254:26:H7YMHDSXX:3:1524:13250:19930,A00254:26:H7YMHDSXX:3:1568:26937:4773,A00254:26:H7YMHDSXX
1:155370504|155370983	1	155370504	155370983	9	2_2_0	21	0.462	exon	ENSG00000116539,	ASH1L	-	A00224:146:HG5YGDSXX:3:1642:12319:27774,A00254:26:H7YMHDSXX:3:1531:14190:11631,A00254:26:H7YMHDSXX:3:1620:31394:13150,A00254:26:H7YMHDSXX:3:1657:10899:33833,A00254:26:H7YMHDSXX:3:2167:15528:16297,A00224:146:HG5YGDSXX:3:2147:24397:22200,A00224:146:HG5YGDSX
1:155395459|155459898	1	155395459	155459898	8	2_3_1	32	0.333	exon	ENSG00000116539,	ASH1L	-	A00254:26:H7YMHDSXX:3:2464:16414:4711,A00254:26:H7YMHDSXX:3:2464:15845:5447,A00254:26:H7YMHDSXX:3:2637:6533:21762,A00224:146:HG5YGDSXX:3:1274:28311:10222,A00224:146:HG5YGDSXX:3:2324:29080:1626,A00224:146:HG5YGDSXX:3:2324:30897:8187,A00224:146:HG5YGDSXX:3:
1:155412867|155415923	1	155412867	155415923	3	2_2_0	12	0.333	intron	ENSG00000116539,	ASH1L	-	A00224:146:HG5YGDSXX:3:1605:13892:17628,A00254:26:H7YMHDSXX:3:1432:21522:30467,A00254:26:H7YMHDSXX:3:1432:21621:30545,
1:155415744|155459898	1	155415744	155459898	8	3_1_2	21	0.432	exon	ENSG00000116539,	ASH1L	-	A00254:26:H7YMHDSXX:3:2451:31955:2816,A00254:26:H7YMHDSXX:3:2529:25373:2096,A00224:146:HG5YGDSXX:3:2111:2094:5274,A00224:146:HG5YGDSXX:3:2212:25211:18098,A00224:146:HG5YGDSXX:3:2623:2926:10191,A00224:146:HG5YGDSXX:3:2623:2917:10300,A00224:146:HG5YGDSXX:3:
1:155438327|155439068	1	155438327	155439068	36	13_14_0	51	0.585	exon	ENSG00000116539,	ASH1L	-	A00254:26:H7YMHDSXX:3:2376:18575:7012,A00254:26:H7YMHDSXX:3:2453:5837:26130,A00254:26:H7YMHDSXX:3:2503:18900:20228,A00254:26:H7YMHDSXX:3:2556:13386:4100,A00254:26:H7YMHDSXX:3:2664:6244:2628,A00224:146:HG5YGDSXX:3:1203:1497:18020,A00224:146:HG5YGDSXX:3:124
1:155438327|155459898	1	155438327	155459898	47	17_15_1	25	0.79	exon	ENSG00000116539,	ASH1L	-	A00254:26:H7YMHDSXX:3:2330:10836:21104,A00254:26:H7YMHDSXX:3:2368:30843:4617,A00254:26:H7YMHDSXX:3:2402:10547:3161,A00254:26:H7YMHDSXX:3:2572:17047:4617,A00254:26:H7YMHDSXX:3:2572:14281:10629,A00254:26:H7YMHDSXX:3:2601:2899:7169,A00254:26:H7YMHDSXX:3:2642
1:155661307|155771217	1	155661307	155771217	4	3_3_0	25	0.242	intergenic_region	n/a	n;a	-	A00224:146:HG5YGDSXX:3:2503:29369:6762,A00254:26:H7YMHDSXX:3:1233:26205:31281,A00254:26:H7YMHDSXX:3:1234:26313:1658,A00254:26:H7YMHDSXX:3:1249:10050:31641,
1:155661307|155773210	1	155661307	155773210	4	2_2_0	19	0.296	intergenic_region	n/a	n;a	-	A00224:146:HG5YGDSXX:3:1114:18231:12242,A00224:146:HG5YGDSXX:3:1301:16884:14325,A00254:26:H7YMHDSXX:3:1512:26341:12884,A00254:26:H7YMHDSXX:3:1204:20030:2863,
1:155668627|155670464	1	155668627	155670464	6	2_2_0	83	0.126	exon	ENSG00000163374,	YY1AP1	-	A00254:26:H7YMHDSXX:3:2456:25427:10770,A00254:26:H7YMHDSXX:3:2663:28962:35775,A00224:146:HG5YGDSXX:3:1105:29586:13119,A00224:146:HG5YGDSXX:3:1472:15772:31657,A00254:26:H7YMHDSXX:3:1619:12680:31814,A00254:26:H7YMHDSXX:3:1456:24876:11725,
1:155668627|155679512	1	155668627	155679512	2	1_0_2	39	0.093	exon	ENSG00000163374,	YY1AP1	-	A00224:146:HG5YGDSXX:3:2643:29098:29152,A00254:26:H7YMHDSXX:3:1612:30852:22106,
1:155668627|155680456	1	155668627	155680456	3	1_0_2	21	0.222	exon	ENSG00000163374,	YY1AP1	-	A00224:146:HG5YGDSXX:3:1649:26096:14716,A00254:26:H7YMHDSXX:3:1576:26286:20901,A00224:146:HG5YGDSXX:3:2272:8061:11350,
1:155668627|155777820	1	155668627	155777820	2	2_2_0	25	0.138	intergenic_region	n/a	n;a	-	A00254:26:H7YMHDSXX:3:2561:5819:9408,A00254:26:H7YMHDSXX:3:1609:21278:14669,
1:155670320|155675096	1	155670320	155675096	14	8_5_1	274	0.093	exon	ENSG00000163374,	YY1AP1	-	A00254:26:H7YMHDSXX:3:2319:15591:16470,A00254:26:H7YMHDSXX:3:2373:17400:30530,A00254:26:H7YMHDSXX:3:2625:3305:22091,A00224:146:HG5YGDSXX:3:1617:7563:19695,A00224:146:HG5YGDSXX:3:1651:32859:9831,A00254:26:H7YMHDSXX:3:2164:19343:21715,A00224:146:HG5YGDSXX:3
1:155670320|155679512	1	155670320	155679512	28	15_10_5	70	0.444	exon	ENSG00000163374,	YY1AP1	-	A00254:26:H7YMHDSXX:3:2549:11758:14779,A00254:26:H7YMHDSXX:3:2578:30463:34898,A00254:26:H7YMHDSXX:3:2641:6442:1188,A00224:146:HG5YGDSXX:3:1144:26729:34663,A00224:146:HG5YGDSXX:3:1263:19533:26553,A00224:146:HG5YGDSXX:3:1323:32786:32095,A00224:146:HG5YGDSXX
1:155670320|155680456	1	155670320	155680456	15	7_2_4	52	0.366	exon	ENSG00000163374,	YY1AP1	-	A00254:26:H7YMHDSXX:3:2346:25726:32706,A00224:146:HG5YGDSXX:3:1126:3830:5556,A00224:146:HG5YGDSXX:3:1225:18593:10144,A00224:146:HG5YGDSXX:3:1335:20943:34287,A00224:146:HG5YGDSXX:3:1437:24569:10661,A00254:26:H7YMHDSXX:3:1555:5276:8907,A00254:26:H7YMHDSXX:3
1:155670320|155784089	1	155670320	155784089	19	7_7_0	49	0.437	intergenic_region	n/a	n;a	-	A00254:26:H7YMHDSXX:3:2317:22019:5682,A00254:26:H7YMHDSXX:3:2517:5466:10363,A00254:26:H7YMHDSXX:3:2517:5538:10488,A00254:26:H7YMHDSXX:3:2603:21332:26036,A00254:26:H7YMHDSXX:3:2642:29948:9706,A00254:26:H7YMHDSXX:3:2642:30535:10629,A00224:146:HG5YGDSXX:3:12
1:155672560|155679512	1	155672560	155679512	8	3_2_1	45	0.262	exon	ENSG00000163374,	YY1AP1	-	A00254:26:H7YMHDSXX:3:2616:19777:30796,A00254:26:H7YMHDSXX:3:2621:15411:28839,A00224:146:HG5YGDSXX:3:1421:17861:35681,A00254:26:H7YMHDSXX:3:1149:16577:28980,A00254:26:H7YMHDSXX:3:2338:30852:20353,A00224:146:HG5YGDSXX:3:1241:22299:12806,A00254:26:H7YMHDSXX
1:155674685|155679512	1	155674685	155679512	3	2_2_0	37	0.14	intron	ENSG00000163374,	YY1AP1	-	A00254:26:H7YMHDSXX:3:2666:27642:32957,A00224:146:HG5YGDSXX:3:1239:16595:35712,A00224:146:HG5YGDSXX:3:1616:11948:20118,
1:155675010|155679512	1	155675010	155679512	122	20_25_25	152	0.616	exon	ENSG00000163374,	YY1AP1	-	A00254:26:H7YMHDSXX:3:2318:2510:24032,A00254:26:H7YMHDSXX:3:2318:3712:26334,A00254:26:H7YMHDSXX:3:2351:1217:5729,A00254:26:H7YMHDSXX:3:2353:12825:27336,A00254:26:H7YMHDSXX:3:2371:16929:15280,A00254:26:H7YMHDSXX:3:2371:27670:21919,A00254:26:H7YMHDSXX:3:237
1:155675010|155680456	1	155675010	155680456	15	3_2_7	134	0.183	exon	ENSG00000163374,	YY1AP1	-	A00254:26:H7YMHDSXX:3:2561:13693:8265,A00254:26:H7YMHDSXX:3:2611:30373:23281,A00254:26:H7YMHDSXX:3:2639:25427:25958,A00224:146:HG5YGDSXX:3:1156:21097:34334,A00224:146:HG5YGDSXX:3:1552:20374:23938,A00254:26:H7YMHDSXX:3:2255:1226:22780,A00224:146:HG5YGDSXX:
1:155675010|155784089	1	155675010	155784089	33	0_13_14	131	0.335	intergenic_region	n/a	n;a	-	A00254:26:H7YMHDSXX:3:2414:4987:12508,A00254:26:H7YMHDSXX:3:2605:23610:6464,A00254:26:H7YMHDSXX:3:2605:23701:6652,A00254:26:H7YMHDSXX:3:2656:19461:15593,A00224:146:HG5YGDSXX:3:1138:29478:34162,A00224:146:HG5YGDSXX:3:1244:21712:33458,A00224:146:HG5YGDSXX:3
1:155676548|155679512	1	155676548	155679512	177	52_38_17	224	0.612	exon	ENSG00000163374,	YY1AP1	-	A00254:26:H7YMHDSXX:3:2278:16342:14481,A00254:26:H7YMHDSXX:3:2313:15049:33098,A00254:26:H7YMHDSXX:3:2325:12075:25817,A00254:26:H7YMHDSXX:3:2328:5990:16282,A00254:26:H7YMHDSXX:3:2330:5231:32784,A00254:26:H7YMHDSXX:3:2332:3504:11788,A00254:26:H7YMHDSXX:3:23
1:155676548|155784089	1	155676548	155784089	28	13_12_1	203	0.216	intergenic_region	n/a	n;a	-	A00254:26:H7YMHDSXX:3:2476:30499:21746,A00224:146:HG5YGDSXX:3:1268:17372:33395,A00254:26:H7YMHDSXX:3:1563:3351:14497,A00254:26:H7YMHDSXX:3:2102:28791:15655,A00254:26:H7YMHDSXX:3:2133:18285:17597,A00254:26:H7YMHDSXX:3:2167:27199:6543,A00254:26:H7YMHDSXX:3:
1:155717006|155726019	1	155717006	155726019	14	5_5_3	32	0.467	exon	ENSG00000132676,	DAP3	+	A00254:26:H7YMHDSXX:3:2266:9561:3364,A00254:26:H7YMHDSXX:3:2352:2926:18427,A00254:26:H7YMHDSXX:3:2352:5990:19382,A00254:26:H7YMHDSXX:3:2352:3405:19633,A00254:26:H7YMHDSXX:3:2352:3341:19648,A00254:26:H7YMHDSXX:3:2545:3830:29074,A00254:26:H7YMHDSXX:3:2644:2
1:155721517|155726019	1	155721517	155726019	32	11_9_7	48	0.571	exon	ENSG00000132676,	DAP3	+	A00254:26:H7YMHDSXX:3:2452:31566:24909,A00254:26:H7YMHDSXX:3:2458:15022:18396,A00254:26:H7YMHDSXX:3:2507:11333:29011,A00254:26:H7YMHDSXX:3:2644:17309:26396,A00254:26:H7YMHDSXX:3:2650:11189:36307,A00224:146:HG5YGDSXX:3:1207:20030:31767,A00224:146:HG5YGDSXX
1:155754375|155760641	1	155754375	155760641	8	1_1_2	11	0.593	exon	ENSG00000116580,	GON4L	-	A00224:146:HG5YGDSXX:3:1267:16477:35102,A00224:146:HG5YGDSXX:3:1362:10945:27054,A00254:26:H7YMHDSXX:3:1677:10031:17550,A00224:146:HG5YGDSXX:3:2120:8043:34115,A00254:26:H7YMHDSXX:3:1556:24542:24361,A00254:26:H7YMHDSXX:3:1566:7798:7921,A00224:146:HG5YGDSXX:
1:155756958|155760641	1	155756958	155760641	6	2_2_0	15	0.444	exon	ENSG00000116580,	GON4L	-	A00254:26:H7YMHDSXX:3:2632:10574:16767,A00254:26:H7YMHDSXX:3:2632:10592:16767,A00224:146:HG5YGDSXX:3:1662:5584:32142,A00224:146:HG5YGDSXX:3:2667:14977:1814,A00254:26:H7YMHDSXX:3:1413:2392:34319,A00254:26:H7YMHDSXX:3:1413:1669:35352,
1:155765000|155766709	1	155765000	155766709	18	8_7_1	4	0.9	exon	ENSG00000116580,	GON4L	-	A00254:26:H7YMHDSXX:3:2520:11388:8876,A00254:26:H7YMHDSXX:3:2612:30915:7717,A00254:26:H7YMHDSXX:3:2667:16984:36354,A00224:146:HG5YGDSXX:3:1339:14570:27164,A00254:26:H7YMHDSXX:3:1632:19452:11068,A00254:26:H7YMHDSXX:3:2225:10348:34444,A00224:146:HG5YGDSXX:3
1:155767425|155771217	1	155767425	155771217	3	3_3_0	23	0.207	exon	ENSG00000116580,	GON4L	-	A00254:26:H7YMHDSXX:3:1621:25183:20556,A00224:146:HG5YGDSXX:3:2419:25093:35681,A00224:146:HG5YGDSXX:3:2503:28185:14325,
1:155767425|155773210	1	155767425	155773210	7	4_4_0	17	0.452	exon	ENSG00000116580,	GON4L	-	A00224:146:HG5YGDSXX:3:1114:18322:12587,A00224:146:HG5YGDSXX:3:1625:27019:17691,A00254:26:H7YMHDSXX:3:1512:25672:13917,A00254:26:H7YMHDSXX:3:1568:6632:15233,A00224:146:HG5YGDSXX:3:2619:15221:32142,A00254:26:H7YMHDSXX:3:1125:16975:35712,A00254:26:H7YMHDSXX
1:155771067|155777820	1	155771067	155777820	9	4_4_0	42	0.3	exon	ENSG00000116580,	GON4L	-	A00254:26:H7YMHDSXX:3:2665:31946:32236,A00254:26:H7YMHDSXX:3:2674:4390:3082,A00254:26:H7YMHDSXX:3:1641:6686:28510,A00224:146:HG5YGDSXX:3:2318:31195:30937,A00224:146:HG5YGDSXX:3:2367:11731:36558,A00224:146:HG5YGDSXX:3:2509:14696:3677,A00254:26:H7YMHDSXX:3:
1:155771067|155784089	1	155771067	155784089	6	2_1_0	35	0.255	exon	ENSG00000116580,	GON4L	-	A00254:26:H7YMHDSXX:3:2413:7193:30452,A00224:146:HG5YGDSXX:3:2239:4734:3333,A00224:146:HG5YGDSXX:3:2239:5556:5228,A00224:146:HG5YGDSXX:3:1251:24225:26099,A00224:146:HG5YGDSXX:3:2109:13187:34976,A00224:146:HG5YGDSXX:3:2332:19958:12414,
1:155773066|155777820	1	155773066	155777820	14	6_6_0	35	0.444	exon	ENSG00000116580,	GON4L	-	A00224:146:HG5YGDSXX:3:1109:26756:36589,A00224:146:HG5YGDSXX:3:1438:27742:14591,A00254:26:H7YMHDSXX:3:1476:22987:2628,A00254:26:H7YMHDSXX:3:2171:20546:22169,A00254:26:H7YMHDSXX:3:2175:11261:34366,A00254:26:H7YMHDSXX:3:2248:21404:20807,A00224:146:HG5YGDSXX
1:155853276|155853806	1	155853276	155853806	11	5_4_0	18	0.55	exon	ENSG00000116580,	GON4L	-	A00254:26:H7YMHDSXX:3:2333:21603:31391,A00224:146:HG5YGDSXX:3:1123:8793:6230,A00224:146:HG5YGDSXX:3:1243:21974:20322,A00224:146:HG5YGDSXX:3:1427:20419:17597,A00224:146:HG5YGDSXX:3:2246:23176:12007,A00224:146:HG5YGDSXX:3:2621:7039:15781,A00224:146:HG5YGDSX
1:155921375|155921918	1	155921375	155921918	93	32_10_22	36	0.838	exon	ENSG00000132680,	KIAA0907	-	A00254:26:H7YMHDSXX:3:2302:20256:4288,A00254:26:H7YMHDSXX:3:2308:23900:8688,A00254:26:H7YMHDSXX:3:2308:23574:8813,A00254:26:H7YMHDSXX:3:2341:25382:20181,A00254:26:H7YMHDSXX:3:2341:25337:20290,A00254:26:H7YMHDSXX:3:2350:25590:35196,A00254:26:H7YMHDSXX:3:24
1:155921375|155923687	1	155921375	155923687	28	9_5_3	20	0.737	exon	ENSG00000132680,	KIAA0907	-	A00254:26:H7YMHDSXX:3:2350:19099:27117,A00254:26:H7YMHDSXX:3:2350:17137:29731,A00254:26:H7YMHDSXX:3:2419:30942:30091,A00254:26:H7YMHDSXX:3:2558:19235:17832,A00254:26:H7YMHDSXX:3:2638:24822:31454,A00254:26:H7YMHDSXX:3:2658:17553:7404,A00224:146:HG5YGDSXX:3
1:155921375|155925843	1	155921375	155925843	7	3_3_0	23	0.378	exon	ENSG00000132680,	KIAA0907	-	A00254:26:H7YMHDSXX:3:2605:29478:35321,A00254:26:H7YMHDSXX:3:2605:29414:35900,A00254:26:H7YMHDSXX:3:2620:19244:29904,A00224:146:HG5YGDSXX:3:1255:26350:9048,A00224:146:HG5YGDSXX:3:1554:29948:9925,A00254:26:H7YMHDSXX:3:2141:27561:5729,A00224:146:HG5YGDSXX:3
1:155925632|155927156	1	155925632	155927156	9	3_1_2	32	0.36	exon	ENSG00000132680,	KIAA0907	-	A00254:26:H7YMHDSXX:3:2430:21594:11083,A00254:26:H7YMHDSXX:3:2436:17987:14700,A00254:26:H7YMHDSXX:3:2510:21712:11318,A00224:146:HG5YGDSXX:3:1152:23863:2644,A00224:146:HG5YGDSXX:3:1653:27932:22686,A00254:26:H7YMHDSXX:3:1526:21251:21825,A00254:26:H7YMHDSXX:
1:155926676|155927156	1	155926676	155927156	20	5_2_6	37	0.519	exon	ENSG00000132680,	KIAA0907	-	A00254:26:H7YMHDSXX:3:2304:19397:9471,A00254:26:H7YMHDSXX:3:2515:27118:10598,A00254:26:H7YMHDSXX:3:2515:26214:14387,A00224:146:HG5YGDSXX:3:1241:26512:16877,A00224:146:HG5YGDSXX:3:1275:25201:33301,A00224:146:HG5YGDSXX:3:1532:13467:1266,A00254:26:H7YMHDSXX:
1:156475108|156477202	1	156475108	156477202	5	2_2_0	12	0.455	exon	ENSG00000116604,	MEF2D	-	A00254:26:H7YMHDSXX:3:2304:27823:17738,A00254:26:H7YMHDSXX:3:2312:15447:14967,A00254:26:H7YMHDSXX:3:2558:10845:21026,A00224:146:HG5YGDSXX:3:1372:1090:16845,A00224:146:HG5YGDSXX:3:1674:4291:31093,
1:156976983|157044499	1	156976983	157044499	2	0_2_1	9	0.308	exon	ENSG00000132694,	ARHGEF11	-	A00254:26:H7YMHDSXX:3:2552:7798:16470,A00254:26:H7YMHDSXX:3:2552:8296:17331,
1:157252406|157263066	1	157252406	157263066	2	2_1_1	0	1	intergenic_region	n/a	n;a	-	A00254:26:H7YMHDSXX:3:1662:18593:19570,A00254:26:H7YMHDSXX:3:1127:15013:20478,
1:158656564|158662945	1	158656564	158662945	5	1_2_1	11	0.476	exon	ENSG00000163554,	SPTA1	-	A00224:146:HG5YGDSXX:3:1163:20103:21527,A00254:26:H7YMHDSXX:3:2102:25346:23093,A00224:146:HG5YGDSXX:3:2430:10999:2691,A00254:26:H7YMHDSXX:3:1378:25319:9925,A00254:26:H7YMHDSXX:3:1456:32958:31892,
1:158677690|158685347	1	158677690	158685347	5	1_2_0	18	0.357	exon	ENSG00000163554,	SPTA1	-	A00254:26:H7YMHDSXX:3:2168:24162:35415,A00254:26:H7YMHDSXX:3:2168:24487:35571,A00254:26:H7YMHDSXX:3:1168:24786:28667,A00254:26:H7YMHDSXX:3:1521:21079:17675,A00224:146:HG5YGDSXX:3:2525:21404:22842,
1:158678401|158683496	1	158678401	158683496	5	3_2_1	42	0.192	exon	ENSG00000163554,	SPTA1	-	A00224:146:HG5YGDSXX:3:2355:4553:19899,A00224:146:HG5YGDSXX:3:2359:4390:17331,A00224:146:HG5YGDSXX:3:2663:15582:4366,A00254:26:H7YMHDSXX:3:1364:9471:21433,A00254:26:H7YMHDSXX:3:1364:9254:22341,
1:158678401|158685347	1	158678401	158685347	8	4_5_0	8	0.667	exon	ENSG00000163554,	SPTA1	-	A00254:26:H7YMHDSXX:3:2301:5285:13056,A00254:26:H7YMHDSXX:3:2611:3983:7263,A00224:146:HG5YGDSXX:3:1508:14073:33943,A00224:146:HG5YGDSXX:3:1509:14877:2080,A00224:146:HG5YGDSXX:3:1520:6677:23422,A00224:146:HG5YGDSXX:3:1551:25030:13933,A00224:146:HG5YGDSXX:3
1:158680583|158685347	1	158680583	158685347	9	6_7_0	33	0.353	exon	ENSG00000163554,	SPTA1	-	A00224:146:HG5YGDSXX:3:1240:10221:21261,A00224:146:HG5YGDSXX:3:1335:14290:8609,A00254:26:H7YMHDSXX:3:1557:32063:10614,A00224:146:HG5YGDSXX:3:2208:26693:19852,A00224:146:HG5YGDSXX:3:2657:16468:19429,A00254:26:H7YMHDSXX:3:1262:5529:16986,A00254:26:H7YMHDSXX
1:158683371|158685347	1	158683371	158685347	8	2_3_1	19	0.457	exon	ENSG00000163554,	SPTA1	-	A00254:26:H7YMHDSXX:3:2544:10068:6402,A00254:26:H7YMHDSXX:3:2571:27525:27837,A00254:26:H7YMHDSXX:3:2606:29288:32236,A00224:146:HG5YGDSXX:3:1107:32832:25128,A00224:146:HG5YGDSXX:3:1520:14371:13855,A00254:26:H7YMHDSXX:3:1603:15465:2534,A00254:26:H7YMHDSXX:3
1:160323431|160332557	1	160323431	160332557	45	12_13_5	112	0.446	exon	ENSG00000122218,	COPA	-	A00254:26:H7YMHDSXX:3:2320:32976:5713,A00254:26:H7YMHDSXX:3:2328:10592:16579,A00254:26:H7YMHDSXX:3:2369:7871:3537,A00254:26:H7YMHDSXX:3:2435:18114:13980,A00254:26:H7YMHDSXX:3:2455:9652:27571,A00254:26:H7YMHDSXX:3:2511:24162:20040,A00254:26:H7YMHDSXX:3:252
1:160624096|160634897	1	160624096	160634897	4	1_2_0	17	0.32	exon	ENSG00000117090,	SLAMF1	-	A00224:146:HG5YGDSXX:3:1254:24261:7059,A00224:146:HG5YGDSXX:3:2254:26992:13416,A00254:26:H7YMHDSXX:3:1504:32967:32377,A00254:26:H7YMHDSXX:3:1542:15411:12461,
1:161168993|161170024	1	161168993	161170024	14	3_4_0	21	0.571	exon	ENSG00000143224,	PPOX	+	A00224:146:HG5YGDSXX:3:1604:9281:27712,A00224:146:HG5YGDSXX:3:1604:8856:27790,A00224:146:HG5YGDSXX:3:1647:27010:24095,A00224:146:HG5YGDSXX:3:1671:7753:19272,A00254:26:H7YMHDSXX:3:1616:5095:24752,A00254:26:H7YMHDSXX:3:2250:10682:24846,A00254:26:H7YMHDSXX:3
1:161778244|161802272	1	161778244	161802272	6	3_4_1	35	0.255	exon	ENSG00000118217,	ATF6	+	A00254:26:H7YMHDSXX:3:2524:19913:12587,A00224:146:HG5YGDSXX:3:1202:12002:35712,A00224:146:HG5YGDSXX:3:1454:2998:24596,A00224:146:HG5YGDSXX:3:2207:21359:23891,A00254:26:H7YMHDSXX:3:1217:32705:4899,A00254:26:H7YMHDSXX:3:1227:31123:30655,
1:161791408|161792327	1	161791408	161792327	4	3_3_0	68	0.105	exon	ENSG00000118217,	ATF6	+	A00224:146:HG5YGDSXX:3:1361:15718:5259,A00254:26:H7YMHDSXX:3:1516:7374:20462,A00254:26:H7YMHDSXX:3:2117:32063:36761,A00254:26:H7YMHDSXX:3:2117:31982:36777,
1:161791408|161802272	1	161791408	161802272	4	2_2_0	48	0.143	exon	ENSG00000118217,	ATF6	+	A00254:26:H7YMHDSXX:3:2359:9173:35258,A00254:26:H7YMHDSXX:3:2562:22724:36965,A00254:26:H7YMHDSXX:3:2114:19063:12461,A00224:146:HG5YGDSXX:3:2643:21007:11851,
1:161846449|161863312	1	161846449	161863312	5	2_2_0	17	0.37	exon	ENSG00000118217,	ATF6	+	A00224:146:HG5YGDSXX:3:2137:23285:34710,A00224:146:HG5YGDSXX:3:2137:23628:35869,A00224:146:HG5YGDSXX:3:2137:18647:36323,A00224:146:HG5YGDSXX:3:2137:22860:36323,A00224:146:HG5YGDSXX:3:2252:11957:19382,
1:164792494|164821626	1	164792494	164821626	8	3_2_1	4	0.8	exon	ENSG00000185630,	PBX1	+	A00254:26:H7YMHDSXX:3:2276:14344:34287,A00254:26:H7YMHDSXX:3:2318:8956:21512,A00254:26:H7YMHDSXX:3:2350:3405:10488,A00224:146:HG5YGDSXX:3:1238:15248:31281,A00224:146:HG5YGDSXX:3:1331:20085:4805,A00224:146:HG5YGDSXX:3:1457:14877:7529,A00224:146:HG5YGDSXX:3
1:165890204|165896332	1	165890204	165896332	2	2_2_0	0	1	exon	ENSG00000143179,	UCK2	+	A00224:146:HG5YGDSXX:3:2217:5638:10316,A00224:146:HG5YGDSXX:3:2355:13449:16360,
1:167332470|167338258	1	167332470	167338258	6	2_2_1	11	0.522	intron	ENSG00000143190,	POU2F1	+	A00254:26:H7YMHDSXX:3:1516:1895:22780,A00224:146:HG5YGDSXX:3:2549:10239:31407,A00254:26:H7YMHDSXX:3:1554:16179:34867,A00254:26:H7YMHDSXX:3:1174:31322:13589,A00254:26:H7YMHDSXX:3:1240:10619:7482,A00254:26:H7YMHDSXX:3:1240:10637:7482,
1:167332470|167372036	1	167332470	167372036	7	1_1_1	13	0.519	exon	ENSG00000143190,	POU2F1	+	A00254:26:H7YMHDSXX:3:1118:10384:32941,A00254:26:H7YMHDSXX:3:1415:12228:32878,A00254:26:H7YMHDSXX:3:1415:11397:33661,A00254:26:H7YMHDSXX:3:1415:11397:34788,A00254:26:H7YMHDSXX:3:1415:11415:34788,A00224:146:HG5YGDSXX:3:2527:32832:5650,A00224:146:HG5YGDSXX:
1:167694099|167697842	1	167694099	167697842	4	3_3_0	65	0.11	exon	ENSG00000198771,	RCSD1	+	A00224:146:HG5YGDSXX:3:1476:6153:14184,A00224:146:HG5YGDSXX:3:2564:29794:8375,A00224:146:HG5YGDSXX:3:2664:12219:17425,A00254:26:H7YMHDSXX:3:1433:11107:7326,
1:167951800|167975015	1	167951800	167975015	9	2_5_2	8	0.692	exon	ENSG00000143164,	DCAF6	+	A00254:26:H7YMHDSXX:3:2361:21829:6605,A00224:146:HG5YGDSXX:3:1330:1235:21512,A00224:146:HG5YGDSXX:3:1439:20302:6026,A00224:146:HG5YGDSXX:3:1677:18819:20776,A00224:146:HG5YGDSXX:3:2223:24261:35556,A00254:26:H7YMHDSXX:3:1360:9670:26099,A00254:26:H7YMHDSXX:3
1:167966629|167975015	1	167966629	167975015	12	5_5_1	5	0.828	exon	ENSG00000143164,	DCAF6	+	A00224:146:HG5YGDSXX:3:1174:25147:27352,A00224:146:HG5YGDSXX:3:1532:27570:18208,A00224:146:HG5YGDSXX:3:1532:30282:21465,A00254:26:H7YMHDSXX:3:1569:32949:32409,A00224:146:HG5YGDSXX:3:2113:30834:14747,A00224:146:HG5YGDSXX:3:2311:4155:31579,A00254:26:H7YMHDS
1:168002482|168004793	1	168002482	168004793	13	3_5_2	13	0.667	exon	ENSG00000143164,	DCAF6	+	A00254:26:H7YMHDSXX:3:2308:13982:26334,A00254:26:H7YMHDSXX:3:2431:25554:15374,A00224:146:HG5YGDSXX:3:1161:21287:2754,A00224:146:HG5YGDSXX:3:1255:15546:36620,A00254:26:H7YMHDSXX:3:1530:1398:35916,A00254:26:H7YMHDSXX:3:2130:11469:14340,A00224:146:HG5YGDSXX:
1:168019545|168045227	1	168019545	168045227	2	1_2_0	35	0.103	intron	ENSG00000143164,	DCAF6	+	A00254:26:H7YMHDSXX:3:2678:11044:15483,A00254:26:H7YMHDSXX:3:1457:3631:6308,
1:168022988|168045227	1	168022988	168045227	8	1_3_2	33	0.327	exon	ENSG00000143164,	DCAF6	+	A00254:26:H7YMHDSXX:3:2349:22245:13870,A00254:26:H7YMHDSXX:3:2378:28438:36996,A00254:26:H7YMHDSXX:3:2473:31665:34788,A00224:146:HG5YGDSXX:3:1242:1190:31579,A00254:26:H7YMHDSXX:3:1574:1615:4852,A00224:146:HG5YGDSXX:3:2503:21649:1188,A00254:26:H7YMHDSXX:3:1
1:168038371|168045227	1	168038371	168045227	25	13_13_1	45	0.526	exon	ENSG00000143164,	DCAF6	+	A00254:26:H7YMHDSXX:3:2350:12183:19586,A00254:26:H7YMHDSXX:3:2428:10556:10034,A00254:26:H7YMHDSXX:3:2428:9661:11741,A00254:26:H7YMHDSXX:3:2459:25039:17895,A00254:26:H7YMHDSXX:3:2548:25925:35524,A00254:26:H7YMHDSXX:3:2651:27145:13964,A00254:26:H7YMHDSXX:3:
1:168038371|168068463	1	168038371	168068463	4	1_2_1	22	0.267	exon	ENSG00000143164,	DCAF6	+	A00254:26:H7YMHDSXX:3:2445:10257:25582,A00254:26:H7YMHDSXX:3:2512:25807:1219,A00254:26:H7YMHDSXX:3:2512:24361:3192,A00224:146:HG5YGDSXX:3:2423:11469:30373,
1:168063621|168068463	1	168063621	168068463	11	3_1_2	29	0.431	exon	ENSG00000143164,	DCAF6	+	A00254:26:H7YMHDSXX:3:2325:1262:13448,A00224:146:HG5YGDSXX:3:1322:28176:29152,A00224:146:HG5YGDSXX:3:1346:3866:22467,A00224:146:HG5YGDSXX:3:1533:8748:10160,A00224:146:HG5YGDSXX:3:1534:27887:34287,A00224:146:HG5YGDSXX:3:1616:9607:13902,A00254:26:H7YMHDSXX:
1:168229602|168231919	1	168229602	168231919	4	3_2_1	34	0.19	intron	ENSG00000213064,	SFT2D2	+	A00254:26:H7YMHDSXX:3:2351:13232:29136,A00224:146:HG5YGDSXX:3:2629:10782:12712,A00254:26:H7YMHDSXX:3:1166:8278:34272,A00254:26:H7YMHDSXX:3:1166:8956:36385,
1:168231514|168242987	1	168231514	168242987	2	2_2_0	30	0.118	exon	ENSG00000213064,	SFT2D2	+	A00254:26:H7YMHDSXX:3:1111:15275:6151,A00254:26:H7YMHDSXX:3:1112:14705:12649,
1:169477155|169477757	1	169477155	169477757	18	7_7_0	1	0.973	exon	ENSG00000117479,	SLC19A2	-	A00254:26:H7YMHDSXX:3:2365:9697:9956,A00254:26:H7YMHDSXX:3:2613:27453:35133,A00224:146:HG5YGDSXX:3:1330:3965:16125,A00224:146:HG5YGDSXX:3:1334:2582:35243,A00254:26:H7YMHDSXX:3:1571:13322:12226,A00254:26:H7YMHDSXX:3:1664:27742:33599,A00254:26:H7YMHDSXX:3:2
1:169798857|169807929	1	169798857	169807929	6	3_3_0	1	0.923	exon	ENSG00000000460,	C1orf112	+	A00224:146:HG5YGDSXX:3:1521:28031:31313,A00254:26:H7YMHDSXX:3:1553:2076:23970,A00224:146:HG5YGDSXX:3:2526:29966:9424,A00224:146:HG5YGDSXX:3:2526:31250:10551,A00254:26:H7YMHDSXX:3:1115:32117:1532,A00254:26:H7YMHDSXX:3:1115:31801:1986,
1:171523221|171524965	1	171523221	171524965	7	2_2_0	17	0.452	exon	ENSG00000117523,	PRRC2C	+	A00254:26:H7YMHDSXX:3:2524:6253:25817,A00254:26:H7YMHDSXX:3:2112:14796:34851,A00224:146:HG5YGDSXX:3:2118:29333:26052,A00224:146:HG5YGDSXX:3:2465:14534:25723,A00224:146:HG5YGDSXX:3:2611:4291:28714,A00254:26:H7YMHDSXX:3:1112:17616:34350,A00254:26:H7YMHDSXX:
1:171523221|171527844	1	171523221	171527844	10	5_1_4	13	0.606	exon	ENSG00000117523,	PRRC2C	+	A00254:26:H7YMHDSXX:3:2607:8079:7467,A00224:146:HG5YGDSXX:3:1137:31774:17033,A00224:146:HG5YGDSXX:3:2311:28718:10895,A00254:26:H7YMHDSXX:3:1154:32163:34209,A00254:26:H7YMHDSXX:3:1154:32280:34914,A00224:146:HG5YGDSXX:3:1271:2202:14982,A00224:146:HG5YGDSXX:
1:171568247|171571421	1	171568247	171571421	4	1_2_0	72	0.1	exon	ENSG00000117523,	PRRC2C	+	A00254:26:H7YMHDSXX:3:1541:20085:22686,A00254:26:H7YMHDSXX:3:1573:30535:11256,A00254:26:H7YMHDSXX:3:1573:30264:17268,A00254:26:H7YMHDSXX:3:2542:20482:19398,
1:171568247|171575128	1	171568247	171575128	87	22_30_9	35	0.833	exon	ENSG00000117523,	PRRC2C	+	A00254:26:H7YMHDSXX:3:2305:2591:15154,A00254:26:H7YMHDSXX:3:2339:22309:6558,A00254:26:H7YMHDSXX:3:2373:25907:34115,A00254:26:H7YMHDSXX:3:2373:25970:34319,A00254:26:H7YMHDSXX:3:2551:12156:8547,A00254:26:H7YMHDSXX:3:2571:22571:35227,A00254:26:H7YMHDSXX:3:25
1:171579354|171587751	1	171579354	171587751	20	5_5_4	29	0.58	exon	ENSG00000117523,	PRRC2C	+	A00254:26:H7YMHDSXX:3:2543:13575:23844,A00254:26:H7YMHDSXX:3:2565:32786:6793,A00254:26:H7YMHDSXX:3:2565:5819:33552,A00224:146:HG5YGDSXX:3:1112:21649:10207,A00224:146:HG5YGDSXX:3:1112:21206:10755,A00224:146:HG5YGDSXX:3:1240:30852:3255,A00224:146:HG5YGDSXX:
1:172551512|172557794	1	172551512	172557794	168	41_47_4	29	0.921	exon	ENSG00000094975,	SUCO	+	A00254:26:H7YMHDSXX:3:2311:29053:16517,A00254:26:H7YMHDSXX:3:2314:26594:19147,A00254:26:H7YMHDSXX:3:2314:27181:20666,A00254:26:H7YMHDSXX:3:2314:26793:20995,A00254:26:H7YMHDSXX:3:2332:24560:22451,A00254:26:H7YMHDSXX:3:2333:25491:22435,A00254:26:H7YMHDSXX:3
1:172551512|172579267	1	172551512	172579267	7	2_0_3	17	0.452	exon	ENSG00000094975,	SUCO	+	A00254:26:H7YMHDSXX:3:2514:17327:4664,A00224:146:HG5YGDSXX:3:1618:22661:26115,A00224:146:HG5YGDSXX:3:2611:19370:29309,A00254:26:H7YMHDSXX:3:1226:22905:1485,A00254:26:H7YMHDSXX:3:1226:21712:4272,A00254:26:H7YMHDSXX:3:2462:23330:8046,A00254:26:H7YMHDSXX:3:1
1:172555869|172557794	1	172555869	172557794	44	18_18_1	208	0.297	exon	ENSG00000094975,	SUCO	+	A00254:26:H7YMHDSXX:3:2306:19325:10285,A00254:26:H7YMHDSXX:3:2306:19090:11099,A00254:26:H7YMHDSXX:3:2310:11433:6605,A00254:26:H7YMHDSXX:3:2310:10420:9048,A00254:26:H7YMHDSXX:3:2313:1072:22889,A00254:26:H7YMHDSXX:3:2313:2211:23390,A00254:26:H7YMHDSXX:3:241
1:173460378|173462454	1	173460378	173462454	5	2_2_0	1	0.909	intergenic_region	n/a	n;a	-	A00224:146:HG5YGDSXX:3:1175:23927:31782,A00254:26:H7YMHDSXX:3:1536:9308:6778,A00224:146:HG5YGDSXX:3:2229:29785:25614,A00224:146:HG5YGDSXX:3:2401:17146:32252,A00254:26:H7YMHDSXX:3:1115:24903:1000,
1:173794775|173799294	1	173794775	173799294	7	0_3_2	9	0.609	intergenic_region	n/a	n;a	-	A00224:146:HG5YGDSXX:3:1666:15510:27195,A00224:146:HG5YGDSXX:3:1666:16984:28025,A00224:146:HG5YGDSXX:3:1666:15284:28150,A00224:146:HG5YGDSXX:3:2266:27715:18897,A00224:146:HG5YGDSXX:3:2417:26847:30733,A00224:146:HG5YGDSXX:3:2418:27480:1391,A00224:146:HG5YG
1:173800249|173803505	1	173800249	173803505	3	2_3_0	8	0.429	exon	ENSG00000120334,	CENPL	-	A00254:26:H7YMHDSXX:3:2504:13114:21292,A00254:26:H7YMHDSXX:3:2127:23005:3724,A00224:146:HG5YGDSXX:3:2177:1497:11443,
1:173802963|173803505	1	173802963	173803505	5	2_2_0	9	0.526	exon	ENSG00000120334,	CENPL	-	A00254:26:H7YMHDSXX:3:2273:31467:29778,A00254:26:H7YMHDSXX:3:2550:8847:4914,A00254:26:H7YMHDSXX:3:1474:22001:26506,A00254:26:H7YMHDSXX:3:1128:28546:30921,A00254:26:H7YMHDSXX:3:1128:28556:31657,
1:173992755|173993135	1	173992755	173993135	25	8_8_0	18	0.735	exon	ENSG00000135870,	RC3H1	-	A00254:26:H7YMHDSXX:3:2323:14850:22388,A00254:26:H7YMHDSXX:3:2373:31738:1783,A00254:26:H7YMHDSXX:3:2408:7509:18004,A00254:26:H7YMHDSXX:3:2515:27489:33536,A00254:26:H7YMHDSXX:3:2523:25373:26303,A00254:26:H7YMHDSXX:3:2526:29432:30514,A00224:146:HG5YGDSXX:3:
1:174219125|174231355	1	174219125	174231355	11	1_2_0	24	0.478	exon	ENSG00000152061,	RABGAP1L	+	A00254:26:H7YMHDSXX:3:2132:9136:24079,A00254:26:H7YMHDSXX:3:2132:8260:24377,A00254:26:H7YMHDSXX:3:2566:30662:11068,A00254:26:H7YMHDSXX:3:1566:31512:5494,A00254:26:H7YMHDSXX:3:1566:31675:5713,A00254:26:H7YMHDSXX:3:1566:30987:5838,A00254:26:H7YMHDSXX:3:2146
1:174442889|174455838	1	174442889	174455838	5	2_2_0	5	0.667	intron	ENSG00000152061,	RABGAP1L	+	A00224:146:HG5YGDSXX:3:1201:13829:33051,A00254:26:H7YMHDSXX:3:1503:6668:24533,A00254:26:H7YMHDSXX:3:1503:6225:24643,A00254:26:H7YMHDSXX:3:1503:4625:25097,A00254:26:H7YMHDSXX:3:1503:7518:27132,
1:174969277|174982905	1	174969277	174982905	3	2_1_1	29	0.171	exon	ENSG00000152061,	RABGAP1L	+	A00224:146:HG5YGDSXX:3:1577:1298:21715,A00254:26:H7YMHDSXX:3:2216:19804:16063,A00224:146:HG5YGDSXX:3:2535:13105:18427,
1:174969277|174988838	1	174969277	174988838	6	2_2_0	26	0.316	exon	ENSG00000152061,	RABGAP1L	+	A00254:26:H7YMHDSXX:3:2465:29396:22091,A00224:146:HG5YGDSXX:3:1411:2220:13510,A00224:146:HG5YGDSXX:3:1476:10294:1532,A00254:26:H7YMHDSXX:3:1254:21513:35368,A00254:26:H7YMHDSXX:3:1255:23755:6934,A00254:26:H7YMHDSXX:3:1327:23701:29606,
1:175986943|175989479	1	175986943	175989479	3	2_2_0	21	0.222	exon	ENSG00000143207,	RFWD2	-	A00224:146:HG5YGDSXX:3:2542:31873:31579,A00224:146:HG5YGDSXX:3:2542:32533:36385,A00254:26:H7YMHDSXX:3:1265:3748:27461,
1:179335506|179341310	1	179335506	179341310	8	2_2_0	36	0.308	exon	ENSG00000057252,	SOAT1	+	A00254:26:H7YMHDSXX:3:2337:17526:33536,A00254:26:H7YMHDSXX:3:2340:2022:17112,A00254:26:H7YMHDSXX:3:2340:2049:17127,A00254:26:H7YMHDSXX:3:2340:3161:17644,A00224:146:HG5YGDSXX:3:1204:26639:17033,A00254:26:H7YMHDSXX:3:2209:4652:16783,A00254:26:H7YMHDSXX:3:13
1:179335506|179343635	1	179335506	179343635	6	2_1_1	18	0.4	exon	ENSG00000057252,	SOAT1	+	A00254:26:H7YMHDSXX:3:2518:30581:3662,A00224:146:HG5YGDSXX:3:1442:26856:12806,A00224:146:HG5YGDSXX:3:2229:25681:32628,A00224:146:HG5YGDSXX:3:2614:25446:18912,A00224:146:HG5YGDSXX:3:2614:25066:22733,A00224:146:HG5YGDSXX:3:2644:10086:16235,
1:179337837|179341310	1	179337837	179341310	11	3_6_3	42	0.344	exon	ENSG00000057252,	SOAT1	+	A00254:26:H7YMHDSXX:3:2476:8015:9518,A00254:26:H7YMHDSXX:3:2534:23637:14904,A00224:146:HG5YGDSXX:3:1125:10402:15123,A00224:146:HG5YGDSXX:3:1125:10113:15937,A00224:146:HG5YGDSXX:3:1143:20374:32706,A00224:146:HG5YGDSXX:3:1377:16071:6652,A00254:26:H7YMHDSXX:
1:179341028|179341310	1	179341028	179341310	7	2_2_0	45	0.237	exon	ENSG00000057252,	SOAT1	+	A00254:26:H7YMHDSXX:3:2661:12545:12352,A00254:26:H7YMHDSXX:3:2661:13114:13307,A00224:146:HG5YGDSXX:3:1355:16324:6590,A00224:146:HG5YGDSXX:3:1516:16387:25081,A00254:26:H7YMHDSXX:3:1669:17960:19476,A00224:146:HG5YGDSXX:3:2671:14877:12853,A00254:26:H7YMHDSXX
1:179347600|179351462	1	179347600	179351462	19	4_7_2	11	0.776	exon	ENSG00000057252,	SOAT1	+	A00254:26:H7YMHDSXX:3:2316:17038:21261,A00254:26:H7YMHDSXX:3:2449:9109:30702,A00254:26:H7YMHDSXX:3:2565:27190:27665,A00224:146:HG5YGDSXX:3:1470:21350:6903,A00254:26:H7YMHDSXX:3:1533:18502:15843,A00254:26:H7YMHDSXX:3:1533:18249:15969,A00254:26:H7YMHDSXX:3:
1:179986169|179992221	1	179986169	179992221	3	2_2_0	10	0.375	exon	ENSG00000135837,	CEP350	+	A00224:146:HG5YGDSXX:3:1661:27742:34601,A00224:146:HG5YGDSXX:3:2357:16134:22545,A00224:146:HG5YGDSXX:3:2357:17354:23625,
1:179986169|180006567	1	179986169	180006567	10	2_3_5	6	0.769	exon	ENSG00000135837,	CEP350	+	A00254:26:H7YMHDSXX:3:2643:10113:3975,A00224:146:HG5YGDSXX:3:1242:25373:26177,A00224:146:HG5YGDSXX:3:1277:21947:20369,A00224:146:HG5YGDSXX:3:1277:22516:23985,A00254:26:H7YMHDSXX:3:1628:13955:35744,A00224:146:HG5YGDSXX:3:2363:14326:8954,A00224:146:HG5YGDSX
1:180019949|180021009	1	180019949	180021009	4	2_2_0	21	0.276	exon	ENSG00000135837,	CEP350	+	A00254:26:H7YMHDSXX:3:1530:28700:34162,A00254:26:H7YMHDSXX:3:2230:9715:13275,A00254:26:H7YMHDSXX:3:1230:11062:24940,A00254:26:H7YMHDSXX:3:1311:2347:34334,
1:180824753|180825344	1	180824753	180825344	5	4_4_0	4	0.714	exon	ENSG00000143324,	XPR1	+	A00224:146:HG5YGDSXX:3:1563:2537:13933,A00254:26:H7YMHDSXX:3:1606:20609:33207,A00254:26:H7YMHDSXX:3:1634:10013:16736,A00224:146:HG5YGDSXX:3:2320:3414:23594,A00224:146:HG5YGDSXX:3:2320:3622:25895,
1:180984677|180993425	1	180984677	180993425	13	4_5_6	19	0.578	exon	ENSG00000135823,	STX6	-	A00254:26:H7YMHDSXX:3:2452:21432:11835,A00254:26:H7YMHDSXX:3:2604:16848:21559,A00224:146:HG5YGDSXX:3:1152:22110:30232,A00224:146:HG5YGDSXX:3:1178:28465:15749,A00224:146:HG5YGDSXX:3:1365:12572:17409,A00254:26:H7YMHDSXX:3:1574:23827:7185,A00254:26:H7YMHDSXX
1:180984677|181005463	1	180984677	181005463	2	0_1_2	27	0.129	exon	ENSG00000135823,	STX6	-	A00254:26:H7YMHDSXX:3:1505:2781:10473,A00224:146:HG5YGDSXX:3:2553:2880:3944,
1:181577766|181580776	1	181577766	181580776	2	2_2_0	1	0.8	exon	ENSG00000198216,	CACNA1E	+	A00254:26:H7YMHDSXX:3:2506:12644:27712,A00224:146:HG5YGDSXX:3:1317:26874:19288,
1:182386426|182387130	1	182386426	182387130	4	2_1_0	9	0.471	intron	ENSG00000135821,	GLUL	-	A00224:146:HG5YGDSXX:3:1234:9372:18443,A00224:146:HG5YGDSXX:3:1273:10366:36511,A00254:26:H7YMHDSXX:3:2172:24957:10113,A00224:146:HG5YGDSXX:3:2220:28601:12602,
1:182803698|182825820	1	182803698	182825820	7	2_2_5	86	0.14	exon	ENSG00000135838,	NPL	+	A00224:146:HG5YGDSXX:3:1107:25084:26897,A00254:26:H7YMHDSXX:3:2241:2139:25676,A00224:146:HG5YGDSXX:3:2316:28646:28902,A00254:26:H7YMHDSXX:3:1415:31792:29716,A00254:26:H7YMHDSXX:3:1415:32750:29966,A00224:146:HG5YGDSXX:3:1367:20998:14465,A00224:146:HG5YGDSX
1:182872337|182880608	1	182872337	182880608	7	3_3_0	14	0.5	exon	ENSG00000135829,	DHX9	+	A00254:26:H7YMHDSXX:3:2447:22833:5149,A00224:146:HG5YGDSXX:3:1407:2871:10034,A00224:146:HG5YGDSXX:3:1407:3441:10645,A00254:26:H7YMHDSXX:3:1619:27136:28823,A00254:26:H7YMHDSXX:3:1620:25907:11099,A00224:146:HG5YGDSXX:3:2575:27236:29778,A00254:26:H7YMHDSXX:3
1:184732837|184737711	1	184732837	184737711	5	2_0_1	38	0.208	exon	ENSG00000116406,	EDEM3	-	A00224:146:HG5YGDSXX:3:2302:6198:27665,A00254:26:H7YMHDSXX:3:1564:12861:17002,A00254:26:H7YMHDSXX:3:1328:25681:9799,A00254:26:H7YMHDSXX:3:1328:25066:9862,A00254:26:H7YMHDSXX:3:1328:25256:10191,
1:185087552|185093276	1	185087552	185093276	9	5_5_0	13	0.581	exon	ENSG00000121481,	RNF2	+	A00254:26:H7YMHDSXX:3:2377:25807:33505,A00254:26:H7YMHDSXX:3:2378:26784:3317,A00224:146:HG5YGDSXX:3:1140:6605:33473,A00224:146:HG5YGDSXX:3:1401:27651:36980,A00224:146:HG5YGDSXX:3:1653:19913:22451,A00254:26:H7YMHDSXX:3:1676:31783:2832,A00254:26:H7YMHDSXX:3
1:185143906|185151935	1	185143906	185151935	4	3_2_1	4	0.667	exon	ENSG00000121486,	TRMT1L	-	A00254:26:H7YMHDSXX:3:2267:8133:6464,A00224:146:HG5YGDSXX:3:1509:7563:22764,A00254:26:H7YMHDSXX:3:1122:23131:21261,A00254:26:H7YMHDSXX:3:1122:22950:23891,
1:185180391|185190642	1	185180391	185190642	3	2_0_1	23	0.207	exon	ENSG00000116668,	SWT1	+	A00224:146:HG5YGDSXX:3:1343:14778:3944,A00254:26:H7YMHDSXX:3:1605:29686:16485,A00224:146:HG5YGDSXX:3:1343:14525:3944,
1:185181946|185184931	1	185181946	185184931	3	1_2_1	18	0.25	exon	ENSG00000116668,	SWT1	+	A00254:26:H7YMHDSXX:3:2652:26630:22467,A00224:146:HG5YGDSXX:3:2511:15863:4539,A00224:146:HG5YGDSXX:3:2616:5095:24878,
1:185202654|185231708	1	185202654	185231708	9	3_3_0	36	0.333	exon	ENSG00000116668,	SWT1	+	A00254:26:H7YMHDSXX:3:2301:5593:23829,A00254:26:H7YMHDSXX:3:2177:18656:5744,A00254:26:H7YMHDSXX:3:2214:5312:20181,A00224:146:HG5YGDSXX:3:2208:17002:36855,A00224:146:HG5YGDSXX:3:2624:21920:25394,A00224:146:HG5YGDSXX:3:2658:7817:23171,A00254:26:H7YMHDSXX:3:
1:185214263|185231708	1	185214263	185231708	6	4_4_0	6	0.667	intron	ENSG00000116668,	SWT1	+	A00254:26:H7YMHDSXX:3:2511:12400:32737,A00224:146:HG5YGDSXX:3:1513:8567:35806,A00254:26:H7YMHDSXX:3:1642:10493:31031,A00254:26:H7YMHDSXX:3:1642:10899:31704,A00254:26:H7YMHDSXX:3:1154:12292:11068,A00254:26:H7YMHDSXX:3:1373:8106:10300,
1:185214369|185231708	1	185214369	185231708	5	1_3_2	7	0.588	intron	ENSG00000116668,	SWT1	+	A00224:146:HG5YGDSXX:3:1163:14217:2315,A00224:146:HG5YGDSXX:3:1361:3540:10191,A00254:26:H7YMHDSXX:3:1552:27688:7326,A00254:26:H7YMHDSXX:3:1552:27398:7451,A00254:26:H7YMHDSXX:3:2237:13557:8719,
1:185214507|185231708	1	185214507	185231708	332	62_57_9	43	0.939	exon	ENSG00000116668,	SWT1	+	A00254:26:H7YMHDSXX:3:2301:24099:9126,A00254:26:H7YMHDSXX:3:2303:5638:13260,A00254:26:H7YMHDSXX:3:2303:5122:13495,A00254:26:H7YMHDSXX:3:2303:6705:13949,A00254:26:H7YMHDSXX:3:2308:11496:35587,A00254:26:H7YMHDSXX:3:2309:5502:23015,A00254:26:H7YMHDSXX:3:2310
1:186318447|186318828	1	186318447	186318828	3	2_2_0	10	0.375	exon	ENSG00000047410,	TPR	-	A00224:146:HG5YGDSXX:3:1117:1244:2550,A00224:146:HG5YGDSXX:3:2351:3568:19601,A00224:146:HG5YGDSXX:3:2565:18765:9659,
1:187254376|187269508	1	187254376	187269508	5	2_1_1	31	0.244	intergenic_region	n/a	n;a	+	A00224:146:HG5YGDSXX:3:2474:8495:24439,A00224:146:HG5YGDSXX:3:1457:6976:31485,A00254:26:H7YMHDSXX:3:1628:5990:24706,A00224:146:HG5YGDSXX:3:2458:5611:1501,A00224:146:HG5YGDSXX:3:2458:5159:1939,
1:187254376|187329060	1	187254376	187329060	10	5_2_3	32	0.385	intergenic_region	n/a	n;a	+	A00254:26:H7YMHDSXX:3:2347:8865:4382,A00254:26:H7YMHDSXX:3:2470:29035:17237,A00254:26:H7YMHDSXX:3:2536:12491:15702,A00254:26:H7YMHDSXX:3:2552:31512:31234,A00224:146:HG5YGDSXX:3:1235:22842:19413,A00254:26:H7YMHDSXX:3:2129:3287:14888,A00224:146:HG5YGDSXX:3:
1:187269396|187329060	1	187269396	187329060	27	5_3_7	37	0.593	intergenic_region	n/a	n;a	+	A00254:26:H7YMHDSXX:3:2343:32045:2284,A00254:26:H7YMHDSXX:3:2343:32009:2315,A00254:26:H7YMHDSXX:3:2466:4734:11913,A00254:26:H7YMHDSXX:3:2531:8287:3129,A00254:26:H7YMHDSXX:3:2567:4942:34882,A00254:26:H7YMHDSXX:3:2651:6506:18020,A00254:26:H7YMHDSXX:3:2653:2
1:187303021|187329060	1	187303021	187329060	3	1_0_2	32	0.158	intergenic_region	n/a	n;a	+	A00224:146:HG5YGDSXX:3:2244:21938:25708,A00254:26:H7YMHDSXX:3:1644:5195:23328,A00224:146:HG5YGDSXX:3:2662:5195:36855,
1:187303466|187329060	1	187303466	187329060	51	15_9_23	62	0.622	intergenic_region	n/a	n;a	+	A00254:26:H7YMHDSXX:3:2326:18620:1830,A00254:26:H7YMHDSXX:3:2337:13096:36542,A00254:26:H7YMHDSXX:3:2338:12554:23954,A00254:26:H7YMHDSXX:3:2411:18792:16532,A00254:26:H7YMHDSXX:3:2418:7988:2895,A00254:26:H7YMHDSXX:3:2423:25111:20838,A00254:26:H7YMHDSXX:3:25
1:187319539|187329060	1	187319539	187329060	4	2_1_1	32	0.2	intergenic_region	n/a	n;a	+	A00254:26:H7YMHDSXX:3:1528:3161:32706,A00224:146:HG5YGDSXX:3:1675:12463:17253,A00224:146:HG5YGDSXX:3:2629:5321:14591,A00254:26:H7YMHDSXX:3:1327:14055:17347,
1:187321810|187329060	1	187321810	187329060	23	2_1_6	48	0.489	intergenic_region	n/a	n;a	+	A00254:26:H7YMHDSXX:3:2332:2636:19116,A00254:26:H7YMHDSXX:3:2450:24740:32377,A00254:26:H7YMHDSXX:3:2450:24569:32487,A00254:26:H7YMHDSXX:3:2450:24451:32565,A00254:26:H7YMHDSXX:3:2452:23240:33317,A00254:26:H7YMHDSXX:3:2520:28691:17456,A00254:26:H7YMHDSXX:3:
1:187324093|187329060	1	187324093	187329060	3	2_0_2	55	0.098	intergenic_region	n/a	n;a	+	A00224:146:HG5YGDSXX:3:1146:20952:36808,A00224:146:HG5YGDSXX:3:1525:32832:9972,A00254:26:H7YMHDSXX:3:1661:7139:1485,
1:192911104|192911481	1	192911104	192911481	4	2_2_0	4	0.667	intergenic_region	n/a	n;a	-	A00254:26:H7YMHDSXX:3:2571:5873:30358,A00224:146:HG5YGDSXX:3:1474:10719:22748,A00254:26:H7YMHDSXX:3:1623:24379:5697,A00224:146:HG5YGDSXX:3:2651:2428:32252,
1:193096648|193101204	1	193096648	193101204	3	2_1_0	2	0.75	exon	ENSG00000023572,	GLRX2	-	A00254:26:H7YMHDSXX:3:1546:18656:21245,A00254:26:H7YMHDSXX:3:1546:18557:21292,A00254:26:H7YMHDSXX:3:2546:16423:30906,
1:197539964|197595333	1	197539964	197595333	3	1_2_1	33	0.154	exon	ENSG00000213047,	DENND1B	-	A00224:146:HG5YGDSXX:3:2377:29812:25410,A00224:146:HG5YGDSXX:3:2436:24099:25661,A00254:26:H7YMHDSXX:3:1127:29215:9157,
1:197583152|197645743	1	197583152	197645743	11	2_1_1	40	0.355	exon	ENSG00000213047,	DENND1B	-	A00254:26:H7YMHDSXX:3:2347:9968:32972,A00254:26:H7YMHDSXX:3:2663:4146:30060,A00224:146:HG5YGDSXX:3:1421:12671:27633,A00224:146:HG5YGDSXX:3:1421:12192:28119,A00224:146:HG5YGDSXX:3:1421:12264:28150,A00254:26:H7YMHDSXX:3:1477:12897:25864,A00254:26:H7YMHDSXX:
1:197583152|197715074	1	197583152	197715074	3	1_1_2	14	0.3	exon	ENSG00000213047,	DENND1B	-	A00224:146:HG5YGDSXX:3:2168:26657:21324,A00254:26:H7YMHDSXX:3:1314:16107:36088,A00254:26:H7YMHDSXX:3:1314:16776:36119,
1:197595208|197658369	1	197595208	197658369	5	2_0_2	50	0.167	exon	ENSG00000213047,	DENND1B	-	A00224:146:HG5YGDSXX:3:1311:13132:15060,A00224:146:HG5YGDSXX:3:1315:26458:36041,A00224:146:HG5YGDSXX:3:1345:12590:14372,A00254:26:H7YMHDSXX:3:2150:20754:32330,A00224:146:HG5YGDSXX:3:2315:29324:25692,
1:197642711|197658369	1	197642711	197658369	12	3_1_5	40	0.375	exon	ENSG00000213047,	DENND1B	-	A00254:26:H7YMHDSXX:3:2473:22498:2848,A00254:26:H7YMHDSXX:3:2473:24225:5024,A00254:26:H7YMHDSXX:3:2473:24749:5744,A00254:26:H7YMHDSXX:3:2655:10782:9173,A00224:146:HG5YGDSXX:3:1129:12527:25911,A00224:146:HG5YGDSXX:3:1207:7699:17268,A00254:26:H7YMHDSXX:3:16
1:197642711|197674169	1	197642711	197674169	4	1_2_1	26	0.235	exon	ENSG00000213047,	DENND1B	-	A00224:146:HG5YGDSXX:3:1377:7247:9972,A00224:146:HG5YGDSXX:3:2561:1750:5744,A00254:26:H7YMHDSXX:3:1125:16613:30232,A00254:26:H7YMHDSXX:3:1125:17183:33004,
1:198220999|198264235	1	198220999	198264235	7	3_1_2	23	0.378	exon	ENSG00000151414,	NEK7	+	A00254:26:H7YMHDSXX:3:2562:2718:22451,A00224:146:HG5YGDSXX:3:1125:11677:36526,A00224:146:HG5YGDSXX:3:1640:4047:34992,A00254:26:H7YMHDSXX:3:1562:7708:14278,A00254:26:H7YMHDSXX:3:1562:9182:14826,A00254:26:H7YMHDSXX:3:1635:13277:24267,A00224:146:HG5YGDSXX:3:
1:198232553|198297240	1	198232553	198297240	3	2_2_2	59	0.092	exon	ENSG00000151414,	NEK7	+	A00224:146:HG5YGDSXX:3:1303:24053:24424,A00224:146:HG5YGDSXX:3:2508:21504:6292,A00254:26:H7YMHDSXX:3:1337:23927:35697,
1:198262575|198297240	1	198262575	198297240	5	0_2_2	58	0.147	exon	ENSG00000151414,	NEK7	+	A00254:26:H7YMHDSXX:3:2415:5358:21731,A00224:146:HG5YGDSXX:3:1518:29957:29293,A00224:146:HG5YGDSXX:3:2431:9796:15295,A00224:146:HG5YGDSXX:3:2431:9923:15327,A00224:146:HG5YGDSXX:3:2517:13132:2628,
1:198277961|198297240	1	198277961	198297240	10	4_3_2	40	0.333	exon	ENSG00000151414,	NEK7	+	A00254:26:H7YMHDSXX:3:2341:9715:8015,A00224:146:HG5YGDSXX:3:1344:4246:29794,A00224:146:HG5YGDSXX:3:1463:27272:29434,A00224:146:HG5YGDSXX:3:1552:1398:28870,A00254:26:H7YMHDSXX:3:1632:6849:8750,A00224:146:HG5YGDSXX:3:2344:7319:13949,A00224:146:HG5YGDSXX:3:2
1:200603839|200608928	1	200603839	200608928	3	2_2_0	1	0.857	exon	ENSG00000118193,	KIF14	-	A00254:26:H7YMHDSXX:3:2568:13087:11882,A00224:146:HG5YGDSXX:3:1260:11225:1329,A00224:146:HG5YGDSXX:3:1644:6641:34569,
1:201852104|201858994	1	201852104	201858994	29	8_10_2	26	0.69	exon	ENSG00000198700,	IPO9	+	A00254:26:H7YMHDSXX:3:2452:32280:16438,A00254:26:H7YMHDSXX:3:2452:31458:16736,A00254:26:H7YMHDSXX:3:2572:10267:15389,A00254:26:H7YMHDSXX:3:2617:14109:16125,A00254:26:H7YMHDSXX:3:2623:30120:18114,A00224:146:HG5YGDSXX:3:1125:14588:13135,A00224:146:HG5YGDSXX
1:201853011|201857194	1	201853011	201857194	2	1_2_1	32	0.111	exon	ENSG00000198700,	IPO9	+	A00254:26:H7YMHDSXX:3:2366:16884:7748,A00254:26:H7YMHDSXX:3:1461:5213:12367,
1:201857096|201858994	1	201857096	201858994	2	2_2_0	22	0.154	exon	ENSG00000198700,	IPO9	+	A00224:146:HG5YGDSXX:3:2335:13214:23156,A00254:26:H7YMHDSXX:3:1276:11885:21543,
1:202154491|202155134	1	202154491	202155134	7	3_3_0	14	0.5	intron	ENSG00000143851,	PTPN7	-	A00254:26:H7YMHDSXX:3:2524:10402:31438,A00254:26:H7YMHDSXX:3:2524:9272:35399,A00224:146:HG5YGDSXX:3:2323:23746:6793,A00224:146:HG5YGDSXX:3:2339:9263:35383,A00224:146:HG5YGDSXX:3:2340:11333:5462,A00254:26:H7YMHDSXX:3:1212:9941:29136,A00254:26:H7YMHDSXX:3:1
1:202157739|202158301	1	202157739	202158301	29	5_7_1	25	0.699	exon	ENSG00000143851,	PTPN7	-	A00254:26:H7YMHDSXX:3:2373:32398:24220,A00254:26:H7YMHDSXX:3:2612:28592:6543,A00224:146:HG5YGDSXX:3:1104:27281:10285,A00224:146:HG5YGDSXX:3:1235:4083:36996,A00224:146:HG5YGDSXX:3:1563:15185:36338,A00254:26:H7YMHDSXX:3:2115:21296:7341,A00254:26:H7YMHDSXX:3
1:202427040|202449171	1	202427040	202449171	6	1_2_0	13	0.48	exon	ENSG00000077157,	PPP1R12B	+	A00254:26:H7YMHDSXX:3:1505:30147:9330,A00254:26:H7YMHDSXX:3:2210:10529:33536,A00224:146:HG5YGDSXX:3:2665:27914:5525,A00254:26:H7YMHDSXX:3:1107:1750:35368,A00254:26:H7YMHDSXX:3:1107:1479:36714,A00254:26:H7YMHDSXX:3:1326:28890:32737,
1:202448989|202502005	1	202448989	202502005	3	1_2_0	20	0.231	intron	ENSG00000077157,	PPP1R12B	+	A00224:146:HG5YGDSXX:3:1315:2410:15217,A00224:146:HG5YGDSXX:3:1315:3658:17065,A00254:26:H7YMHDSXX:3:2115:24677:10786,
1:203703652|203722689	1	203703652	203722689	5	3_3_0	30	0.25	exon	ENSG00000058668,	ATP2B4	+	A00224:146:HG5YGDSXX:3:1203:20518:22279,A00224:146:HG5YGDSXX:3:1204:22137:1282,A00224:146:HG5YGDSXX:3:1569:28302:27117,A00254:26:H7YMHDSXX:3:1521:24740:31250,A00254:26:H7YMHDSXX:3:2220:31340:28025,
1:203707009|203708104	1	203707009	203708104	83	21_20_1	26	0.865	exon	ENSG00000058668,	ATP2B4	+	A00254:26:H7YMHDSXX:3:2267:24849:19789,A00254:26:H7YMHDSXX:3:2272:10393:25160,A00254:26:H7YMHDSXX:3:2330:23999:26303,A00254:26:H7YMHDSXX:3:2416:26259:4946,A00254:26:H7YMHDSXX:3:2501:24144:27618,A00254:26:H7YMHDSXX:3:2521:25247:34695,A00254:26:H7YMHDSXX:3:
1:203770828|203772147	1	203770828	203772147	3	3_1_2	14	0.3	exon	ENSG00000122188,	LAX1	+	A00254:26:H7YMHDSXX:3:1647:1533:15295,A00224:146:HG5YGDSXX:3:2472:3061:35352,A00254:26:H7YMHDSXX:3:1122:19388:21762,
1:203847184|203847687	1	203847184	203847687	3	2_2_0	3	0.667	exon	ENSG00000058673,	ZC3H11A	+	A00254:26:H7YMHDSXX:3:2522:8721:22921,A00254:26:H7YMHDSXX:3:1660:7889:9925,A00254:26:H7YMHDSXX:3:2118:8458:30921,
1:204558641|204570746	1	204558641	204570746	3	1_0_2	24	0.2	intergenic_region	n/a	n;a	+	A00224:146:HG5YGDSXX:3:2366:28348:5650,A00254:26:H7YMHDSXX:3:1570:19795:32581,A00224:146:HG5YGDSXX:3:2116:6786:30592,
1:204558641|204585583	1	204558641	204585583	2	2_2_0	15	0.211	intergenic_region	n/a	n;a	+	A00224:146:HG5YGDSXX:3:2174:7301:27164,A00254:26:H7YMHDSXX:3:1243:13503:11475,
1:205268950|205269884	1	205268950	205269884	411	66_65_0	421	0.661	exon	ENSG00000133069,	TMCC2	+	A00254:26:H7YMHDSXX:3:2265:12319:18035,A00254:26:H7YMHDSXX:3:2265:11966:18302,A00254:26:H7YMHDSXX:3:2269:28610:15374,A00254:26:H7YMHDSXX:3:2276:15438:14199,A00254:26:H7YMHDSXX:3:2276:16577:15013,A00254:26:H7YMHDSXX:3:2277:5629:18443,A00254:26:H7YMHDSXX:3:
1:205616478|205623891	1	205616478	205623891	4	2_2_0	11	0.421	exon	ENSG00000158711,	ELK4	-	A00224:146:HG5YGDSXX:3:2240:2926:15608,A00254:26:H7YMHDSXX:3:1431:4589:19429,A00254:26:H7YMHDSXX:3:1448:2239:22122,A00254:26:H7YMHDSXX:3:1448:2148:22247,
1:206595718|206612357	1	206595718	206612357	5	1_1_2	19	0.345	exon	ENSG00000143486,	EIF2D	-	A00224:146:HG5YGDSXX:3:1202:2763:18897,A00224:146:HG5YGDSXX:3:1203:2935:3380,A00254:26:H7YMHDSXX:3:2203:24650:25739,A00224:146:HG5YGDSXX:3:2123:6560:35650,A00224:146:HG5YGDSXX:3:2245:11342:3098,
1:207526753|207701618	1	207526753	207701618	7	2_3_3	125	0.101	intergenic_region	n/a	n;a	+	A00254:26:H7YMHDSXX:3:2462:12726:8343,A00224:146:HG5YGDSXX:3:1524:4029:13792,A00224:146:HG5YGDSXX:3:2559:1524:35039,A00254:26:H7YMHDSXX:3:1641:8965:3928,A00224:146:HG5YGDSXX:3:2156:6876:30843,A00224:146:HG5YGDSXX:3:2369:8368:13260,A00224:146:HG5YGDSXX:3:2
1:207526753|207708263	1	207526753	207708263	13	6_2_5	40	0.394	intergenic_region	n/a	n;a	+	A00224:146:HG5YGDSXX:3:1550:19985:23171,A00254:26:H7YMHDSXX:3:1476:11053:4006,A00254:26:H7YMHDSXX:3:1633:12237:11757,A00254:26:H7YMHDSXX:3:2207:24180:20165,A00224:146:HG5YGDSXX:3:2305:25120:9768,A00224:146:HG5YGDSXX:3:2310:5077:27477,A00224:146:HG5YGDSXX:
1:207526753|207717691	1	207526753	207717691	6	2_3_0	58	0.171	intergenic_region	n/a	n;a	+	A00254:26:H7YMHDSXX:3:2428:1777:25895,A00254:26:H7YMHDSXX:3:2151:25988:10551,A00254:26:H7YMHDSXX:3:1105:29785:6605,A00254:26:H7YMHDSXX:3:2341:28022:6558,A00254:26:H7YMHDSXX:3:2341:27877:11537,A00254:26:H7YMHDSXX:3:2365:25907:29825,
1:207545308|207708263	1	207545308	207708263	11	6_4_2	40	0.355	intergenic_region	n/a	n;a	+	A00254:26:H7YMHDSXX:3:2425:32000:2331,A00254:26:H7YMHDSXX:3:2605:16794:36432,A00224:146:HG5YGDSXX:3:1225:10818:29152,A00224:146:HG5YGDSXX:3:1318:9634:24565,A00224:146:HG5YGDSXX:3:1378:22001:8500,A00224:146:HG5YGDSXX:3:1553:8477:13823,A00254:26:H7YMHDSXX:3
1:207545308|207717691	1	207545308	207717691	3	2_2_0	58	0.094	intergenic_region	n/a	n;a	+	A00224:146:HG5YGDSXX:3:1457:16767:5509,A00254:26:H7YMHDSXX:3:2209:2546:15640,A00224:146:HG5YGDSXX:3:2108:31213:32252,
1:207545308|207724708	1	207545308	207724708	8	5_3_3	17	0.485	intergenic_region	n/a	n;a	+	A00254:26:H7YMHDSXX:3:2429:31096:31986,A00254:26:H7YMHDSXX:3:2607:13449:19774,A00254:26:H7YMHDSXX:3:2242:20003:15969,A00224:146:HG5YGDSXX:3:2654:7907:1752,A00254:26:H7YMHDSXX:3:1150:10863:37027,A00254:26:H7YMHDSXX:3:1505:23863:16673,A00254:26:H7YMHDSXX:3:
1:207563864|207708263	1	207563864	207708263	15	9_4_6	40	0.429	intergenic_region	n/a	n;a	+	A00254:26:H7YMHDSXX:3:2557:24713:1861,A00254:26:H7YMHDSXX:3:2660:6470:11350,A00224:146:HG5YGDSXX:3:1126:18141:1344,A00224:146:HG5YGDSXX:3:1357:8648:27336,A00224:146:HG5YGDSXX:3:2221:30879:5556,A00224:146:HG5YGDSXX:3:2305:25626:8923,A00224:146:HG5YGDSXX:3:
1:207563864|207717691	1	207563864	207717691	3	3_3_0	58	0.094	intergenic_region	n/a	n;a	+	A00254:26:H7YMHDSXX:3:2456:10637:13463,A00224:146:HG5YGDSXX:3:2213:18050:33254,A00224:146:HG5YGDSXX:3:2461:18168:7091,
1:207611677|207618247	1	207611677	207618247	5	2_2_0	42	0.192	exon	ENSG00000203710,	CR1	+	A00254:26:H7YMHDSXX:3:2528:12319:11271,A00224:146:HG5YGDSXX:3:1210:19199:30608,A00224:146:HG5YGDSXX:3:1463:4490:23234,A00224:146:HG5YGDSXX:3:1463:2465:27586,A00224:146:HG5YGDSXX:3:2632:14624:33332,
1:207611677|207620065	1	207611677	207620065	6	3_3_0	61	0.164	exon	ENSG00000203710,	CR1	+	A00224:146:HG5YGDSXX:3:1132:24171:6715,A00224:146:HG5YGDSXX:3:1408:15691:24408,A00224:146:HG5YGDSXX:3:1453:15682:6918,A00224:146:HG5YGDSXX:3:2121:27670:3286,A00224:146:HG5YGDSXX:3:2367:28167:36088,A00254:26:H7YMHDSXX:3:1115:12924:35211,
1:207616575|207620065	1	207616575	207620065	5	2_2_0	42	0.192	exon	ENSG00000203710,	CR1	+	A00254:26:H7YMHDSXX:3:2431:10746:1344,A00254:26:H7YMHDSXX:3:1527:32461:24424,A00254:26:H7YMHDSXX:3:1364:25563:21621,A00254:26:H7YMHDSXX:3:1429:7446:12195,A00254:26:H7YMHDSXX:3:1432:29568:3035,
1:207616575|207724708	1	207616575	207724708	3	2_0_3	28	0.176	intergenic_region	n/a	n;a	+	A00254:26:H7YMHDSXX:3:2416:19813:22247,A00224:146:HG5YGDSXX:3:2168:7265:11350,A00254:26:H7YMHDSXX:3:1205:26603:15718,
1:207646873|207655275	1	207646873	207655275	4	1_2_1	64	0.111	intron	ENSG00000197721,	CR1L	+	A00254:26:H7YMHDSXX:3:2362:10782:4914,A00254:26:H7YMHDSXX:3:2362:10592:5306,A00224:146:HG5YGDSXX:3:2361:27100:17362,A00254:26:H7YMHDSXX:3:1149:28456:6370,
1:207646892|207655275	1	207646892	207655275	7	1_2_3	64	0.179	intron	ENSG00000197721,	CR1L	+	A00254:26:H7YMHDSXX:3:2557:31439:36996,A00224:146:HG5YGDSXX:3:1325:5674:12978,A00224:146:HG5YGDSXX:3:1447:5204:13855,A00254:26:H7YMHDSXX:3:1608:25328:11412,A00254:26:H7YMHDSXX:3:2135:29360:35931,A00254:26:H7YMHDSXX:3:2151:5864:8359,A00254:26:H7YMHDSXX:3:1
1:207646918|207655275	1	207646918	207655275	31	1_10_13	66	0.484	intron	ENSG00000197721,	CR1L	+	A00254:26:H7YMHDSXX:3:2344:8838:15170,A00254:26:H7YMHDSXX:3:2375:15266:34507,A00254:26:H7YMHDSXX:3:2512:22932:17597,A00254:26:H7YMHDSXX:3:2604:18539:10645,A00254:26:H7YMHDSXX:3:2677:22372:30311,A00224:146:HG5YGDSXX:3:1112:12572:33160,A00224:146:HG5YGDSXX:
1:207646918|207683957	1	207646918	207683957	11	0_2_4	58	0.275	intron	ENSG00000197721,	CR1L	+	A00254:26:H7YMHDSXX:3:2522:28501:29904,A00254:26:H7YMHDSXX:3:2522:28700:30217,A00254:26:H7YMHDSXX:3:2628:12545:24314,A00254:26:H7YMHDSXX:3:1378:19325:13416,A00254:26:H7YMHDSXX:3:2273:14534:15734,A00254:26:H7YMHDSXX:3:2273:13602:17973,A00254:26:H7YMHDSXX:3
1:207647317|207678297	1	207647317	207678297	9	3_2_1	171	0.095	intron	ENSG00000197721,	CR1L	+	A00224:146:HG5YGDSXX:3:1440:29324:11600,A00224:146:HG5YGDSXX:3:1529:22227:27305,A00254:26:H7YMHDSXX:3:1474:8919:27054,A00254:26:H7YMHDSXX:3:1501:5584:33833,A00254:26:H7YMHDSXX:3:1501:4969:34397,A00254:26:H7YMHDSXX:3:1542:21576:19069,A00254:26:H7YMHDSXX:3:
1:207647317|207683957	1	207647317	207683957	7	3_2_1	81	0.147	intron	ENSG00000197721,	CR1L	+	A00224:146:HG5YGDSXX:3:1542:16459:19539,A00254:26:H7YMHDSXX:3:2161:4562:19946,A00254:26:H7YMHDSXX:3:2161:5484:20823,A00224:146:HG5YGDSXX:3:2162:23421:30060,A00224:146:HG5YGDSXX:3:2229:5168:18114,A00224:146:HG5YGDSXX:3:2311:11134:19867,A00254:26:H7YMHDSXX:
1:207647317|207753921	1	207647317	207753921	12	3_1_1	26	0.48	intergenic_region	n/a	n;a	+	A00254:26:H7YMHDSXX:3:1636:22001:23719,A00254:26:H7YMHDSXX:3:2262:31792:5979,A00224:146:HG5YGDSXX:3:2208:22101:10582,A00254:26:H7YMHDSXX:3:2563:32443:27305,A00254:26:H7YMHDSXX:3:2614:25753:13714,A00254:26:H7YMHDSXX:3:2614:25762:13980,A00224:146:HG5YGDSXX:
1:207655190|207683957	1	207655190	207683957	24	7_7_5	121	0.284	intron	ENSG00000197721,	CR1L	+	A00254:26:H7YMHDSXX:3:2542:31629:26616,A00254:26:H7YMHDSXX:3:2557:32841:22576,A00254:26:H7YMHDSXX:3:2625:24903:25019,A00224:146:HG5YGDSXX:3:1272:22363:10567,A00224:146:HG5YGDSXX:3:1332:21368:34397,A00224:146:HG5YGDSXX:3:1345:16468:15577,A00224:146:HG5YGDS
1:207677389|207683957	1	207677389	207683957	10	8_2_5	125	0.138	exon	ENSG00000197721,	CR1L	+	A00254:26:H7YMHDSXX:3:2337:30047:32581,A00224:146:HG5YGDSXX:3:1343:23945:9925,A00224:146:HG5YGDSXX:3:1645:25247:20196,A00254:26:H7YMHDSXX:3:1539:20790:3270,A00254:26:H7YMHDSXX:3:2121:32253:35086,A00254:26:H7YMHDSXX:3:2250:10267:11537,A00224:146:HG5YGDSXX:
1:207677389|207701618	1	207677389	207701618	27	8_3_5	194	0.218	exon	ENSG00000197721,	CR1L	+	A00254:26:H7YMHDSXX:3:2301:2935:36918,A00254:26:H7YMHDSXX:3:2649:24704:30060,A00254:26:H7YMHDSXX:3:2653:29333:19695,A00254:26:H7YMHDSXX:3:2653:30120:20870,A00224:146:HG5YGDSXX:3:1105:10339:6652,A00224:146:HG5YGDSXX:3:1139:7979:1251,A00254:26:H7YMHDSXX:3:1
1:207677389|207717691	1	207677389	207717691	22	9_10_1	127	0.257	exon	ENSG00000197721,	CR1L	+	A00254:26:H7YMHDSXX:3:2272:4490:34851,A00254:26:H7YMHDSXX:3:2426:13630:6151,A00254:26:H7YMHDSXX:3:2522:8214:33160,A00224:146:HG5YGDSXX:3:1447:5367:13542,A00254:26:H7YMHDSXX:3:2106:16125:25661,A00254:26:H7YMHDSXX:3:2106:15420:26224,A00254:26:H7YMHDSXX:3:21
1:207677389|207724708	1	207677389	207724708	14	5_1_3	86	0.246	intergenic_region	n/a	n;a	+	A00254:26:H7YMHDSXX:3:2423:17626:24189,A00254:26:H7YMHDSXX:3:2423:16080:24205,A00254:26:H7YMHDSXX:3:2423:16604:25332,A00254:26:H7YMHDSXX:3:2564:7808:24940,A00224:146:HG5YGDSXX:3:1135:30590:11882,A00224:146:HG5YGDSXX:3:1168:23484:11537,A00224:146:HG5YGDSXX
1:207694353|207701618	1	207694353	207701618	49	14_7_7	195	0.334	exon	ENSG00000197721,	CR1L	+	A00254:26:H7YMHDSXX:3:2327:11921:8202,A00254:26:H7YMHDSXX:3:2345:5258:5869,A00254:26:H7YMHDSXX:3:2346:9842:29528,A00254:26:H7YMHDSXX:3:2558:18457:27571,A00254:26:H7YMHDSXX:3:2655:6072:4930,A00224:146:HG5YGDSXX:3:1146:29469:32487,A00224:146:HG5YGDSXX:3:116
1:207694353|207708263	1	207694353	207708263	24	8_4_3	106	0.312	exon	ENSG00000197721,	CR1L	+	A00254:26:H7YMHDSXX:3:2265:7229:3865,A00254:26:H7YMHDSXX:3:2408:19081:25958,A00254:26:H7YMHDSXX:3:2408:21784:26130,A00254:26:H7YMHDSXX:3:2408:19551:26177,A00254:26:H7YMHDSXX:3:2605:32886:17832,A00254:26:H7YMHDSXX:3:2675:11216:23641,A00224:146:HG5YGDSXX:3:
1:207694353|207717691	1	207694353	207717691	34	12_15_2	128	0.347	exon	ENSG00000197721,	CR1L	+	A00254:26:H7YMHDSXX:3:2323:19416:20087,A00254:26:H7YMHDSXX:3:2323:21974:22044,A00254:26:H7YMHDSXX:3:2577:9308:17049,A00254:26:H7YMHDSXX:3:2675:15275:28040,A00224:146:HG5YGDSXX:3:1222:7690:5697,A00224:146:HG5YGDSXX:3:1229:18177:18724,A00224:146:HG5YGDSXX:3
1:207694353|207724708	1	207694353	207724708	24	11_4_8	86	0.358	intergenic_region	n/a	n;a	+	A00254:26:H7YMHDSXX:3:2435:23258:21386,A00254:26:H7YMHDSXX:3:2508:3839:23891,A00254:26:H7YMHDSXX:3:2670:19614:4429,A00224:146:HG5YGDSXX:3:1146:26286:33614,A00224:146:HG5YGDSXX:3:1146:26223:33661,A00224:146:HG5YGDSXX:3:1215:6976:18959,A00224:146:HG5YGDSXX:
1:207697503|207701618	1	207697503	207701618	21	6_2_3	185	0.185	exon	ENSG00000197721,	CR1L	+	A00254:26:H7YMHDSXX:3:2342:17119:10316,A00224:146:HG5YGDSXX:3:1136:16016:29543,A00224:146:HG5YGDSXX:3:1313:17589:9251,A00224:146:HG5YGDSXX:3:1553:15817:10316,A00224:146:HG5YGDSXX:3:2564:6225:11992,A00224:146:HG5YGDSXX:3:2671:24749:7247,A00224:146:HG5YGDSX
1:207697503|207708263	1	207697503	207708263	29	11_8_1	100	0.367	exon	ENSG00000197721,	CR1L	+	A00254:26:H7YMHDSXX:3:2449:11586:28072,A00254:26:H7YMHDSXX:3:2660:11062:23657,A00224:146:HG5YGDSXX:3:1302:31033:26240,A00224:146:HG5YGDSXX:3:1444:22670:8907,A00224:146:HG5YGDSXX:3:1512:4815:32690,A00224:146:HG5YGDSXX:3:1566:6126:5869,A00224:146:HG5YGDSXX:
1:207697503|207724708	1	207697503	207724708	8	6_2_4	77	0.172	intergenic_region	n/a	n;a	+	A00254:26:H7YMHDSXX:3:2673:1452:1125,A00224:146:HG5YGDSXX:3:1442:15926:15765,A00224:146:HG5YGDSXX:3:1502:25843:31313,A00254:26:H7YMHDSXX:3:2117:4001:22952,A00254:26:H7YMHDSXX:3:2242:19895:16344,A00224:146:HG5YGDSXX:3:2240:2157:25269,A00254:26:H7YMHDSXX:3:
1:207713934|207738571	1	207713934	207738571	3	1_2_1	19	0.24	intergenic_region	n/a	n;a	+	A00224:146:HG5YGDSXX:3:1614:15293:28447,A00224:146:HG5YGDSXX:3:2132:28149:19648,A00224:146:HG5YGDSXX:3:2205:4878:14387,
1:207715312|207738571	1	207715312	207738571	6	0_2_2	83	0.126	intergenic_region	n/a	n;a	+	A00224:146:HG5YGDSXX:3:1369:8440:19836,A00224:146:HG5YGDSXX:3:1528:17562:32471,A00254:26:H7YMHDSXX:3:1662:27380:30655,A00254:26:H7YMHDSXX:3:2102:7075:6417,A00254:26:H7YMHDSXX:3:1149:13819:17566,A00254:26:H7YMHDSXX:3:1462:18340:19288,
1:207717464|207724708	1	207717464	207724708	16	8_5_2	128	0.2	intergenic_region	n/a	n;a	+	A00254:26:H7YMHDSXX:3:2612:18774:11992,A00254:26:H7YMHDSXX:3:2612:18783:12038,A00254:26:H7YMHDSXX:3:2613:20745:34037,A00254:26:H7YMHDSXX:3:2624:19985:21793,A00224:146:HG5YGDSXX:3:1445:1524:16438,A00254:26:H7YMHDSXX:3:1661:17372:19961,A00224:146:HG5YGDSXX:
1:207757014|207759724	1	207757014	207759724	8	3_2_1	56	0.222	exon	ENSG00000117335,	CD46	+	A00224:146:HG5YGDSXX:3:1237:27932:23030,A00224:146:HG5YGDSXX:3:1631:2022:34147,A00224:146:HG5YGDSXX:3:2362:3920:17112,A00224:146:HG5YGDSXX:3:2378:19551:6511,A00224:146:HG5YGDSXX:3:2514:5846:32252,A00224:146:HG5YGDSXX:3:2605:22770:18474,A00254:26:H7YMHDSXX
1:207757014|207770362	1	207757014	207770362	6	2_0_2	76	0.136	exon	ENSG00000117335,	CD46	+	A00254:26:H7YMHDSXX:3:2265:1515:21778,A00254:26:H7YMHDSXX:3:2463:1497:7216,A00254:26:H7YMHDSXX:3:2656:1000:5321,A00224:146:HG5YGDSXX:3:1523:10963:12587,A00254:26:H7YMHDSXX:3:2176:24605:14512,A00254:26:H7YMHDSXX:3:2264:1497:22748,
1:207815929|207817414	1	207815929	207817414	11	3_4_0	30	0.423	intergenic_region	n/a	n;a	-	A00254:26:H7YMHDSXX:3:2405:12635:27790,A00224:146:HG5YGDSXX:3:1355:28049:29653,A00224:146:HG5YGDSXX:3:1562:18927:33113,A00224:146:HG5YGDSXX:3:1663:2094:10723,A00254:26:H7YMHDSXX:3:2153:12020:30984,A00224:146:HG5YGDSXX:3:2150:4481:35775,A00224:146:HG5YGDSX
1:207815929|207819146	1	207815929	207819146	4	2_2_0	25	0.242	intergenic_region	n/a	n;a	-	A00254:26:H7YMHDSXX:3:2324:31467:11052,A00254:26:H7YMHDSXX:3:2413:15121:28494,A00224:146:HG5YGDSXX:3:1511:15157:13025,A00254:26:H7YMHDSXX:3:1305:21793:21543,
1:211353239|211354467	1	211353239	211354467	14	8_3_5	9	0.757	exon	ENSG00000082512,	TRAF5	+	A00254:26:H7YMHDSXX:3:2646:14362:19570,A00224:146:HG5YGDSXX:3:1106:31530:31767,A00224:146:HG5YGDSXX:3:1167:13774:12164,A00224:146:HG5YGDSXX:3:1277:14606:7185,A00224:146:HG5YGDSXX:3:1567:18810:23766,A00224:146:HG5YGDSXX:3:2127:15555:35853,A00224:146:HG5YGD
1:211987886|212035403	1	211987886	212035403	4	1_0_2	3	0.727	exon	ENSG00000143493,	INTS7	-	A00224:146:HG5YGDSXX:3:1114:31222:2206,A00224:146:HG5YGDSXX:3:2239:24234:10363,A00254:26:H7YMHDSXX:3:1217:12038:19147,A00254:26:H7YMHDSXX:3:1217:6081:20854,
1:212006639|212021212	1	212006639	212021212	13	4_4_1	1	0.963	exon	ENSG00000143493,	INTS7	-	A00254:26:H7YMHDSXX:3:2566:5565:20369,A00254:26:H7YMHDSXX:3:2566:6903:23907,A00254:26:H7YMHDSXX:3:2566:6804:24424,A00254:26:H7YMHDSXX:3:2675:8965:15984,A00224:146:HG5YGDSXX:3:1220:16559:33207,A00224:146:HG5YGDSXX:3:1243:20437:16250,A00224:146:HG5YGDSXX:3:
1:212042993|212047417	1	212042993	212047417	3	2_1_1	1	0.857	exon	ENSG00000143476,	DTL	+	A00224:146:HG5YGDSXX:3:1165:14407:36996,A00224:146:HG5YGDSXX:3:1209:6054:19711,A00254:26:H7YMHDSXX:3:1248:15528:6308,
1:212044660|212047417	1	212044660	212047417	19	7_7_6	5	0.884	exon	ENSG00000143476,	DTL	+	A00254:26:H7YMHDSXX:3:2335:4806:34397,A00254:26:H7YMHDSXX:3:2335:5041:34585,A00224:146:HG5YGDSXX:3:1119:1344:34350,A00224:146:HG5YGDSXX:3:1333:8223:26976,A00224:146:HG5YGDSXX:3:1338:22887:8249,A00224:146:HG5YGDSXX:3:1513:10411:14732,A00224:146:HG5YGDSXX:3
1:212068224|212080750	1	212068224	212080750	5	1_2_0	2	0.833	exon	ENSG00000143476,	DTL	+	A00254:26:H7YMHDSXX:3:2652:32796:13354,A00254:26:H7YMHDSXX:3:1621:2908:11287,A00224:146:HG5YGDSXX:3:2603:2419:27258,A00224:146:HG5YGDSXX:3:1114:17833:16971,A00224:146:HG5YGDSXX:3:2125:4833:4382,
1:212100252|212102952	1	212100252	212102952	4	4_4_0	1	0.889	exon	ENSG00000143476,	DTL	+	A00224:146:HG5YGDSXX:3:1151:19587:23547,A00224:146:HG5YGDSXX:3:1252:2410:12211,A00224:146:HG5YGDSXX:3:2645:21178:14278,A00254:26:H7YMHDSXX:3:1266:29903:26850,
1:212329135|212333598	1	212329135	212333598	6	3_2_1	16	0.429	exon	ENSG00000066027,	PPP2R5A	+	A00254:26:H7YMHDSXX:3:2516:25265:35571,A00224:146:HG5YGDSXX:3:1125:11758:24612,A00224:146:HG5YGDSXX:3:1314:2709:17237,A00224:146:HG5YGDSXX:3:2329:18629:34538,A00224:146:HG5YGDSXX:3:2449:30427:16642,A00254:26:H7YMHDSXX:3:1377:11171:33176,
1:212863725|212872818	1	212863725	212872818	35	17_18_0	16	0.814	exon	ENSG00000162769,	FLVCR1	+	A00254:26:H7YMHDSXX:3:2441:15257:7623,A00254:26:H7YMHDSXX:3:2444:21820:22404,A00254:26:H7YMHDSXX:3:2444:21920:27179,A00254:26:H7YMHDSXX:3:2458:3794:36839,A00254:26:H7YMHDSXX:3:2523:26802:13338,A00254:26:H7YMHDSXX:3:2547:26142:17049,A00254:26:H7YMHDSXX:3:2
1:212863725|212885396	1	212863725	212885396	23	11_8_2	14	0.767	exon	ENSG00000162769,	FLVCR1	+	A00254:26:H7YMHDSXX:3:2440:5095:4554,A00254:26:H7YMHDSXX:3:2440:2139:13808,A00254:26:H7YMHDSXX:3:2621:19298:10113,A00254:26:H7YMHDSXX:3:2645:9299:35258,A00254:26:H7YMHDSXX:3:2645:9335:35446,A00254:26:H7YMHDSXX:3:2657:13132:29841,A00224:146:HG5YGDSXX:3:114
1:213077696|213117410	1	213077696	213117410	5	1_1_1	8	0.556	exon	ENSG00000136643,	RPS6KC1	+	A00224:146:HG5YGDSXX:3:2322:13946:14810,A00254:26:H7YMHDSXX:3:1618:12391:20040,A00254:26:H7YMHDSXX:3:1622:18186:15264,A00254:26:H7YMHDSXX:3:1659:10257:3975,A00224:146:HG5YGDSXX:3:2229:6406:23328,
1:213117317|213129889	1	213117317	213129889	5	2_2_0	19	0.345	exon	ENSG00000136643,	RPS6KC1	+	A00254:26:H7YMHDSXX:3:2315:8531:30044,A00224:146:HG5YGDSXX:3:2224:10628:33927,A00224:146:HG5YGDSXX:3:2418:18810:5729,A00254:26:H7YMHDSXX:3:1314:11406:33019,A00254:26:H7YMHDSXX:3:1314:11840:33019,
1:219294061|219295151	1	219294061	219295151	4	2_2_0	0	1	intergenic_region	n/a	n;a	+	A00254:26:H7YMHDSXX:3:2340:13639:33285,A00224:146:HG5YGDSXX:3:2107:1045:16203,A00224:146:HG5YGDSXX:3:2478:4010:2268,A00254:26:H7YMHDSXX:3:1412:26603:31688,
1:220006106|220007338	1	220006106	220007338	3	3_3_0	15	0.286	exon	ENSG00000136628,	EPRS	-	A00224:146:HG5YGDSXX:3:1524:12093:6997,A00224:146:HG5YGDSXX:3:1643:16423:27524,A00224:146:HG5YGDSXX:3:2514:28022:5400,
1:222715684|222722514	1	222715684	222722514	10	4_2_4	25	0.444	exon	ENSG00000162819,	BROX	+	A00254:26:H7YMHDSXX:3:2378:15619:22435,A00224:146:HG5YGDSXX:3:1317:26530:26240,A00224:146:HG5YGDSXX:3:1378:15266:8766,A00224:146:HG5YGDSXX:3:1654:1506:2190,A00254:26:H7YMHDSXX:3:2160:6289:23688,A00254:26:H7YMHDSXX:3:1139:8757:8108,A00254:26:H7YMHDSXX:3:14
1:222715684|222725555	1	222715684	222725555	3	2_2_0	17	0.261	exon	ENSG00000162819,	BROX	+	A00254:26:H7YMHDSXX:3:2453:3929:21543,A00224:146:HG5YGDSXX:3:1352:23601:29371,A00254:26:H7YMHDSXX:3:1644:24505:34100,
1:223798215|223798677	1	223798215	223798677	12	4_4_0	6	0.8	exon	ENSG00000143514,	TP53BP2	-	A00254:26:H7YMHDSXX:3:2574:16288:14826,A00224:146:HG5YGDSXX:3:1430:18521:2910,A00224:146:HG5YGDSXX:3:1513:17752:21684,A00224:146:HG5YGDSXX:3:1513:17761:21699,A00224:146:HG5YGDSXX:3:1538:7681:36526,A00254:26:H7YMHDSXX:3:1518:11749:32080,A00254:26:H7YMHDSXX
1:223798215|223800047	1	223798215	223800047	3	2_1_0	7	0.462	exon	ENSG00000143514,	TP53BP2	-	A00254:26:H7YMHDSXX:3:2278:8187:7059,A00254:26:H7YMHDSXX:3:2262:13964:11866,A00224:146:HG5YGDSXX:3:2318:22788:27712,
1:224365879|224371423	1	224365879	224371423	6	4_4_0	9	0.571	exon	ENSG00000143771,	CNIH4	+	A00224:146:HG5YGDSXX:3:1552:9769:20697,A00224:146:HG5YGDSXX:3:1662:4155:14544,A00224:146:HG5YGDSXX:3:2663:3712:14998,A00254:26:H7YMHDSXX:3:1201:31593:30279,A00254:26:H7YMHDSXX:3:1266:27588:12258,A00254:26:H7YMHDSXX:3:1453:32597:1892,
1:224393828|224401069	1	224393828	224401069	6	3_2_1	48	0.2	exon	ENSG00000162923,	WDR26	-	A00254:26:H7YMHDSXX:3:2668:10764:4163,A00224:146:HG5YGDSXX:3:1458:26133:4820,A00224:146:HG5YGDSXX:3:2366:29297:8015,A00224:146:HG5YGDSXX:3:2521:16125:12446,A00254:26:H7YMHDSXX:3:1354:1407:21465,A00254:26:H7YMHDSXX:3:1354:1416:21480,
1:224398097|224399034	1	224398097	224399034	2	2_2_0	32	0.111	exon	ENSG00000162923,	WDR26	-	A00254:26:H7YMHDSXX:3:1670:12147:14450,A00224:146:HG5YGDSXX:3:2141:24677:12383,
1:224411427|224424654	1	224411427	224424654	5	2_2_0	46	0.179	exon	ENSG00000162923,	WDR26	-	A00254:26:H7YMHDSXX:3:2656:20989:3427,A00224:146:HG5YGDSXX:3:1250:31213:12806,A00254:26:H7YMHDSXX:3:2150:5972:24079,A00254:26:H7YMHDSXX:3:2170:20473:18474,A00254:26:H7YMHDSXX:3:2241:31629:26490,
1:224418260|224424654	1	224418260	224424654	17	7_7_0	57	0.374	exon	ENSG00000162923,	WDR26	-	A00254:26:H7YMHDSXX:3:2372:1524:32252,A00254:26:H7YMHDSXX:3:2441:19741:17769,A00254:26:H7YMHDSXX:3:2614:30201:20196,A00254:26:H7YMHDSXX:3:2614:29903:23469,A00224:146:HG5YGDSXX:3:1158:18656:27759,A00224:146:HG5YGDSXX:3:1161:22815:6277,A00224:146:HG5YGDSXX:
1:225404626|225411440	1	225404626	225411440	3	0_2_2	59	0.092	exon	ENSG00000143815,	LBR	-	A00254:26:H7YMHDSXX:3:2375:7301:34240,A00254:26:H7YMHDSXX:3:2627:27064:11350,A00224:146:HG5YGDSXX:3:2318:4544:2159,
1:225406664|225415332	1	225406664	225415332	7	3_0_2	31	0.311	exon	ENSG00000143815,	LBR	-	A00224:146:HG5YGDSXX:3:1275:19750:6230,A00224:146:HG5YGDSXX:3:1424:26693:12962,A00224:146:HG5YGDSXX:3:1629:29351:24706,A00224:146:HG5YGDSXX:3:2214:25319:5478,A00224:146:HG5YGDSXX:3:2251:12807:8923,A00254:26:H7YMHDSXX:3:1435:32542:7999,A00224:146:HG5YGDSXX
1:225852664|225857017	1	225852664	225857017	8	2_1_2	68	0.19	exon	ENSG00000196187,	TMEM63A	-	A00254:26:H7YMHDSXX:3:2455:6225:12774,A00224:146:HG5YGDSXX:3:1466:12436:36777,A00224:146:HG5YGDSXX:3:1547:12680:17503,A00224:146:HG5YGDSXX:3:1547:12481:17566,A00224:146:HG5YGDSXX:3:2465:1479:12258,A00224:146:HG5YGDSXX:3:2652:22616:15546,A00254:26:H7YMHDSX
1:226265533|226266332	1	226265533	226266332	27	4_4_3	9	0.857	exon	ENSG00000183814,	LIN9	-	A00254:26:H7YMHDSXX:3:2316:16297:3129,A00254:26:H7YMHDSXX:3:2666:30825:26663,A00254:26:H7YMHDSXX:3:2666:30734:26694,A00254:26:H7YMHDSXX:3:2666:31349:29230,A00224:146:HG5YGDSXX:3:1405:12590:22263,A00224:146:HG5YGDSXX:3:1457:23674:13056,A00224:146:HG5YGDSXX
1:226277775|226287797	1	226277775	226287797	3	2_1_0	14	0.3	exon	ENSG00000183814,	LIN9	-	A00224:146:HG5YGDSXX:3:1451:23782:32659,A00224:146:HG5YGDSXX:3:1262:9480:26240,A00254:26:H7YMHDSXX:3:1407:1371:23093,
1:226885538|226889049	1	226885538	226889049	3	2_2_0	8	0.429	exon	ENSG00000143801,	PSEN2	+	A00254:26:H7YMHDSXX:3:2525:15031:34601,A00254:26:H7YMHDSXX:3:1518:5629:3474,A00224:146:HG5YGDSXX:3:2115:9697:19445,
1:227004994|227017050	1	227004994	227017050	3	1_1_1	3	0.667	exon	ENSG00000143776,	CDC42BPA	-	A00224:146:HG5YGDSXX:3:1226:21748:26005,A00254:26:H7YMHDSXX:3:1640:26142:35305,A00224:146:HG5YGDSXX:3:1428:12680:5822,
1:227040131|227069853	1	227040131	227069853	4	1_1_3	3	0.727	exon	ENSG00000143776,	CDC42BPA	-	A00224:146:HG5YGDSXX:3:1143:26422:20697,A00224:146:HG5YGDSXX:3:2168:5864:17253,A00224:146:HG5YGDSXX:3:1232:27679:31641,A00224:146:HG5YGDSXX:3:2232:31322:33912,
1:227193786|227317246	1	227193786	227317246	4	3_3_0	12	0.4	exon	ENSG00000143776,	CDC42BPA	-	A00254:26:H7YMHDSXX:3:2434:9896:22701,A00254:26:H7YMHDSXX:3:2434:10583:23735,A00254:26:H7YMHDSXX:3:2113:31322:8954,A00224:146:HG5YGDSXX:3:2478:10276:34319,
1:227747692|227748233	1	227747692	227748233	5	2_1_0	11	0.476	exon	ENSG00000143740,	SNAP47	+	A00224:146:HG5YGDSXX:3:1108:16062:36166,A00224:146:HG5YGDSXX:3:1110:2808:19633,A00224:146:HG5YGDSXX:3:1110:3685:21527,A00224:146:HG5YGDSXX:3:1640:3423:5603,A00254:26:H7YMHDSXX:3:2418:23149:7326,
1:229171241|229173145	1	229171241	229173145	29	10_8_1	13	0.817	intergenic_region	n/a	n;a	-	A00254:26:H7YMHDSXX:3:2421:20817:14998,A00254:26:H7YMHDSXX:3:2429:12952:5541,A00254:26:H7YMHDSXX:3:2475:9706:15640,A00254:26:H7YMHDSXX:3:2567:20274:25238,A00224:146:HG5YGDSXX:3:1244:11858:14231,A00224:146:HG5YGDSXX:3:1270:18313:36245,A00224:146:HG5YGDSXX:
1:229450525|229465519	1	229450525	229465519	9	1_2_2	6	0.75	exon	ENSG00000069248,	NUP133	-	A00254:26:H7YMHDSXX:3:2678:10619:24236,A00224:146:HG5YGDSXX:3:1154:32344:22529,A00224:146:HG5YGDSXX:3:1430:21585:18364,A00224:146:HG5YGDSXX:3:1430:21902:18443,A00254:26:H7YMHDSXX:3:2264:26440:17785,A00224:146:HG5YGDSXX:3:2407:15302:9987,A00224:146:HG5YGDS
1:229458161|229465519	1	229458161	229465519	7	2_2_1	10	0.583	exon	ENSG00000069248,	NUP133	-	A00254:26:H7YMHDSXX:3:2469:2193:28025,A00254:26:H7YMHDSXX:3:2238:8142:2691,A00224:146:HG5YGDSXX:3:2470:31132:35180,A00254:26:H7YMHDSXX:3:2325:32786:36072,A00254:26:H7YMHDSXX:3:2425:26802:35164,A00254:26:H7YMHDSXX:3:2668:25816:30420,A00254:26:H7YMHDSXX:3:2
1:229463543|229465519	1	229463543	229465519	4	2_2_0	24	0.25	exon	ENSG00000069248,	NUP133	-	A00254:26:H7YMHDSXX:3:2617:27172:1892,A00254:26:H7YMHDSXX:3:2617:26313:2221,A00254:26:H7YMHDSXX:3:1121:26603:23797,A00254:26:H7YMHDSXX:3:1346:32398:29669,
1:229489955|229498306	1	229489955	229498306	4	2_2_0	10	0.444	exon	ENSG00000069248,	NUP133	-	A00224:146:HG5YGDSXX:3:1373:21377:28745,A00254:26:H7YMHDSXX:3:1551:8467:26146,A00254:26:H7YMHDSXX:3:2217:12201:35180,A00224:146:HG5YGDSXX:3:2153:21007:11945,
1:229518841|229549584	1	229518841	229549584	8	1_1_1	22	0.421	intron	ENSG00000135776,	ABCB10	-	A00254:26:H7YMHDSXX:3:1318:26440:31031,A00254:26:H7YMHDSXX:3:1318:26567:31031,A00254:26:H7YMHDSXX:3:2616:1750:31798,A00224:146:HG5YGDSXX:3:1155:6189:20290,A00224:146:HG5YGDSXX:3:1155:5394:32784,A00224:146:HG5YGDSXX:3:1571:24957:32565,A00254:26:H7YMHDSXX:3
1:229518841|229556947	1	229518841	229556947	6	1_3_0	25	0.324	intron	ENSG00000135776,	ABCB10	-	A00254:26:H7YMHDSXX:3:2131:27118:34240,A00254:26:H7YMHDSXX:3:1541:3034:11506,A00254:26:H7YMHDSXX:3:1618:8305:4351,A00224:146:HG5YGDSXX:3:2343:18231:6136,A00254:26:H7YMHDSXX:3:1423:7627:30201,A00254:26:H7YMHDSXX:3:1423:9570:32597,
1:229521592|229549584	1	229521592	229549584	6	1_2_0	23	0.343	intron	ENSG00000135776,	ABCB10	-	A00224:146:HG5YGDSXX:3:1531:19370:10300,A00224:146:HG5YGDSXX:3:1669:28076:22435,A00224:146:HG5YGDSXX:3:1130:12264:10457,A00224:146:HG5YGDSXX:3:1327:8757:30248,A00224:146:HG5YGDSXX:3:1327:8811:30780,A00254:26:H7YMHDSXX:3:1172:10149:9956,
1:229525936|229542371	1	229525936	229542371	32	9_11_1	147	0.303	exon	ENSG00000135776,	ABCB10	-	A00254:26:H7YMHDSXX:3:2346:10520:33959,A00254:26:H7YMHDSXX:3:2408:17987:33739,A00254:26:H7YMHDSXX:3:2464:29098:1251,A00224:146:HG5YGDSXX:3:1108:15393:8516,A00224:146:HG5YGDSXX:3:1117:20763:15499,A00224:146:HG5YGDSXX:3:1131:31232:34695,A00224:146:HG5YGDSXX
1:229527229|229549434	1	229527229	229549434	15	5_7_0	137	0.18	exon	ENSG00000135776,	ABCB10	-	A00254:26:H7YMHDSXX:3:2601:9679:34632,A00254:26:H7YMHDSXX:3:2616:28646:8516,A00224:146:HG5YGDSXX:3:1470:27733:5932,A00224:146:HG5YGDSXX:3:2140:1796:23171,A00224:146:HG5YGDSXX:3:2339:7383:14403,A00224:146:HG5YGDSXX:3:2421:25654:5776,A00254:26:H7YMHDSXX:3:1
1:229527229|229556947	1	229527229	229556947	5	3_4_0	32	0.238	intron	ENSG00000135776,	ABCB10	-	A00254:26:H7YMHDSXX:3:2456:25328:4085,A00224:146:HG5YGDSXX:3:1104:20302:16485,A00224:146:HG5YGDSXX:3:2602:12762:24878,A00224:146:HG5YGDSXX:3:2602:12979:25692,A00254:26:H7YMHDSXX:3:2652:30563:36448,
1:229530199|229531731	1	229530199	229531731	5	3_2_0	89	0.101	exon	ENSG00000135776,	ABCB10	-	A00254:26:H7YMHDSXX:3:2508:27471:5572,A00224:146:HG5YGDSXX:3:1306:21287:17315,A00224:146:HG5YGDSXX:3:1306:22173:17816,A00254:26:H7YMHDSXX:3:2177:11776:21418,A00224:146:HG5YGDSXX:3:1675:19018:5744,
1:229530199|229542371	1	229530199	229542371	10	4_5_0	157	0.113	exon	ENSG00000135776,	ABCB10	-	A00254:26:H7YMHDSXX:3:2430:14344:36730,A00254:26:H7YMHDSXX:3:2517:27028:15076,A00254:26:H7YMHDSXX:3:2678:5584:21934,A00224:146:HG5YGDSXX:3:1328:32958:5181,A00254:26:H7YMHDSXX:3:1517:27317:14105,A00254:26:H7YMHDSXX:3:2143:28185:5055,A00224:146:HG5YGDSXX:3:
1:229530199|229549434	1	229530199	229549434	18	8_9_0	165	0.179	exon	ENSG00000135776,	ABCB10	-	A00254:26:H7YMHDSXX:3:2662:19958:6527,A00254:26:H7YMHDSXX:3:2662:18855:7404,A00224:146:HG5YGDSXX:3:1112:3649:25379,A00224:146:HG5YGDSXX:3:1175:15076:16078,A00254:26:H7YMHDSXX:3:1510:4164:7952,A00254:26:H7YMHDSXX:3:2225:17915:6997,A00254:26:H7YMHDSXX:3:222
1:229539456|229549434	1	229539456	229549434	57	17_20_0	200	0.363	exon	ENSG00000135776,	ABCB10	-	A00254:26:H7YMHDSXX:3:2427:1280:14105,A00254:26:H7YMHDSXX:3:2445:1452:2221,A00254:26:H7YMHDSXX:3:2533:14696:16235,A00254:26:H7YMHDSXX:3:2571:22128:16517,A00224:146:HG5YGDSXX:3:1117:15510:16673,A00224:146:HG5YGDSXX:3:1121:6949:21981,A00224:146:HG5YGDSXX:3:
1:229539456|229549584	1	229539456	229549584	13	5_7_0	92	0.22	intron	ENSG00000135776,	ABCB10	-	A00254:26:H7YMHDSXX:3:2456:11885:16720,A00254:26:H7YMHDSXX:3:2645:20772:29919,A00254:26:H7YMHDSXX:3:2678:3323:4586,A00224:146:HG5YGDSXX:3:1161:27082:16986,A00224:146:HG5YGDSXX:3:1669:5565:5807,A00254:26:H7YMHDSXX:3:2229:25346:36276,A00224:146:HG5YGDSXX:3:
1:229539456|229556947	1	229539456	229556947	22	8_7_0	84	0.344	intron	ENSG00000135776,	ABCB10	-	A00254:26:H7YMHDSXX:3:2331:14597:18599,A00254:26:H7YMHDSXX:3:2337:29206:24831,A00254:26:H7YMHDSXX:3:2504:16577:30984,A00224:146:HG5YGDSXX:3:1124:9308:13166,A00224:146:HG5YGDSXX:3:1138:14308:17065,A00224:146:HG5YGDSXX:3:1161:11026:33270,A00224:146:HG5YGDSX
1:230663141|230671640	1	230663141	230671640	11	2_4_2	13	0.629	exon	ENSG00000135775,	COG2	+	A00254:26:H7YMHDSXX:3:2403:15628:25708,A00254:26:H7YMHDSXX:3:2530:14687:34444,A00254:26:H7YMHDSXX:3:2531:11586:6934,A00254:26:H7YMHDSXX:3:2545:14850:16814,A00254:26:H7YMHDSXX:3:2545:13901:21778,A00224:146:HG5YGDSXX:3:1101:14570:17206,A00224:146:HG5YGDSXX:
1:230663141|230675124	1	230663141	230675124	12	2_3_1	9	0.727	exon	ENSG00000135775,	COG2	+	A00224:146:HG5YGDSXX:3:1112:24722:6198,A00224:146:HG5YGDSXX:3:1112:26458:6292,A00224:146:HG5YGDSXX:3:1155:22236:19648,A00224:146:HG5YGDSXX:3:1339:26368:26647,A00254:26:H7YMHDSXX:3:1571:19045:31187,A00254:26:H7YMHDSXX:3:1571:18692:31986,A00254:26:H7YMHDSXX
1:230954333|230961303	1	230954333	230961303	27	6_5_9	20	0.73	exon	ENSG00000143643,	TTC13	-	A00254:26:H7YMHDSXX:3:2268:3152:34882,A00254:26:H7YMHDSXX:3:2330:6614:35524,A00254:26:H7YMHDSXX:3:2545:5665:22138,A00224:146:HG5YGDSXX:3:1225:6135:15374,A00224:146:HG5YGDSXX:3:1227:10330:6386,A00224:146:HG5YGDSXX:3:1305:18873:20619,A00224:146:HG5YGDSXX:3:
1:231537213|231542611	1	231537213	231542611	2	1_1_1	5	0.444	exon	ENSG00000116918,	TSNAX	+	A00224:146:HG5YGDSXX:3:1478:2917:17597,A00254:26:H7YMHDSXX:3:2673:10538:5306,
1:233177802|233208689	1	233177802	233208689	12	3_3_2	24	0.5	exon	ENSG00000135749,	PCNXL2	-	A00254:26:H7YMHDSXX:3:2346:3468:29136,A00254:26:H7YMHDSXX:3:2527:25889:3145,A00254:26:H7YMHDSXX:3:2527:25889:3176,A00254:26:H7YMHDSXX:3:2546:11930:16360,A00254:26:H7YMHDSXX:3:2546:11740:19413,A00254:26:H7YMHDSXX:3:2636:32967:14184,A00224:146:HG5YGDSXX:3:1
1:233177802|233236980	1	233177802	233236980	7	0_1_2	6	0.7	exon	ENSG00000135749,	PCNXL2	-	A00254:26:H7YMHDSXX:3:2446:17183:25144,A00224:146:HG5YGDSXX:3:1478:23285:24314,A00224:146:HG5YGDSXX:3:1559:25563:33270,A00224:146:HG5YGDSXX:3:1559:25889:33332,A00224:146:HG5YGDSXX:3:1559:26160:33364,A00254:26:H7YMHDSXX:3:1629:3875:26710,A00254:26:H7YMHDSX
1:233198939|233208689	1	233198939	233208689	5	3_4_0	32	0.238	exon	ENSG00000135749,	PCNXL2	-	A00254:26:H7YMHDSXX:3:2348:11595:15154,A00254:26:H7YMHDSXX:3:2438:1651:20823,A00224:146:HG5YGDSXX:3:1210:14552:12947,A00224:146:HG5YGDSXX:3:2648:23357:14199,A00254:26:H7YMHDSXX:3:2552:27462:22529,
1:233198939|233218184	1	233198939	233218184	10	4_4_0	31	0.392	exon	ENSG00000135749,	PCNXL2	-	A00254:26:H7YMHDSXX:3:2322:21875:6496,A00254:26:H7YMHDSXX:3:2664:16577:32988,A00254:26:H7YMHDSXX:3:2667:15329:29857,A00254:26:H7YMHDSXX:3:2667:14877:30044,A00254:26:H7YMHDSXX:3:1621:10926:34695,A00254:26:H7YMHDSXX:3:1622:11415:2660,A00254:26:H7YMHDSXX:3:1
1:233198939|233236980	1	233198939	233236980	12	3_4_1	14	0.632	exon	ENSG00000135749,	PCNXL2	-	A00254:26:H7YMHDSXX:3:2266:31729:13228,A00254:26:H7YMHDSXX:3:2437:2374:11710,A00224:146:HG5YGDSXX:3:1113:13033:30577,A00224:146:HG5YGDSXX:3:1170:16414:3176,A00224:146:HG5YGDSXX:3:1257:7030:6214,A00224:146:HG5YGDSXX:3:1257:7039:6230,A00224:146:HG5YGDSXX:3:
1:233217899|233227371	1	233217899	233227371	21	0_6_8	29	0.592	exon	ENSG00000135749,	PCNXL2	-	A00254:26:H7YMHDSXX:3:2273:30635:29152,A00254:26:H7YMHDSXX:3:2336:28528:21840,A00254:26:H7YMHDSXX:3:2375:32958:30138,A00224:146:HG5YGDSXX:3:1215:21441:9784,A00224:146:HG5YGDSXX:3:1219:25608:10019,A00224:146:HG5YGDSXX:3:1235:16938:6464,A00224:146:HG5YGDSXX
1:233217899|233236980	1	233217899	233236980	10	2_3_1	26	0.435	exon	ENSG00000135749,	PCNXL2	-	A00254:26:H7YMHDSXX:3:2559:16062:26960,A00254:26:H7YMHDSXX:3:2658:4273:5134,A00224:146:HG5YGDSXX:3:1118:13395:1892,A00224:146:HG5YGDSXX:3:1323:13819:35196,A00224:146:HG5YGDSXX:3:1673:22779:27007,A00224:146:HG5YGDSXX:3:2117:16297:12649,A00224:146:HG5YGDSXX
1:234418084|234427766	1	234418084	234427766	2	2_2_0	4	0.5	exon	ENSG00000059588,	TARBP1	-	A00254:26:H7YMHDSXX:3:1341:22815:34334,A00254:26:H7YMHDSXX:3:1344:26874:1125,
1:235335242|235342883	1	235335242	235342883	3	3_0_3	0	1	exon	ENSG00000152904,	GGPS1	+	A00254:26:H7YMHDSXX:3:2576:14615:15154,A00224:146:HG5YGDSXX:3:1618:7961:33004,A00224:146:HG5YGDSXX:3:2114:13214:9314,
1:235341708|235342883	1	235341708	235342883	5	2_0_3	7	0.588	exon	ENSG00000152904,	GGPS1	+	A00224:146:HG5YGDSXX:3:1517:8522:2284,A00224:146:HG5YGDSXX:3:2666:2202:28103,A00254:26:H7YMHDSXX:3:1103:1805:36746,A00254:26:H7YMHDSXX:3:1323:32850:23813,A00224:146:HG5YGDSXX:3:1502:24397:15468,
1:235677091|235697272	1	235677091	235697272	10	2_1_0	67	0.23	exon	ENSG00000143669,	LYST	-	A00224:146:HG5YGDSXX:3:1515:9516:32064,A00254:26:H7YMHDSXX:3:1608:6343:33865,A00254:26:H7YMHDSXX:3:2224:15284:33599,A00254:26:H7YMHDSXX:3:2224:15790:35603,A00224:146:HG5YGDSXX:3:2333:12536:21981,A00224:146:HG5YGDSXX:3:2333:12545:21997,A00224:146:HG5YGDSXX
1:235800320|235801097	1	235800320	235801097	4	2_2_0	47	0.145	exon	ENSG00000143669,	LYST	-	A00224:146:HG5YGDSXX:3:1468:4128:33191,A00224:146:HG5YGDSXX:3:1519:6506:22216,A00224:146:HG5YGDSXX:3:1545:20880:16266,A00254:26:H7YMHDSXX:3:2232:12038:8594,
1:235830226|235833667	1	235830226	235833667	4	2_2_0	70	0.103	exon	ENSG00000143669,	LYST	-	A00224:146:HG5YGDSXX:3:1361:32045:33630,A00224:146:HG5YGDSXX:3:2563:8440:11757,A00224:146:HG5YGDSXX:3:2563:7645:13354,A00254:26:H7YMHDSXX:3:1167:31331:4993,
1:236168706|236183906	1	236168706	236183906	3	1_2_1	10	0.375	exon	ENSG00000077585,	GPR137B	+	A00224:146:HG5YGDSXX:3:1519:2139:8484,A00254:26:H7YMHDSXX:3:1210:12897:9111,A00254:26:H7YMHDSXX:3:1252:6117:13244,
1:236803428|236816543	1	236803428	236816543	9	3_3_0	28	0.391	exon	ENSG00000116984,	MTR	+	A00254:26:H7YMHDSXX:3:2561:16758:22185,A00224:146:HG5YGDSXX:3:1356:31186:33552,A00224:146:HG5YGDSXX:3:1601:4969:34147,A00254:26:H7YMHDSXX:3:2226:26277:2409,A00224:146:HG5YGDSXX:3:2117:17987:14638,A00224:146:HG5YGDSXX:3:2347:7925:36918,A00224:146:HG5YGDSXX
1:236803428|236838599	1	236803428	236838599	7	3_1_0	7	0.667	exon	ENSG00000116984,	MTR	+	A00224:146:HG5YGDSXX:3:1619:21739:6198,A00254:26:H7YMHDSXX:3:2171:3929:1438,A00254:26:H7YMHDSXX:3:2171:3965:2848,A00254:26:H7YMHDSXX:3:1224:27579:4507,A00254:26:H7YMHDSXX:3:1224:27380:4601,A00254:26:H7YMHDSXX:3:2469:10339:19742,A00254:26:H7YMHDSXX:3:1209:
1:236806144|236816543	1	236806144	236816543	15	4_4_6	41	0.423	exon	ENSG00000116984,	MTR	+	A00224:146:HG5YGDSXX:3:1372:6723:29262,A00224:146:HG5YGDSXX:3:1412:23285:21433,A00224:146:HG5YGDSXX:3:1670:7157:7592,A00254:26:H7YMHDSXX:3:1570:2998:33144,A00254:26:H7YMHDSXX:3:1653:23068:28322,A00254:26:H7YMHDSXX:3:1673:16423:5854,A00254:26:H7YMHDSXX:3:2
1:243293091|243308177	1	243293091	243308177	5	2_2_0	8	0.556	exon	ENSG00000054282,	SDCCAG8	+	A00254:26:H7YMHDSXX:3:2520:8892:6778,A00254:26:H7YMHDSXX:3:2520:8630:7513,A00224:146:HG5YGDSXX:3:2174:6714:36699,A00224:146:HG5YGDSXX:3:2358:8196:12054,A00254:26:H7YMHDSXX:3:1441:4607:17174,
1:243545510|243573048	1	243545510	243573048	4	2_2_3	20	0.286	exon	ENSG00000117020,	AKT3	-	A00224:146:HG5YGDSXX:3:1659:32868:34460,A00254:26:H7YMHDSXX:3:1539:1416:26490,A00224:146:HG5YGDSXX:3:2538:8856:23657,A00254:26:H7YMHDSXX:3:1149:1615:3286,
1:245858496|245929937	1	245858496	245929937	12	3_1_2	9	0.727	exon	ENSG00000280657,ENSG00000185420,	SMYD3;SMYD3	-	A00224:146:HG5YGDSXX:3:1417:11062:10097,A00224:146:HG5YGDSXX:3:1417:12590:13964,A00224:146:HG5YGDSXX:3:1463:1922:10989,A00224:146:HG5YGDSXX:3:1544:2031:10363,A00254:26:H7YMHDSXX:3:2209:2239:19116,A00224:146:HG5YGDSXX:3:2142:25102:23672,A00224:146:HG5YGDSX
1:245915530|245929937	1	245915530	245929937	8	2_1_4	26	0.381	exon	ENSG00000185420,ENSG00000280657,	SMYD3;SMYD3	-	A00224:146:HG5YGDSXX:3:1507:5421:29606,A00254:26:H7YMHDSXX:3:2257:8386:10191,A00224:146:HG5YGDSXX:3:2432:19958:32863,A00224:146:HG5YGDSXX:3:2523:11903:14559,A00254:26:H7YMHDSXX:3:1135:11252:35916,A00224:146:HG5YGDSXX:3:1627:26784:13088,A00224:146:HG5YGDSX
1:246591512|246591941	1	246591512	246591941	12	5_7_0	14	0.632	exon	ENSG00000162852,	CNST	+	A00254:26:H7YMHDSXX:3:2402:20735:26130,A00254:26:H7YMHDSXX:3:2402:20555:26162,A00254:26:H7YMHDSXX:3:2518:7256:4257,A00224:146:HG5YGDSXX:3:1134:25635:21496,A00224:146:HG5YGDSXX:3:1134:22516:29152,A00254:26:H7YMHDSXX:3:1519:32045:28338,A00224:146:HG5YGDSXX:
1:246863924|246867811	1	246863924	246867811	4	2_1_0	0	1	exon	ENSG00000153207,	AHCTF1	-	A00254:26:H7YMHDSXX:3:2675:3224:4539,A00224:146:HG5YGDSXX:3:2477:24108:20979,A00224:146:HG5YGDSXX:3:2538:4815:14215,A00224:146:HG5YGDSXX:3:2628:24153:28792,
1:247155566|247159813	1	247155566	247159813	18	7_8_2	0	1	intron	ENSG00000196418,	ZNF124	-	A00254:26:H7YMHDSXX:3:2322:25934:26647,A00254:26:H7YMHDSXX:3:2335:31421:31140,A00254:26:H7YMHDSXX:3:2335:31385:31516,A00254:26:H7YMHDSXX:3:2541:16875:1470,A00254:26:H7YMHDSXX:3:2573:18240:6089,A00224:146:HG5YGDSXX:3:1175:30644:6433,A00224:146:HG5YGDSXX:3:
1:247156406|247159813	1	247156406	247159813	10	4_4_0	8	0.714	exon	ENSG00000196418,	ZNF124	-	A00254:26:H7YMHDSXX:3:2340:9552:22514,A00254:26:H7YMHDSXX:3:2340:8974:22889,A00224:146:HG5YGDSXX:3:1211:23402:33849,A00224:146:HG5YGDSXX:3:1332:29930:26240,A00224:146:HG5YGDSXX:3:1525:31385:30765,A00224:146:HG5YGDSXX:3:1526:32371:3161,A00224:146:HG5YGDSXX
10:179994|221356	10	179994	221356	5	2_2_0	2	0.833	exon	ENSG00000015171,	ZMYND11	+	A00224:146:HG5YGDSXX:3:1318:16776:4961,A00224:146:HG5YGDSXX:3:1318:16911:6543,A00224:146:HG5YGDSXX:3:1318:17264:6934,A00224:146:HG5YGDSXX:3:1338:15130:28103,A00254:26:H7YMHDSXX:3:2207:25211:22576,
10:829385|845055	10	829385	845055	4	2_1_1	3	0.727	exon	ENSG00000107929,	LARP4B	-	A00254:26:H7YMHDSXX:3:2502:2347:29262,A00254:26:H7YMHDSXX:3:1502:9155:17378,A00224:146:HG5YGDSXX:3:2117:7500:14450,A00254:26:H7YMHDSXX:3:1363:3432:15702,
10:863743|864270	10	863743	864270	9	4_3_0	12	0.6	exon	ENSG00000107929,	LARP4B	-	A00224:146:HG5YGDSXX:3:1305:3965:19257,A00254:26:H7YMHDSXX:3:1528:18566:1485,A00254:26:H7YMHDSXX:3:1655:2302:2754,A00254:26:H7YMHDSXX:3:2115:32705:19523,A00224:146:HG5YGDSXX:3:2163:30264:17394,A00224:146:HG5YGDSXX:3:2163:30400:17409,A00224:146:HG5YGDSXX:3
10:863743|885760	10	863743	885760	4	3_3_0	16	0.333	exon	ENSG00000107929,	LARP4B	-	A00254:26:H7YMHDSXX:3:2328:19759:20838,A00224:146:HG5YGDSXX:3:2415:4453:29747,A00224:146:HG5YGDSXX:3:2415:6451:32142,A00254:26:H7YMHDSXX:3:1132:11822:35994,
10:884447|890829	10	884447	890829	17	5_8_4	14	0.708	intron	ENSG00000107929,	LARP4B	-	A00254:26:H7YMHDSXX:3:2327:4056:31876,A00254:26:H7YMHDSXX:3:2542:4363:12962,A00254:26:H7YMHDSXX:3:2542:3531:17315,A00254:26:H7YMHDSXX:3:2560:4300:19304,A00254:26:H7YMHDSXX:3:2662:2175:17221,A00224:146:HG5YGDSXX:3:1244:9643:10895,A00224:146:HG5YGDSXX:3:156
10:1056348|1072293	10	1056348	1072293	44	21_19_0	22	0.8	intron	ENSG00000047056,	WDR37	+	A00254:26:H7YMHDSXX:3:2274:23384:25426,A00254:26:H7YMHDSXX:3:2274:23411:25535,A00254:26:H7YMHDSXX:3:2303:4987:30733,A00254:26:H7YMHDSXX:3:2467:27245:28855,A00254:26:H7YMHDSXX:3:2469:27308:35415,A00254:26:H7YMHDSXX:3:2478:1750:15953,A00224:146:HG5YGDSXX:3:
10:1072116|1080476	10	1072116	1080476	12	3_2_2	71	0.253	exon	ENSG00000047056,	WDR37	+	A00254:26:H7YMHDSXX:3:2418:22453:4210,A00254:26:H7YMHDSXX:3:2418:22453:4241,A00254:26:H7YMHDSXX:3:2464:27380:26929,A00254:26:H7YMHDSXX:3:2464:26729:27618,A00254:26:H7YMHDSXX:3:2467:11903:11240,A00224:146:HG5YGDSXX:3:2478:14244:6684,A00224:146:HG5YGDSXX:3:
10:1084403|1096246	10	1084403	1096246	16	7_4_3	52	0.381	exon	ENSG00000047056,	WDR37	+	A00254:26:H7YMHDSXX:3:2535:1298:1172,A00254:26:H7YMHDSXX:3:2612:21151:21652,A00224:146:HG5YGDSXX:3:1308:7518:35305,A00224:146:HG5YGDSXX:3:1424:7997:10238,A00224:146:HG5YGDSXX:3:1504:14344:20885,A00254:26:H7YMHDSXX:3:1602:18647:14591,A00254:26:H7YMHDSXX:3:
10:1084403|1105267	10	1084403	1105267	6	3_3_0	55	0.179	exon	ENSG00000047056,	WDR37	+	A00224:146:HG5YGDSXX:3:2407:14434:13213,A00224:146:HG5YGDSXX:3:2663:21224:2300,A00224:146:HG5YGDSXX:3:2663:21187:3239,A00224:146:HG5YGDSXX:3:2663:21052:3317,A00254:26:H7YMHDSXX:3:1117:22697:22263,A00254:26:H7YMHDSXX:3:1232:16441:25488,
10:1103599|1105267	10	1103599	1105267	13	4_5_0	30	0.464	intron	ENSG00000047056,	WDR37	+	A00254:26:H7YMHDSXX:3:2447:6551:36354,A00224:146:HG5YGDSXX:3:1363:28655:2581,A00224:146:HG5YGDSXX:3:1634:14642:2895,A00224:146:HG5YGDSXX:3:1637:26115:27868,A00254:26:H7YMHDSXX:3:1648:3504:19899,A00224:146:HG5YGDSXX:3:2135:13449:25848,A00224:146:HG5YGDSXX:
10:3101365|3109480	10	3101365	3109480	4	2_1_1	24	0.25	exon	ENSG00000067057,	PFKP	+	A00254:26:H7YMHDSXX:3:2139:32488:18959,A00224:146:HG5YGDSXX:3:2156:30147:4131,A00254:26:H7YMHDSXX:3:1105:3287:7028,A00254:26:H7YMHDSXX:3:1139:29912:14278,
10:3118782|3120044	10	3118782	3120044	15	3_3_0	22	0.577	exon	ENSG00000067057,	PFKP	+	A00254:26:H7YMHDSXX:3:2335:32877:24048,A00254:26:H7YMHDSXX:3:2401:10384:18662,A00254:26:H7YMHDSXX:3:2420:17237:20165,A00224:146:HG5YGDSXX:3:1410:24379:12054,A00224:146:HG5YGDSXX:3:1518:17544:30906,A00254:26:H7YMHDSXX:3:1529:20066:33332,A00254:26:H7YMHDSXX
10:3158914|3160330	10	3158914	3160330	17	2_3_2	6	0.85	exon	ENSG00000107959,	PITRM1	-	A00254:26:H7YMHDSXX:3:2277:6497:34162,A00254:26:H7YMHDSXX:3:2562:9236:4147,A00254:26:H7YMHDSXX:3:2562:9173:4163,A00254:26:H7YMHDSXX:3:2636:3016:35650,A00254:26:H7YMHDSXX:3:2636:2935:36010,A00254:26:H7YMHDSXX:3:2639:11731:20964,A00254:26:H7YMHDSXX:3:2639:1
10:4830675|4842504	10	4830675	4842504	8	4_1_3	84	0.16	exon	ENSG00000165568,	AKR1E2	+	A00254:26:H7YMHDSXX:3:2360:24451:8923,A00224:146:HG5YGDSXX:3:1123:25039:2394,A00224:146:HG5YGDSXX:3:1144:32895:10802,A00254:26:H7YMHDSXX:3:1353:19361:12696,A00254:26:H7YMHDSXX:3:1353:21811:21950,A00224:146:HG5YGDSXX:3:1435:4029:12602,A00224:146:HG5YGDSXX:
10:4830675|4847299	10	4830675	4847299	10	5_5_0	27	0.426	exon	ENSG00000165568,	AKR1E2	+	A00254:26:H7YMHDSXX:3:2273:27425:33364,A00254:26:H7YMHDSXX:3:2478:18530:23876,A00254:26:H7YMHDSXX:3:2607:8883:8766,A00224:146:HG5YGDSXX:3:1315:31855:31829,A00224:146:HG5YGDSXX:3:1412:8929:9972,A00254:26:H7YMHDSXX:3:2149:18557:21324,A00224:146:HG5YGDSXX:3:
10:4830675|4847660	10	4830675	4847660	4	4_3_0	14	0.364	exon	ENSG00000165568,	AKR1E2	+	A00224:146:HG5YGDSXX:3:1364:12156:25050,A00254:26:H7YMHDSXX:3:2224:4942:30342,A00254:26:H7YMHDSXX:3:1257:10845:13792,A00254:26:H7YMHDSXX:3:1528:23194:24846,
10:4830675|4854236	10	4830675	4854236	3	2_2_0	5	0.545	intergenic_region	n/a	n;a	+	A00254:26:H7YMHDSXX:3:2575:2962:2080,A00224:146:HG5YGDSXX:3:2352:13648:13823,A00224:146:HG5YGDSXX:3:2357:26847:2957,
10:4830675|4873307	10	4830675	4873307	7	2_1_0	27	0.341	intergenic_region	n/a	n;a	+	A00224:146:HG5YGDSXX:3:2611:19560:5337,A00254:26:H7YMHDSXX:3:2542:20057:18349,A00224:146:HG5YGDSXX:3:1148:26901:25316,A00254:26:H7YMHDSXX:3:1569:16794:31548,A00224:146:HG5YGDSXX:3:2340:2555:33160,A00224:146:HG5YGDSXX:3:2611:22896:1376,A00254:26:H7YMHDSXX:
10:4830675|4889923	10	4830675	4889923	6	2_0_2	12	0.5	intergenic_region	n/a	n;a	+	A00254:26:H7YMHDSXX:3:2602:20184:15280,A00224:146:HG5YGDSXX:3:1222:13286:18396,A00254:26:H7YMHDSXX:3:1519:14000:7921,A00254:26:H7YMHDSXX:3:2228:3224:5509,A00224:146:HG5YGDSXX:3:2222:14687:18975,A00224:146:HG5YGDSXX:3:2345:22055:7028,
10:4830675|4908420	10	4830675	4908420	21	9_4_5	17	0.712	intergenic_region	n/a	n;a	+	A00254:26:H7YMHDSXX:3:2272:23981:15781,A00254:26:H7YMHDSXX:3:2317:6723:22185,A00224:146:HG5YGDSXX:3:1439:30553:6277,A00224:146:HG5YGDSXX:3:1457:24035:24455,A00224:146:HG5YGDSXX:3:1457:23945:24486,A00224:146:HG5YGDSXX:3:1505:14642:12790,A00224:146:HG5YGDSX
10:4830675|4909606	10	4830675	4909606	35	11_7_5	6	0.921	intergenic_region	n/a	n;a	+	A00254:26:H7YMHDSXX:3:2651:11740:24142,A00224:146:HG5YGDSXX:3:1226:28230:28494,A00224:146:HG5YGDSXX:3:1621:5945:30608,A00254:26:H7YMHDSXX:3:1601:12997:14168,A00254:26:H7YMHDSXX:3:1611:21115:7936,A00254:26:H7YMHDSXX:3:1611:21395:8077,A00254:26:H7YMHDSXX:3:
10:4830675|4933330	10	4830675	4933330	2	2_1_1	9	0.308	intergenic_region	n/a	n;a	+	A00254:26:H7YMHDSXX:3:1517:1624:22842,A00224:146:HG5YGDSXX:3:2519:21703:13964,
10:5709530|5714207	10	5709530	5714207	13	3_2_1	6	0.812	intron	ENSG00000108021,	FAM208B	+	A00254:26:H7YMHDSXX:3:2440:28357:27305,A00254:26:H7YMHDSXX:3:2547:23475:8985,A00254:26:H7YMHDSXX:3:2547:23339:9095,A00254:26:H7YMHDSXX:3:2547:23330:9111,A00224:146:HG5YGDSXX:3:1405:16450:15734,A00224:146:HG5YGDSXX:3:1442:7681:6214,A00224:146:HG5YGDSXX:3:1
10:5773842|5786050	10	5773842	5786050	9	1_3_1	80	0.184	exon	ENSG00000057608,	GDI2	-	A00224:146:HG5YGDSXX:3:1322:16052:7560,A00254:26:H7YMHDSXX:3:1514:27642:7435,A00224:146:HG5YGDSXX:3:2263:20735:29888,A00224:146:HG5YGDSXX:3:2415:27028:7968,A00224:146:HG5YGDSXX:3:2415:24451:27899,A00254:26:H7YMHDSXX:3:1247:22516:6198,A00254:26:H7YMHDSXX:3
10:5773842|5800705	10	5773842	5800705	7	3_3_1	48	0.226	exon	ENSG00000057608,	GDI2	-	A00254:26:H7YMHDSXX:3:2309:24433:8202,A00224:146:HG5YGDSXX:3:1571:10013:28447,A00224:146:HG5YGDSXX:3:2237:8223:31516,A00224:146:HG5YGDSXX:3:2461:29541:6997,A00254:26:H7YMHDSXX:3:1646:21423:26256,A00224:146:HG5YGDSXX:3:2562:16984:6230,A00224:146:HG5YGDSXX:
10:5785142|5800705	10	5785142	5800705	15	4_4_0	59	0.337	exon	ENSG00000057608,	GDI2	-	A00254:26:H7YMHDSXX:3:2437:19967:11835,A00254:26:H7YMHDSXX:3:2546:1805:16767,A00254:26:H7YMHDSXX:3:2648:10682:3583,A00254:26:H7YMHDSXX:3:2648:11297:4022,A00224:146:HG5YGDSXX:3:1227:6370:18067,A00224:146:HG5YGDSXX:3:1639:25708:7529,A00254:26:H7YMHDSXX:3:22
10:5794885|5800705	10	5794885	5800705	12	4_3_1	129	0.157	exon	ENSG00000057608,	GDI2	-	A00254:26:H7YMHDSXX:3:2425:16269:33019,A00254:26:H7YMHDSXX:3:2527:8757:24518,A00254:26:H7YMHDSXX:3:2545:18249:26616,A00224:146:HG5YGDSXX:3:1574:30734:14356,A00254:26:H7YMHDSXX:3:1573:9326:21057,A00254:26:H7YMHDSXX:3:1573:9299:21073,A00254:26:H7YMHDSXX:3:2
10:5956379|5960567	10	5956379	5960567	32	6_15_9	23	0.736	exon	ENSG00000134470,	IL15RA	-	A00254:26:H7YMHDSXX:3:2325:4264:2988,A00254:26:H7YMHDSXX:3:2531:3568:29810,A00254:26:H7YMHDSXX:3:2558:28122:24424,A00254:26:H7YMHDSXX:3:2572:22236:2581,A00224:146:HG5YGDSXX:3:1121:14208:18458,A00224:146:HG5YGDSXX:3:1166:17454:36323,A00224:146:HG5YGDSXX:3:
10:5956379|5963841	10	5956379	5963841	11	0_4_3	15	0.595	exon	ENSG00000134470,	IL15RA	-	A00254:26:H7YMHDSXX:3:2448:10556:15953,A00224:146:HG5YGDSXX:3:1232:11379:8954,A00224:146:HG5YGDSXX:3:1571:11785:4586,A00224:146:HG5YGDSXX:3:1623:11659:15076,A00254:26:H7YMHDSXX:3:1645:21197:5102,A00254:26:H7YMHDSXX:3:2217:20754:12383,A00224:146:HG5YGDSXX:
10:5959754|5960567	10	5959754	5960567	264	5_59_57	55	0.906	exon	ENSG00000134470,	IL15RA	-	A00254:26:H7YMHDSXX:3:2265:15591:10426,A00254:26:H7YMHDSXX:3:2270:31385:19867,A00254:26:H7YMHDSXX:3:2273:17300:35994,A00254:26:H7YMHDSXX:3:2273:14009:36777,A00254:26:H7YMHDSXX:3:2313:14687:29997,A00254:26:H7YMHDSXX:3:2324:2365:9909,A00254:26:H7YMHDSXX:3:2
10:5959754|5960755	10	5959754	5960755	17	0_7_6	45	0.43	intron	ENSG00000134470,	IL15RA	-	A00254:26:H7YMHDSXX:3:2319:4743:21887,A00254:26:H7YMHDSXX:3:2657:25690:12853,A00254:26:H7YMHDSXX:3:2657:27570:13698,A00224:146:HG5YGDSXX:3:1101:5213:4413,A00224:146:HG5YGDSXX:3:1139:21251:11397,A00224:146:HG5YGDSXX:3:1236:20428:6590,A00224:146:HG5YGDSXX:3
10:5959754|5963841	10	5959754	5963841	7	0_3_4	47	0.23	exon	ENSG00000134470,	IL15RA	-	A00254:26:H7YMHDSXX:3:2403:11351:2487,A00254:26:H7YMHDSXX:3:1113:7925:25238,A00254:26:H7YMHDSXX:3:1142:14823:19836,A00254:26:H7YMHDSXX:3:1302:10637:33786,A00254:26:H7YMHDSXX:3:1306:28655:8124,A00254:26:H7YMHDSXX:3:2407:31729:14982,A00254:26:H7YMHDSXX:3:13
10:6613631|6613987	10	6613631	6613987	8	3_3_0	2	0.889	intergenic_region	n/a	n;a	+	A00254:26:H7YMHDSXX:3:2467:18285:34507,A00224:146:HG5YGDSXX:3:1350:27308:24079,A00254:26:H7YMHDSXX:3:2147:26033:31798,A00254:26:H7YMHDSXX:3:1424:7988:19774,A00254:26:H7YMHDSXX:3:2273:14814:1783,A00224:146:HG5YGDSXX:3:1508:1524:36761,A00224:146:HG5YGDSXX:3
10:6618704|6628377	10	6618704	6628377	2	1_1_1	3	0.571	intergenic_region	n/a	n;a	+	A00224:146:HG5YGDSXX:3:1538:26015:35117,A00224:146:HG5YGDSXX:3:1615:20934:17707,
10:7188624|7285954	10	7188624	7285954	6	1_2_1	14	0.462	exon	ENSG00000198879,	SFMBT2	-	A00224:146:HG5YGDSXX:3:1635:15040:33614,A00254:26:H7YMHDSXX:3:1646:27624:2143,A00254:26:H7YMHDSXX:3:2162:3848:8688,A00254:26:H7YMHDSXX:3:2162:4092:9173,A00254:26:H7YMHDSXX:3:2171:12509:33301,A00254:26:H7YMHDSXX:3:2171:13114:34882,
10:7220411|7285954	10	7220411	7285954	2	2_1_1	9	0.308	exon	ENSG00000198879,	SFMBT2	-	A00224:146:HG5YGDSXX:3:2410:15519:28181,A00224:146:HG5YGDSXX:3:2656:14172:13416,
10:7243558|7285954	10	7243558	7285954	7	5_2_2	31	0.311	exon	ENSG00000198879,	SFMBT2	-	A00224:146:HG5YGDSXX:3:1404:11641:15796,A00224:146:HG5YGDSXX:3:1436:10836:25895,A00254:26:H7YMHDSXX:3:2143:8856:15327,A00254:26:H7YMHDSXX:3:1315:5999:16892,A00254:26:H7YMHDSXX:3:1429:4562:33661,A00254:26:H7YMHDSXX:3:1445:15582:7091,A00224:146:HG5YGDSXX:3:
10:7276892|7285954	10	7276892	7285954	4	1_2_0	51	0.136	exon	ENSG00000198879,	SFMBT2	-	A00254:26:H7YMHDSXX:3:2329:30400:34350,A00224:146:HG5YGDSXX:3:1325:8440:14669,A00224:146:HG5YGDSXX:3:1531:7464:30358,A00224:146:HG5YGDSXX:3:2531:7726:28056,
10:7797047|7802854	10	7797047	7802854	168	51_30_24	24	0.933	exon	ENSG00000165629,	ATP5C1	+	A00254:26:H7YMHDSXX:3:2269:28510:5368,A00254:26:H7YMHDSXX:3:2277:17987:13761,A00254:26:H7YMHDSXX:3:2305:16758:27445,A00254:26:H7YMHDSXX:3:2309:25039:13479,A00254:26:H7YMHDSXX:3:2309:24379:14622,A00254:26:H7YMHDSXX:3:2310:6732:19914,A00254:26:H7YMHDSXX:3:2
10:11270666|11288552	10	11270666	11288552	22	8_8_0	171	0.205	exon	ENSG00000048740,	CELF2	+	A00254:26:H7YMHDSXX:3:2329:6903:24064,A00254:26:H7YMHDSXX:3:2528:19985:19820,A00254:26:H7YMHDSXX:3:2528:18710:21057,A00254:26:H7YMHDSXX:3:2619:10917:15984,A00254:26:H7YMHDSXX:3:2619:10836:27774,A00254:26:H7YMHDSXX:3:2619:10827:27853,A00254:26:H7YMHDSXX:3:
10:11321207|11329097	10	11321207	11329097	20	7_7_0	39	0.506	exon	ENSG00000048740,	CELF2	+	A00254:26:H7YMHDSXX:3:2275:31358:11584,A00254:26:H7YMHDSXX:3:2275:31159:13683,A00254:26:H7YMHDSXX:3:2345:28293:11600,A00254:26:H7YMHDSXX:3:2555:30870:10676,A00224:146:HG5YGDSXX:3:1140:22842:24737,A00224:146:HG5YGDSXX:3:1209:18909:1955,A00224:146:HG5YGDSXX
10:11481770|11485911	10	11481770	11485911	21	8_4_5	9	0.824	exon	ENSG00000148429,	USP6NL	-	A00224:146:HG5YGDSXX:3:1214:23330:30968,A00224:146:HG5YGDSXX:3:1356:16902:28385,A00254:26:H7YMHDSXX:3:1525:22462:34945,A00254:26:H7YMHDSXX:3:1545:3558:28667,A00254:26:H7YMHDSXX:3:1623:19669:29512,A00254:26:H7YMHDSXX:3:1667:11758:24173,A00254:26:H7YMHDSXX:
10:11597631|11601980	10	11597631	11601980	43	8_8_17	3	0.966	intron	ENSG00000148429,	USP6NL	-	A00254:26:H7YMHDSXX:3:2358:12400:36432,A00254:26:H7YMHDSXX:3:2358:12572:36573,A00254:26:H7YMHDSXX:3:2615:23656:33505,A00254:26:H7YMHDSXX:3:2651:15103:4695,A00254:26:H7YMHDSXX:3:2651:15067:4758,A00254:26:H7YMHDSXX:3:2651:15438:31955,A00224:146:HG5YGDSXX:3:
10:12081472|12091684	10	12081472	12091684	24	5_5_0	36	0.571	exon	ENSG00000181192,	DHTKD1	+	A00254:26:H7YMHDSXX:3:2270:26413:29262,A00254:26:H7YMHDSXX:3:2465:20220:12085,A00254:26:H7YMHDSXX:3:2465:25220:36965,A00254:26:H7YMHDSXX:3:2512:21025:20838,A00254:26:H7YMHDSXX:3:2657:8838:12978,A00224:146:HG5YGDSXX:3:1133:1244:24909,A00224:146:HG5YGDSXX:3
10:12081472|12094271	10	12081472	12094271	14	4_4_0	47	0.373	exon	ENSG00000181192,	DHTKD1	+	A00254:26:H7YMHDSXX:3:2274:22697:12900,A00254:26:H7YMHDSXX:3:2502:19804:11459,A00254:26:H7YMHDSXX:3:2575:14425:19116,A00254:26:H7YMHDSXX:3:2575:13982:21167,A00224:146:HG5YGDSXX:3:1301:7789:5838,A00224:146:HG5YGDSXX:3:1349:32371:12336,A00224:146:HG5YGDSXX:
10:12081472|12120267	10	12081472	12120267	15	5_2_2	21	0.588	exon	ENSG00000181192,	DHTKD1	+	A00254:26:H7YMHDSXX:3:2320:20130:8046,A00224:146:HG5YGDSXX:3:1159:16649:6057,A00224:146:HG5YGDSXX:3:1565:10691:12305,A00224:146:HG5YGDSXX:3:1574:10465:23844,A00254:26:H7YMHDSXX:3:1477:16884:11631,A00224:146:HG5YGDSXX:3:2202:8323:17378,A00224:146:HG5YGDSXX
10:12249581|12250469	10	12249581	12250469	9	3_3_0	12	0.6	exon	ENSG00000151465,	CDC123	+	A00254:26:H7YMHDSXX:3:2535:26377:4679,A00254:26:H7YMHDSXX:3:2554:30183:12023,A00254:26:H7YMHDSXX:3:2147:20925:31156,A00254:26:H7YMHDSXX:3:2149:21712:6652,A00254:26:H7YMHDSXX:3:2212:29686:26631,A00224:146:HG5YGDSXX:3:2268:23601:23703,A00224:146:HG5YGDSXX:3
10:12649654|12666810	10	12649654	12666810	2	2_1_1	18	0.182	intron	ENSG00000183049,	CAMK1D	+	A00254:26:H7YMHDSXX:3:2107:18331:28698,A00254:26:H7YMHDSXX:3:1372:30581:11428,
10:13127745|13136897	10	13127745	13136897	9	4_5_0	47	0.277	exon	ENSG00000123240,	OPTN	+	A00254:26:H7YMHDSXX:3:2663:14525:12649,A00224:146:HG5YGDSXX:3:1614:31665:34444,A00254:26:H7YMHDSXX:3:1608:29460:1532,A00254:26:H7YMHDSXX:3:1608:28393:1846,A00254:26:H7YMHDSXX:3:1608:29044:4633,A00224:146:HG5YGDSXX:3:2539:17309:34225,A00254:26:H7YMHDSXX:3:
10:13172376|13172765	10	13172376	13172765	4	3_3_0	1	0.889	exon	ENSG00000065328,	MCM10	+	A00254:26:H7YMHDSXX:3:2277:25111:14199,A00254:26:H7YMHDSXX:3:2320:29939:24064,A00254:26:H7YMHDSXX:3:2433:29930:25551,A00224:146:HG5YGDSXX:3:2426:22164:7748,
10:13191299|13192568	10	13191299	13192568	3	1_2_2	1	0.857	exon	ENSG00000065328,	MCM10	+	A00224:146:HG5YGDSXX:3:2603:6560:18677,A00254:26:H7YMHDSXX:3:1113:28646:29058,A00254:26:H7YMHDSXX:3:1636:9534:13557,
10:13659323|13660553	10	13659323	13660553	8	4_4_0	101	0.137	exon	ENSG00000151474,	FRMD4A	-	A00254:26:H7YMHDSXX:3:2466:5999:9784,A00224:146:HG5YGDSXX:3:1502:4164:13870,A00254:26:H7YMHDSXX:3:1578:3739:8406,A00254:26:H7YMHDSXX:3:1608:32967:33849,A00224:146:HG5YGDSXX:3:2317:32615:5995,A00254:26:H7YMHDSXX:3:1150:9534:32221,A00254:26:H7YMHDSXX:3:1201
10:13659323|13663509	10	13659323	13663509	121	30_16_15	52	0.823	exon	ENSG00000151474,	FRMD4A	-	A00254:26:H7YMHDSXX:3:2272:17183:5916,A00254:26:H7YMHDSXX:3:2315:2582:11381,A00254:26:H7YMHDSXX:3:2319:30635:17378,A00254:26:H7YMHDSXX:3:2332:13386:23390,A00254:26:H7YMHDSXX:3:2367:4535:31548,A00254:26:H7YMHDSXX:3:2370:16288:21026,A00254:26:H7YMHDSXX:3:24
10:13659323|13670528	10	13659323	13670528	4	2_2_0	43	0.157	exon	ENSG00000151474,	FRMD4A	-	A00254:26:H7YMHDSXX:3:2301:15835:34929,A00224:146:HG5YGDSXX:3:2301:20392:10285,A00224:146:HG5YGDSXX:3:2342:21061:17769,A00254:26:H7YMHDSXX:3:1403:30807:35744,
10:13663453|13675044	10	13663453	13675044	13	2_6_4	87	0.23	exon	ENSG00000151474,	FRMD4A	-	A00224:146:HG5YGDSXX:3:1465:28772:9111,A00224:146:HG5YGDSXX:3:1607:3685:10817,A00254:26:H7YMHDSXX:3:1551:18484:5259,A00254:26:H7YMHDSXX:3:1573:18304:13526,A00254:26:H7YMHDSXX:3:1576:32380:19774,A00254:26:H7YMHDSXX:3:1576:31910:25066,A00224:146:HG5YGDSXX:3
10:13666097|13670528	10	13666097	13670528	3	2_2_0	56	0.097	exon	ENSG00000151474,	FRMD4A	-	A00224:146:HG5YGDSXX:3:1514:31801:6778,A00254:26:H7YMHDSXX:3:2132:5575:18975,A00254:26:H7YMHDSXX:3:1449:28809:4507,
10:14848609|14855943	10	14848609	14855943	3	1_2_1	3	0.667	exon	ENSG00000187522,	HSPA14	+	A00224:146:HG5YGDSXX:3:2617:8160:10770,A00224:146:HG5YGDSXX:3:2617:7762:10927,A00254:26:H7YMHDSXX:3:1425:6569:24799,
10:15816835|15843272	10	15816835	15843272	9	2_1_4	20	0.474	exon	ENSG00000148481,	FAM188A	-	A00254:26:H7YMHDSXX:3:2472:5484:22733,A00254:26:H7YMHDSXX:3:2472:5159:26177,A00254:26:H7YMHDSXX:3:2472:5249:26584,A00224:146:HG5YGDSXX:3:1576:28818:32550,A00224:146:HG5YGDSXX:3:2309:14145:13119,A00224:146:HG5YGDSXX:3:2344:31973:32690,A00224:146:HG5YGDSXX:
10:15816835|15847943	10	15816835	15847943	8	3_5_4	7	0.696	exon	ENSG00000148481,	FAM188A	-	A00224:146:HG5YGDSXX:3:1134:28800:10379,A00224:146:HG5YGDSXX:3:1207:16676:26710,A00224:146:HG5YGDSXX:3:1215:20726:21950,A00224:146:HG5YGDSXX:3:1215:20184:22889,A00224:146:HG5YGDSXX:3:1451:31684:15186,A00254:26:H7YMHDSXX:3:2255:7735:23594,A00224:146:HG5YGD
10:15821656|15847943	10	15821656	15847943	9	0_4_5	13	0.581	exon	ENSG00000148481,	FAM188A	-	A00254:26:H7YMHDSXX:3:2670:4381:24862,A00254:26:H7YMHDSXX:3:2670:4300:24909,A00224:146:HG5YGDSXX:3:1104:19126:32017,A00224:146:HG5YGDSXX:3:1214:10140:17300,A00224:146:HG5YGDSXX:3:1255:21658:17581,A00254:26:H7YMHDSXX:3:2125:28980:8625,A00254:26:H7YMHDSXX:3
10:15833630|15847943	10	15833630	15847943	19	2_4_3	17	0.691	exon	ENSG00000148481,	FAM188A	-	A00254:26:H7YMHDSXX:3:2424:24614:24956,A00254:26:H7YMHDSXX:3:2547:25527:15327,A00254:26:H7YMHDSXX:3:2648:27290:7639,A00224:146:HG5YGDSXX:3:1408:32868:33270,A00224:146:HG5YGDSXX:3:1529:24433:32597,A00224:146:HG5YGDSXX:3:1602:17128:18067,A00224:146:HG5YGDSX
10:16695023|16817084	10	16695023	16817084	8	2_2_1	36	0.308	exon	ENSG00000148484,	RSU1	-	A00254:26:H7YMHDSXX:3:2320:30038:35415,A00224:146:HG5YGDSXX:3:1465:6361:23312,A00254:26:H7YMHDSXX:3:1614:4354:15421,A00254:26:H7YMHDSXX:3:1614:4526:15530,A00224:146:HG5YGDSXX:3:2368:23628:20650,A00224:146:HG5YGDSXX:3:2623:5294:24502,A00254:26:H7YMHDSXX:3:
10:16733979|16782084	10	16733979	16782084	6	2_0_2	45	0.211	intron	ENSG00000148484,	RSU1	-	A00224:146:HG5YGDSXX:3:1125:22923:12195,A00224:146:HG5YGDSXX:3:1357:6551:7670,A00224:146:HG5YGDSXX:3:1660:16197:15139,A00254:26:H7YMHDSXX:3:2133:9317:31187,A00254:26:H7YMHDSXX:3:2133:8901:34100,A00254:26:H7YMHDSXX:3:1461:3568:29183,
10:16752539|16764510	10	16752539	16764510	33	11_12_7	91	0.42	exon	ENSG00000148484,	RSU1	-	A00254:26:H7YMHDSXX:3:2325:20853:15468,A00254:26:H7YMHDSXX:3:2345:18421:21997,A00254:26:H7YMHDSXX:3:2345:17987:24408,A00254:26:H7YMHDSXX:3:2460:29396:30921,A00254:26:H7YMHDSXX:3:2539:31665:8015,A00254:26:H7YMHDSXX:3:2606:2248:1939,A00224:146:HG5YGDSXX:3:1
10:16752539|16782084	10	16752539	16782084	93	23_12_27	69	0.729	exon	ENSG00000148484,	RSU1	-	A00254:26:H7YMHDSXX:3:2344:25518:34632,A00254:26:H7YMHDSXX:3:2344:28366:35493,A00254:26:H7YMHDSXX:3:2345:4200:10363,A00254:26:H7YMHDSXX:3:2374:23936:36714,A00254:26:H7YMHDSXX:3:2414:2266:13119,A00254:26:H7YMHDSXX:3:2434:5556:14465,A00254:26:H7YMHDSXX:3:24
10:16752539|16817084	10	16752539	16817084	13	2_3_4	52	0.333	exon	ENSG00000148484,	RSU1	-	A00224:146:HG5YGDSXX:3:1206:26286:13667,A00224:146:HG5YGDSXX:3:1244:31159:9142,A00224:146:HG5YGDSXX:3:1253:27163:5478,A00224:146:HG5YGDSXX:3:1648:1805:22842,A00224:146:HG5YGDSXX:3:1649:20591:22529,A00254:26:H7YMHDSXX:3:2255:18502:24580,A00224:146:HG5YGDSX
10:17157441|17168917	10	17157441	17168917	8	3_2_1	5	0.762	exon	ENSG00000107614,	TRDMT1	-	A00224:146:HG5YGDSXX:3:1359:6677:19351,A00224:146:HG5YGDSXX:3:1359:8847:27649,A00224:146:HG5YGDSXX:3:1364:25753:14278,A00254:26:H7YMHDSXX:3:1563:1443:4022,A00224:146:HG5YGDSXX:3:2402:28926:25911,A00254:26:H7YMHDSXX:3:1155:18918:26772,A00254:26:H7YMHDSXX:3
10:17688027|17696869	10	17688027	17696869	7	1_1_1	3	0.824	exon	ENSG00000136738,	STAM	+	A00224:146:HG5YGDSXX:3:1334:21233:12806,A00224:146:HG5YGDSXX:3:1448:17752:15890,A00224:146:HG5YGDSXX:3:1448:17861:16986,A00224:146:HG5YGDSXX:3:2211:21522:5854,A00224:146:HG5YGDSXX:3:2211:22137:6042,A00224:146:HG5YGDSXX:3:1306:20455:17284,A00224:146:HG5YGD
10:17700191|17705741	10	17700191	17705741	5	1_2_1	3	0.769	exon	ENSG00000136738,	STAM	+	A00254:26:H7YMHDSXX:3:2328:19795:9815,A00254:26:H7YMHDSXX:3:2338:30969:29543,A00254:26:H7YMHDSXX:3:2378:10149:24361,A00254:26:H7YMHDSXX:3:2519:19696:32440,A00224:146:HG5YGDSXX:3:1102:14199:16063,
10:17704431|17705741	10	17704431	17705741	23	3_8_6	6	0.885	exon	ENSG00000136738,	STAM	+	A00254:26:H7YMHDSXX:3:2629:20690:30624,A00224:146:HG5YGDSXX:3:1166:28917:9330,A00224:146:HG5YGDSXX:3:1239:19786:7357,A00224:146:HG5YGDSXX:3:1239:19099:7701,A00224:146:HG5YGDSXX:3:1309:14425:2769,A00224:146:HG5YGDSXX:3:1434:10565:26929,A00224:146:HG5YGDSXX
10:21681332|21713950	10	21681332	21713950	5	1_3_2	48	0.172	exon	ENSG00000078403,	MLLT10	+	A00254:26:H7YMHDSXX:3:2508:12255:9627,A00254:26:H7YMHDSXX:3:2626:17842:19930,A00254:26:H7YMHDSXX:3:2631:29731:22106,A00224:146:HG5YGDSXX:3:1123:11731:19711,A00224:146:HG5YGDSXX:3:1427:6759:12446,
10:21681332|21727928	10	21681332	21727928	9	0_2_3	9	0.667	exon	ENSG00000078403,	MLLT10	+	A00254:26:H7YMHDSXX:3:2404:18457:27633,A00224:146:HG5YGDSXX:3:1156:21712:4836,A00224:146:HG5YGDSXX:3:1178:13395:11256,A00224:146:HG5YGDSXX:3:1178:15275:12164,A00254:26:H7YMHDSXX:3:1563:3721:23093,A00224:146:HG5YGDSXX:3:2601:5014:15123,A00254:26:H7YMHDSXX:
10:21713772|21727928	10	21713772	21727928	19	7_2_5	5	0.884	exon	ENSG00000078403,	MLLT10	+	A00254:26:H7YMHDSXX:3:2272:8612:21261,A00224:146:HG5YGDSXX:3:1245:19018:28886,A00224:146:HG5YGDSXX:3:1245:19425:29622,A00224:146:HG5YGDSXX:3:1625:6985:12743,A00224:146:HG5YGDSXX:3:1625:7084:12790,A00224:146:HG5YGDSXX:3:1661:8449:29434,A00254:26:H7YMHDSXX:
10:22591629|22609717	10	22591629	22609717	26	12_7_5	314	0.142	exon	ENSG00000150867,	PIP4K2A	-	A00254:26:H7YMHDSXX:3:2350:12147:12101,A00254:26:H7YMHDSXX:3:2415:4887:23923,A00254:26:H7YMHDSXX:3:2424:2085:8265,A00254:26:H7YMHDSXX:3:2424:4029:9408,A00224:146:HG5YGDSXX:3:1157:18475:20369,A00224:146:HG5YGDSXX:3:1220:17192:4773,A00224:146:HG5YGDSXX:3:13
10:26492327|26503274	10	26492327	26503274	4	0_2_2	26	0.235	exon	ENSG00000077420,	APBB1IP	+	A00224:146:HG5YGDSXX:3:1114:11659:21465,A00224:146:HG5YGDSXX:3:1160:19931:5948,A00224:146:HG5YGDSXX:3:2159:19822:36573,A00224:146:HG5YGDSXX:3:2160:19560:3583,
10:26500819|26503274	10	26500819	26503274	27	8_5_5	39	0.581	exon	ENSG00000077420,	APBB1IP	+	A00254:26:H7YMHDSXX:3:2301:19895:28087,A00254:26:H7YMHDSXX:3:2301:18909:29074,A00254:26:H7YMHDSXX:3:2345:10999:8547,A00254:26:H7YMHDSXX:3:2429:12373:33411,A00254:26:H7YMHDSXX:3:2429:12283:33630,A00254:26:H7YMHDSXX:3:2526:27082:4210,A00254:26:H7YMHDSXX:3:2
10:26500819|26511906	10	26500819	26511906	8	2_2_0	26	0.381	exon	ENSG00000077420,	APBB1IP	+	A00224:146:HG5YGDSXX:3:1430:19153:34287,A00224:146:HG5YGDSXX:3:1666:10465:21840,A00254:26:H7YMHDSXX:3:2126:1660:29136,A00254:26:H7YMHDSXX:3:2149:27281:27696,A00224:146:HG5YGDSXX:3:2231:28881:18912,A00224:146:HG5YGDSXX:3:2307:15239:36839,A00224:146:HG5YGDS
10:26500819|26513660	10	26500819	26513660	6	4_3_1	24	0.333	exon	ENSG00000077420,	APBB1IP	+	A00254:26:H7YMHDSXX:3:2628:31774:27868,A00224:146:HG5YGDSXX:3:2303:9489:5462,A00224:146:HG5YGDSXX:3:2542:26865:4304,A00224:146:HG5YGDSXX:3:2571:8603:7780,A00254:26:H7YMHDSXX:3:1205:16577:24220,A00254:26:H7YMHDSXX:3:1405:21070:23453,
10:26560105|26562429	10	26560105	26562429	8	2_1_1	17	0.485	exon	ENSG00000077420,	APBB1IP	+	A00254:26:H7YMHDSXX:3:2358:21558:19507,A00254:26:H7YMHDSXX:3:2642:3441:1752,A00254:26:H7YMHDSXX:3:2642:3803:2127,A00224:146:HG5YGDSXX:3:1514:12581:30295,A00224:146:HG5YGDSXX:3:2308:28194:29997,A00224:146:HG5YGDSXX:3:2446:8486:12524,A00224:146:HG5YGDSXX:3:
10:26590135|26591413	10	26590135	26591413	13	5_6_1	0	1	intergenic_region	n/a	n;a	+	A00254:26:H7YMHDSXX:3:2344:5584:27414,A00254:26:H7YMHDSXX:3:2573:17309:13401,A00254:26:H7YMHDSXX:3:2573:19190:18349,A00254:26:H7YMHDSXX:3:2573:18927:18584,A00224:146:HG5YGDSXX:3:1262:29930:20541,A00224:146:HG5YGDSXX:3:2240:12563:16016,A00224:146:HG5YGDSXX
10:26759062|26770345	10	26759062	26770345	33	11_8_2	72	0.478	exon	ENSG00000136754,	ABI1	-	A00254:26:H7YMHDSXX:3:2305:22200:1485,A00254:26:H7YMHDSXX:3:2312:15989:18067,A00254:26:H7YMHDSXX:3:2325:27588:26068,A00254:26:H7YMHDSXX:3:2327:26729:12743,A00254:26:H7YMHDSXX:3:2552:7057:14215,A00254:26:H7YMHDSXX:3:2566:12283:8422,A00254:26:H7YMHDSXX:3:25
10:27114521|27121448	10	27114521	27121448	5	1_1_3	43	0.189	exon	ENSG00000136758,	YME1L1	-	A00224:146:HG5YGDSXX:3:1273:22525:1642,A00254:26:H7YMHDSXX:3:2145:18285:18286,A00224:146:HG5YGDSXX:3:2238:24885:9455,A00224:146:HG5YGDSXX:3:2238:25934:9486,A00224:146:HG5YGDSXX:3:2238:25464:9204,
10:27131859|27136385	10	27131859	27136385	17	1_5_5	19	0.642	exon	ENSG00000136758,	YME1L1	-	A00254:26:H7YMHDSXX:3:2345:22968:21324,A00254:26:H7YMHDSXX:3:2345:23176:21621,A00254:26:H7YMHDSXX:3:2375:14733:27070,A00254:26:H7YMHDSXX:3:2509:1750:10911,A00254:26:H7YMHDSXX:3:2520:19452:33082,A00254:26:H7YMHDSXX:3:2671:19895:4006,A00254:26:H7YMHDSXX:3:2
10:27138767|27145590	10	27138767	27145590	5	1_3_1	10	0.5	intron	ENSG00000136758,	YME1L1	-	A00254:26:H7YMHDSXX:3:2527:30463:9596,A00224:146:HG5YGDSXX:3:2347:32805:13777,A00224:146:HG5YGDSXX:3:2540:2917:33505,A00254:26:H7YMHDSXX:3:1555:2537:22388,A00254:26:H7YMHDSXX:3:1555:2672:22467,
10:27142387|27145590	10	27142387	27145590	17	5_8_2	18	0.654	exon	ENSG00000136758,	YME1L1	-	A00254:26:H7YMHDSXX:3:2349:30960:1157,A00224:146:HG5YGDSXX:3:1226:5086:15812,A00224:146:HG5YGDSXX:3:1368:16975:22185,A00254:26:H7YMHDSXX:3:1478:24406:24596,A00254:26:H7YMHDSXX:3:1512:9100:11898,A00254:26:H7YMHDSXX:3:1512:7961:14184,A00254:26:H7YMHDSXX:3:1
10:27165064|27165539	10	27165064	27165539	7	2_3_1	6	0.7	exon	ENSG00000120539,	MASTL	+	A00224:146:HG5YGDSXX:3:1416:24930:26130,A00224:146:HG5YGDSXX:3:2313:10221:36886,A00224:146:HG5YGDSXX:3:2353:28999:13291,A00224:146:HG5YGDSXX:3:2419:5122:13307,A00254:26:H7YMHDSXX:3:1151:31024:12853,A00254:26:H7YMHDSXX:3:1151:30662:13761,A00254:26:H7YMHDSX
10:28535562|28590832	10	28535562	28590832	4	2_2_0	61	0.116	exon	ENSG00000095787,	WAC	+	A00254:26:H7YMHDSXX:3:2330:1036:15937,A00224:146:HG5YGDSXX:3:1565:11071:11428,A00224:146:HG5YGDSXX:3:1569:30996:28745,A00254:26:H7YMHDSXX:3:1177:21242:27383,
10:28583399|28596041	10	28583399	28596041	7	2_4_2	42	0.25	exon	ENSG00000095787,	WAC	+	A00224:146:HG5YGDSXX:3:1316:1181:12931,A00224:146:HG5YGDSXX:3:2403:11966:18020,A00254:26:H7YMHDSXX:3:1257:28537:2002,A00254:26:H7YMHDSXX:3:1258:15591:16626,A00254:26:H7YMHDSXX:3:1436:15022:18959,A00254:26:H7YMHDSXX:3:2645:17273:19288,A00224:146:HG5YGDSXX:
10:30313891|30337027	10	30313891	30337027	7	1_1_1	7	0.667	exon	ENSG00000107951,	MTPAP	-	A00224:146:HG5YGDSXX:3:2645:11822:13667,A00254:26:H7YMHDSXX:3:2634:8332:3490,A00254:26:H7YMHDSXX:3:2634:7735:5838,A00224:146:HG5YGDSXX:3:1338:25789:8672,A00224:146:HG5YGDSXX:3:2429:14724:14434,A00224:146:HG5YGDSXX:3:2429:14796:14528,A00254:26:H7YMHDSXX:3:
10:31355144|31358333	10	31355144	31358333	3	1_2_1	13	0.316	intron	ENSG00000148516,	ZEB1	+	A00224:146:HG5YGDSXX:3:1451:19587:30937,A00224:146:HG5YGDSXX:3:1525:10854:19695,A00254:26:H7YMHDSXX:3:1429:3206:24831,
10:31355144|31387266	10	31355144	31387266	9	2_4_2	27	0.4	intron	ENSG00000148516,	ZEB1	+	A00254:26:H7YMHDSXX:3:2148:27344:18255,A00254:26:H7YMHDSXX:3:1211:8151:4679,A00254:26:H7YMHDSXX:3:1211:8404:4930,A00254:26:H7YMHDSXX:3:1256:32353:10050,A00224:146:HG5YGDSXX:3:1506:16514:28244,A00224:146:HG5YGDSXX:3:2303:7139:15765,A00224:146:HG5YGDSXX:3:2
10:31355144|31387798	10	31355144	31387798	7	3_0_3	3	0.824	intron	ENSG00000148516,	ZEB1	+	A00254:26:H7YMHDSXX:3:2464:16396:29637,A00254:26:H7YMHDSXX:3:2464:16396:29888,A00224:146:HG5YGDSXX:3:2349:12418:29481,A00224:146:HG5YGDSXX:3:2429:21151:36025,A00254:26:H7YMHDSXX:3:1122:2013:20353,A00254:26:H7YMHDSXX:3:1157:17146:36448,A00224:146:HG5YGDSXX
10:31355147|31387266	10	31355147	31387266	3	0_1_2	27	0.182	intron	ENSG00000148516,	ZEB1	+	A00224:146:HG5YGDSXX:3:2105:28248:7482,A00224:146:HG5YGDSXX:3:2549:12201:10097,A00224:146:HG5YGDSXX:3:2127:2419:33927,
10:31373018|31387266	10	31373018	31387266	44	16_18_0	41	0.682	intron	ENSG00000148516,	ZEB1	+	A00254:26:H7YMHDSXX:3:2361:22318:32753,A00254:26:H7YMHDSXX:3:2418:24261:21872,A00254:26:H7YMHDSXX:3:2418:24207:22216,A00254:26:H7YMHDSXX:3:2418:25373:23359,A00254:26:H7YMHDSXX:3:2418:26286:23375,A00254:26:H7YMHDSXX:3:2418:24849:24549,A00254:26:H7YMHDSXX:3
10:31373018|31387798	10	31373018	31387798	3	2_0_2	17	0.261	intron	ENSG00000148516,	ZEB1	+	A00224:146:HG5YGDSXX:3:1426:20048:11851,A00224:146:HG5YGDSXX:3:2466:2383:10222,A00224:146:HG5YGDSXX:3:2616:9941:13072,
10:31373018|31389695	10	31373018	31389695	4	2_2_0	15	0.348	intron	ENSG00000148516,	ZEB1	+	A00254:26:H7YMHDSXX:3:2278:21441:26788,A00254:26:H7YMHDSXX:3:2657:1551:4460,A00224:146:HG5YGDSXX:3:1273:20374:7185,A00254:26:H7YMHDSXX:3:1543:1190:20870,
10:31908172|31910563	10	31908172	31910563	19	8_3_5	6	0.864	exon	ENSG00000165322,	ARHGAP12	-	A00254:26:H7YMHDSXX:3:2545:13838:21512,A00224:146:HG5YGDSXX:3:1427:26775:34679,A00224:146:HG5YGDSXX:3:1428:27118:1736,A00224:146:HG5YGDSXX:3:1450:4942:14309,A00224:146:HG5YGDSXX:3:1450:7554:14512,A00224:146:HG5YGDSXX:3:1566:13512:7983,A00254:26:H7YMHDSXX:
10:32271554|32285050	10	32271554	32285050	3	2_2_0	36	0.143	exon	ENSG00000120616,	EPC1	-	A00224:146:HG5YGDSXX:3:1127:19777:10817,A00224:146:HG5YGDSXX:3:1274:18873:30953,A00254:26:H7YMHDSXX:3:1536:1045:2519,
10:32471064|32481782	10	32471064	32481782	3	2_2_0	3	0.667	intron	ENSG00000216937,	CCDC7	+	A00254:26:H7YMHDSXX:3:1676:4634:6042,A00254:26:H7YMHDSXX:3:1676:4616:6637,A00224:146:HG5YGDSXX:3:2370:17996:9486,
10:35501501|35530243	10	35501501	35530243	5	0_2_3	66	0.132	exon	ENSG00000108100,	CCNY	+	A00224:146:HG5YGDSXX:3:1640:27299:22091,A00254:26:H7YMHDSXX:3:1157:32389:23985,A00254:26:H7YMHDSXX:3:1157:30978:26334,A00224:146:HG5YGDSXX:3:1515:13720:32863,A00224:146:HG5YGDSXX:3:2671:18448:23077,
10:35516523|35530243	10	35516523	35530243	20	5_5_2	56	0.417	exon	ENSG00000108100,	CCNY	+	A00254:26:H7YMHDSXX:3:2356:27787:1548,A00254:26:H7YMHDSXX:3:2358:26720:15640,A00254:26:H7YMHDSXX:3:2417:11171:1799,A00254:26:H7YMHDSXX:3:2417:12825:1846,A00254:26:H7YMHDSXX:3:2635:23746:29622,A00224:146:HG5YGDSXX:3:1123:3965:13119,A00224:146:HG5YGDSXX:3:1
10:45457785|45464327	10	45457785	45464327	31	15_9_5	513	0.108	exon	ENSG00000165406,	2020-03-08	-	A00254:26:H7YMHDSXX:3:2349:18285:27993,A00254:26:H7YMHDSXX:3:2349:18041:28260,A00254:26:H7YMHDSXX:3:2358:3296:8046,A00254:26:H7YMHDSXX:3:2542:10113:9267,A00254:26:H7YMHDSXX:3:2625:5086:10238,A00254:26:H7YMHDSXX:3:2629:32136:10833,A00254:26:H7YMHDSXX:3:262
10:45479859|45480658	10	45479859	45480658	8	4_1_0	23	0.41	intron	ENSG00000165406,	2020-03-08	-	A00254:26:H7YMHDSXX:3:2255:18900:35634,A00254:26:H7YMHDSXX:3:2256:17915:7059,A00254:26:H7YMHDSXX:3:2529:3396:22310,A00254:26:H7YMHDSXX:3:2529:4336:23249,A00224:146:HG5YGDSXX:3:1242:10465:13980,A00254:26:H7YMHDSXX:3:2155:23402:20008,A00224:146:HG5YGDSXX:3:
10:45484974|45489271	10	45484974	45489271	3	1_1_1	3	0.667	intron	ENSG00000165406,	2020-03-08	-	A00254:26:H7YMHDSXX:3:2618:16532:36041,A00224:146:HG5YGDSXX:3:1120:25780:19867,A00254:26:H7YMHDSXX:3:1130:12590:35102,
10:45618140|45639963	10	45618140	45639963	5	3_3_0	18	0.357	exon	ENSG00000172671,	ZFAND4	-	A00254:26:H7YMHDSXX:3:2405:5855:5212,A00254:26:H7YMHDSXX:3:2477:3730:4319,A00224:146:HG5YGDSXX:3:1305:10456:33786,A00254:26:H7YMHDSXX:3:2239:2293:7373,A00224:146:HG5YGDSXX:3:2459:16034:24690,
10:45625951|45627105	10	45625951	45627105	8	3_4_0	27	0.372	exon	ENSG00000172671,	ZFAND4	-	A00254:26:H7YMHDSXX:3:2369:27037:34319,A00224:146:HG5YGDSXX:3:2130:5927:35117,A00224:146:HG5YGDSXX:3:2677:20057:34632,A00254:26:H7YMHDSXX:3:1336:20401:19163,A00254:26:H7YMHDSXX:3:1336:20383:19225,A00254:26:H7YMHDSXX:3:1413:25988:32878,A00254:26:H7YMHDSXX:
10:45625951|45639963	10	45625951	45639963	9	4_3_0	35	0.34	exon	ENSG00000172671,	ZFAND4	-	A00224:146:HG5YGDSXX:3:1235:20681:33489,A00224:146:HG5YGDSXX:3:1367:4056:1438,A00254:26:H7YMHDSXX:3:1126:5611:8609,A00224:146:HG5YGDSXX:3:1128:4562:30405,A00254:26:H7YMHDSXX:3:2167:11876:11976,A00224:146:HG5YGDSXX:3:2128:4670:25989,A00224:146:HG5YGDSXX:3:
10:45639751|45663842	10	45639751	45663842	4	2_2_0	1	0.889	intron	ENSG00000172671,	ZFAND4	-	A00254:26:H7YMHDSXX:3:2519:4707:14622,A00224:146:HG5YGDSXX:3:2122:15908:36432,A00224:146:HG5YGDSXX:3:2265:15980:27508,A00224:146:HG5YGDSXX:3:2540:22733:7952,
10:45853655|45854895	10	45853655	45854895	5	2_1_0	0	1	intergenic_region	n/a	n;a	-	A00224:146:HG5YGDSXX:3:1645:1832:19163,A00224:146:HG5YGDSXX:3:1218:24162:29872,A00224:146:HG5YGDSXX:3:1433:16504:33238,A00224:146:HG5YGDSXX:3:2123:7365:13119,A00254:26:H7YMHDSXX:3:1240:12011:21418,
10:45939361|45962917	10	45939361	45962917	2	2_2_0	24	0.143	intergenic_region	n/a	n;a	-	A00254:26:H7YMHDSXX:3:2341:24243:16203,A00224:146:HG5YGDSXX:3:1530:18891:13886,
10:45939361|45962994	10	45939361	45962994	35	7_12_1	2	0.972	intergenic_region	n/a	n;a	-	A00224:146:HG5YGDSXX:3:1401:12364:22435,A00224:146:HG5YGDSXX:3:1546:30689:22608,A00254:26:H7YMHDSXX:3:1575:30861:17895,A00254:26:H7YMHDSXX:3:1666:4354:4554,A00254:26:H7YMHDSXX:3:2126:31159:29716,A00224:146:HG5YGDSXX:3:2219:24460:36119,A00224:146:HG5YGDSXX
10:45982523|45988847	10	45982523	45988847	6	0_2_2	32	0.273	exon	ENSG00000265354,	TIMM23	+	A00224:146:HG5YGDSXX:3:1109:23656:32565,A00254:26:H7YMHDSXX:3:1677:1841:15139,A00224:146:HG5YGDSXX:3:2525:30083:26600,A00224:146:HG5YGDSXX:3:1109:23348:32847,A00224:146:HG5YGDSXX:3:1139:15600:28228,A00254:26:H7YMHDSXX:3:1659:19678:18693,
10:46010223|46011206	10	46010223	46011206	40	14_15_1	407	0.164	exon	ENSG00000266412,	NCOA4	-	A00254:26:H7YMHDSXX:3:2271:16215:10441,A00254:26:H7YMHDSXX:3:2271:16306:10441,A00254:26:H7YMHDSXX:3:2428:19614:34867,A00254:26:H7YMHDSXX:3:2428:19813:35493,A00254:26:H7YMHDSXX:3:2428:18602:36307,A00224:146:HG5YGDSXX:3:1103:5321:7326,A00224:146:HG5YGDSXX:3
10:48325897|48410168	10	48325897	48410168	3	0_1_2	2	0.75	exon	ENSG00000107643,	MAPK8	+	A00254:26:H7YMHDSXX:3:2331:1108:22013,A00224:146:HG5YGDSXX:3:1514:5385:27445,A00224:146:HG5YGDSXX:3:1676:10176:19961,
10:48401612|48410168	10	48401612	48410168	31	14_13_0	7	0.899	exon	ENSG00000107643,	MAPK8	+	A00254:26:H7YMHDSXX:3:2341:14904:4570,A00254:26:H7YMHDSXX:3:2425:30779:15781,A00254:26:H7YMHDSXX:3:2563:19633:26318,A00254:26:H7YMHDSXX:3:2624:13937:23249,A00254:26:H7YMHDSXX:3:2624:13928:23390,A00224:146:HG5YGDSXX:3:1178:10303:5212,A00224:146:HG5YGDSXX:3
10:48826671|48832709	10	48826671	48832709	8	4_4_0	30	0.348	exon	ENSG00000128815,	WDFY4	+	A00254:26:H7YMHDSXX:3:2517:9335:14904,A00254:26:H7YMHDSXX:3:2517:8368:15045,A00254:26:H7YMHDSXX:3:2630:31006:14450,A00224:146:HG5YGDSXX:3:1333:6858:16250,A00224:146:HG5YGDSXX:3:1407:15112:30044,A00254:26:H7YMHDSXX:3:2102:22932:30185,A00224:146:HG5YGDSXX:3
10:48890579|48901863	10	48890579	48901863	5	2_1_2	47	0.175	exon	ENSG00000128815,	WDFY4	+	A00254:26:H7YMHDSXX:3:2651:4996:2159,A00254:26:H7YMHDSXX:3:2651:4806:2174,A00224:146:HG5YGDSXX:3:1452:13684:16673,A00254:26:H7YMHDSXX:3:2660:3568:1752,A00254:26:H7YMHDSXX:3:2253:9082:19476,
10:49500538|49506012	10	49500538	49506012	19	5_7_1	10	0.792	exon	ENSG00000225830,	ERCC6	-	A00254:26:H7YMHDSXX:3:2561:12581:26256,A00254:26:H7YMHDSXX:3:2646:27516:20932,A00224:146:HG5YGDSXX:3:1375:8223:26475,A00224:146:HG5YGDSXX:3:1416:25979:21934,A00224:146:HG5YGDSXX:3:1501:12048:23672,A00224:146:HG5YGDSXX:3:1501:13566:24298,A00224:146:HG5YGDS
10:50343492|50344345	10	50343492	50344345	16	6_4_0	10	0.762	exon	ENSG00000198964,	SGMS1	-	A00254:26:H7YMHDSXX:3:2437:26558:13730,A00254:26:H7YMHDSXX:3:2638:18927:30232,A00254:26:H7YMHDSXX:3:2658:23619:28369,A00224:146:HG5YGDSXX:3:1334:23511:19225,A00224:146:HG5YGDSXX:3:1356:26268:18082,A00224:146:HG5YGDSXX:3:1469:18774:30123,A00254:26:H7YMHDSX
10:50433476|50590247	10	50433476	50590247	4	0_1_2	14	0.364	exon	ENSG00000198964,	SGMS1	-	A00224:146:HG5YGDSXX:3:1162:11776:1626,A00254:26:H7YMHDSXX:3:2538:30689:16470,A00224:146:HG5YGDSXX:3:1317:20509:35133,A00224:146:HG5YGDSXX:3:2317:21829:35070,
10:67887417|67906937	10	67887417	67906937	2	2_2_0	11	0.267	exon	ENSG00000096717,	SIRT1	+	A00254:26:H7YMHDSXX:3:2605:26928:29747,A00254:26:H7YMHDSXX:3:1611:22788:35697,
10:67891402|67909442	10	67891402	67909442	5	2_2_0	15	0.4	exon	ENSG00000096717,	SIRT1	+	A00254:26:H7YMHDSXX:3:2422:28745:8750,A00254:26:H7YMHDSXX:3:2467:18728:23312,A00254:26:H7YMHDSXX:3:2467:18900:26334,A00224:146:HG5YGDSXX:3:1161:31901:19977,A00254:26:H7YMHDSXX:3:1143:27425:24471,
10:67988663|68014186	10	67988663	68014186	7	3_3_0	8	0.636	exon	ENSG00000148634,	HERC4	-	A00254:26:H7YMHDSXX:3:2404:3179:22404,A00254:26:H7YMHDSXX:3:2474:24153:31078,A00224:146:HG5YGDSXX:3:2367:11641:21089,A00224:146:HG5YGDSXX:3:2407:15094:29230,A00254:26:H7YMHDSXX:3:1448:11948:8187,A00254:26:H7YMHDSXX:3:1456:32325:32330,A00254:26:H7YMHDSXX:3
10:68442917|68470163	10	68442917	68470163	8	2_2_0	14	0.533	exon	ENSG00000138346,	DNA2	-	A00224:146:HG5YGDSXX:3:1142:10511:34350,A00224:146:HG5YGDSXX:3:1142:12454:34648,A00224:146:HG5YGDSXX:3:1613:27507:24205,A00224:146:HG5YGDSXX:3:2308:4119:15389,A00254:26:H7YMHDSXX:3:1437:19199:6965,A00254:26:H7YMHDSXX:3:1437:19171:7012,A00254:26:H7YMHDSXX:
10:68459104|68468306	10	68459104	68468306	4	2_2_0	75	0.096	exon	ENSG00000138346,	DNA2	-	A00254:26:H7YMHDSXX:3:2402:25192:23735,A00224:146:HG5YGDSXX:3:1246:31304:12618,A00224:146:HG5YGDSXX:3:1649:6768:28463,A00224:146:HG5YGDSXX:3:2277:29758:31109,
10:68459104|68470163	10	68459104	68470163	7	4_5_0	29	0.326	exon	ENSG00000138346,	DNA2	-	A00254:26:H7YMHDSXX:3:2621:2591:27117,A00224:146:HG5YGDSXX:3:1375:30879:34272,A00254:26:H7YMHDSXX:3:1661:3360:2174,A00254:26:H7YMHDSXX:3:1661:2853:2300,A00224:146:HG5YGDSXX:3:2147:22281:18818,A00224:146:HG5YGDSXX:3:2416:10484:27007,A00224:146:HG5YGDSXX:3:
10:68465667|68470163	10	68465667	68470163	6	2_2_0	19	0.387	exon	ENSG00000138346,	DNA2	-	A00254:26:H7YMHDSXX:3:1539:3360:35336,A00254:26:H7YMHDSXX:3:1539:6126:37027,A00254:26:H7YMHDSXX:3:1540:5529:16579,A00254:26:H7YMHDSXX:3:1540:6677:16971,A00254:26:H7YMHDSXX:3:2105:25437:20337,A00254:26:H7YMHDSXX:3:2163:1994:4163,
10:68468123|68470163	10	68468123	68470163	19	7_8_0	25	0.603	exon	ENSG00000138346,	DNA2	-	A00254:26:H7YMHDSXX:3:2316:19596:26224,A00254:26:H7YMHDSXX:3:2338:31919:19695,A00254:26:H7YMHDSXX:3:2418:21368:13385,A00254:26:H7YMHDSXX:3:2459:9218:33113,A00254:26:H7YMHDSXX:3:2464:32190:27492,A00254:26:H7YMHDSXX:3:2532:20329:32972,A00254:26:H7YMHDSXX:3:
10:68487144|68493570	10	68487144	68493570	3	2_2_0	12	0.333	exon	ENSG00000122912,	SLC25A16	-	A00224:146:HG5YGDSXX:3:2349:7003:11647,A00224:146:HG5YGDSXX:3:2567:13449:3051,A00224:146:HG5YGDSXX:3:2567:13856:6825,
10:68722455|68740661	10	68722455	68740661	7	2_0_2	55	0.203	exon	ENSG00000060339,	CCAR1	+	A00224:146:HG5YGDSXX:3:1334:26829:16172,A00224:146:HG5YGDSXX:3:1377:5801:23406,A00224:146:HG5YGDSXX:3:1377:4698:23531,A00224:146:HG5YGDSXX:3:1407:16812:16423,A00254:26:H7YMHDSXX:3:2216:29487:25911,A00224:146:HG5YGDSXX:3:2407:15167:27915,A00224:146:HG5YGDS
10:68736876|68742569	10	68736876	68742569	8	3_2_0	12	0.571	exon	ENSG00000060339,	CCAR1	+	A00224:146:HG5YGDSXX:3:1135:4110:22670,A00224:146:HG5YGDSXX:3:1668:7238:19539,A00254:26:H7YMHDSXX:3:1567:22706:21872,A00254:26:H7YMHDSXX:3:2208:17436:34538,A00254:26:H7YMHDSXX:3:2252:18954:7044,A00224:146:HG5YGDSXX:3:2527:3305:18615,A00254:26:H7YMHDSXX:3:
10:68737845|68742569	10	68737845	68742569	70	10_23_13	26	0.843	exon	ENSG00000060339,	CCAR1	+	A00254:26:H7YMHDSXX:3:2322:32271:22091,A00254:26:H7YMHDSXX:3:2418:17463:16266,A00254:26:H7YMHDSXX:3:2507:16161:16203,A00224:146:HG5YGDSXX:3:1106:28510:24659,A00224:146:HG5YGDSXX:3:1109:1145:24142,A00224:146:HG5YGDSXX:3:1173:22589:25895,A00224:146:HG5YGDSX
10:68737845|68747566	10	68737845	68747566	5	1_2_3	22	0.312	exon	ENSG00000060339,	CCAR1	+	A00254:26:H7YMHDSXX:3:2343:9652:28667,A00254:26:H7YMHDSXX:3:2614:19642:5697,A00224:146:HG5YGDSXX:3:1315:12409:13745,A00254:26:H7YMHDSXX:3:1633:2564:33019,A00254:26:H7YMHDSXX:3:1464:2654:25316,
10:68737845|68749685	10	68737845	68749685	6	0_2_2	17	0.414	exon	ENSG00000060339,	CCAR1	+	A00254:26:H7YMHDSXX:3:2507:19578:23469,A00254:26:H7YMHDSXX:3:2507:18846:24392,A00254:26:H7YMHDSXX:3:2507:18837:24408,A00254:26:H7YMHDSXX:3:2507:19099:24424,A00224:146:HG5YGDSXX:3:2121:14443:2394,A00254:26:H7YMHDSXX:3:1117:7139:2550,
10:68747161|68747566	10	68747161	68747566	17	7_7_1	20	0.63	exon	ENSG00000060339,	CCAR1	+	A00254:26:H7YMHDSXX:3:2637:32434:9565,A00254:26:H7YMHDSXX:3:2637:31891:17644,A00254:26:H7YMHDSXX:3:2637:17698:26130,A00254:26:H7YMHDSXX:3:2659:23303:35462,A00224:146:HG5YGDSXX:3:1306:1732:1329,A00224:146:HG5YGDSXX:3:1459:31105:27524,A00224:146:HG5YGDSXX:3
10:68753852|68755536	10	68753852	68755536	4	1_1_1	4	0.667	exon	ENSG00000060339,	CCAR1	+	A00254:26:H7YMHDSXX:3:2322:32054:33332,A00224:146:HG5YGDSXX:3:2601:18882:3317,A00224:146:HG5YGDSXX:3:2601:19334:4163,A00224:146:HG5YGDSXX:3:2574:10285:4178,
10:68753852|68757377	10	68753852	68757377	2	2_0_2	1	0.8	exon	ENSG00000060339,	CCAR1	+	A00254:26:H7YMHDSXX:3:2505:22046:32127,A00254:26:H7YMHDSXX:3:2568:7717:1736,
10:70114145|70124097	10	70114145	70124097	4	2_1_0	0	1	exon	ENSG00000042286,	AIFM2	-	A00224:146:HG5YGDSXX:3:1254:2293:9283,A00224:146:HG5YGDSXX:3:2254:4490:7889,A00224:146:HG5YGDSXX:3:2613:7419:2065,A00224:146:HG5YGDSXX:3:1415:5529:14231,
10:70702312|70708778	10	70702312	70708778	8	2_2_0	0	1	exon	ENSG00000138316,	ADAMTS14	+	A00254:26:H7YMHDSXX:3:2338:24144:19820,A00254:26:H7YMHDSXX:3:2643:3269:19774,A00224:146:HG5YGDSXX:3:1447:22019:36683,A00254:26:H7YMHDSXX:3:1617:27977:5134,A00254:26:H7YMHDSXX:3:2248:6433:1799,A00224:146:HG5YGDSXX:3:2301:4544:23109,A00254:26:H7YMHDSXX:3:13
10:71730469|71732375	10	71730469	71732375	5	3_3_0	9	0.526	exon	ENSG00000107736,	CDH23	+	A00254:26:H7YMHDSXX:3:2363:27064:34710,A00254:26:H7YMHDSXX:3:2363:27055:34726,A00254:26:H7YMHDSXX:3:2445:7826:22185,A00254:26:H7YMHDSXX:3:2563:20076:5885,A00224:146:HG5YGDSXX:3:1205:22471:4679,
10:72340789|72341170	10	72340789	72341170	14	2_5_2	48	0.368	exon	ENSG00000148719,	DNAJB12	-	A00254:26:H7YMHDSXX:3:2521:31702:3286,A00254:26:H7YMHDSXX:3:2521:32371:6042,A00254:26:H7YMHDSXX:3:1601:2013:4194,A00254:26:H7YMHDSXX:3:2155:26874:11553,A00254:26:H7YMHDSXX:3:2212:20482:21057,A00254:26:H7YMHDSXX:3:2212:20184:21136,A00224:146:HG5YGDSXX:3:21
10:72343366|72345127	10	72343366	72345127	6	2_2_0	55	0.179	exon	ENSG00000148719,	DNAJB12	-	A00254:26:H7YMHDSXX:3:2508:27932:17425,A00224:146:HG5YGDSXX:3:1266:17698:34522,A00224:146:HG5YGDSXX:3:1431:5782:35305,A00224:146:HG5YGDSXX:3:1477:30770:27164,A00254:26:H7YMHDSXX:3:1508:29722:7811,A00224:146:HG5YGDSXX:3:2304:18304:31469,
10:72708283|72715902	10	72708283	72715902	5	1_1_1	5	0.667	intron	ENSG00000156026,	MCU	+	A00224:146:HG5YGDSXX:3:2473:32651:7936,A00254:26:H7YMHDSXX:3:1272:2410:8328,A00254:26:H7YMHDSXX:3:2132:19470:18396,A00254:26:H7YMHDSXX:3:2132:19515:23265,A00224:146:HG5YGDSXX:3:2669:31222:31610,
10:72715111|72715902	10	72715111	72715902	10	4_4_0	9	0.69	intron	ENSG00000156026,	MCU	+	A00254:26:H7YMHDSXX:3:2346:22761:11976,A00254:26:H7YMHDSXX:3:2365:20699:10598,A00254:26:H7YMHDSXX:3:2661:20112:33285,A00224:146:HG5YGDSXX:3:1435:1551:10598,A00254:26:H7YMHDSXX:3:1674:11460:33238,A00254:26:H7YMHDSXX:3:2136:13169:5541,A00254:26:H7YMHDSXX:3:
10:73146276|73163950	10	73146276	73163950	10	1_3_2	18	0.526	exon	ENSG00000122882,	ECD	-	A00224:146:HG5YGDSXX:3:1577:4535:28072,A00224:146:HG5YGDSXX:3:2163:10257:30405,A00224:146:HG5YGDSXX:3:2164:10013:1611,A00224:146:HG5YGDSXX:3:2164:9525:2080,A00254:26:H7YMHDSXX:3:1314:28131:8375,A00254:26:H7YMHDSXX:3:1314:28429:8641,A00254:26:H7YMHDSXX:3:1
10:73154256|73156655	10	73154256	73156655	4	2_0_2	30	0.211	exon	ENSG00000122882,	ECD	-	A00254:26:H7YMHDSXX:3:2303:1054:8578,A00254:26:H7YMHDSXX:3:2432:16812:13510,A00224:146:HG5YGDSXX:3:1173:9073:24189,A00254:26:H7YMHDSXX:3:1575:15411:33630,
10:73396519|73400857	10	73396519	73400857	7	1_1_2	31	0.311	exon	ENSG00000138279,	ANXA7	-	A00254:26:H7YMHDSXX:3:2371:32208:35790,A00224:146:HG5YGDSXX:3:1553:26747:31626,A00254:26:H7YMHDSXX:3:1678:22950:2566,A00254:26:H7YMHDSXX:3:2169:13340:5306,A00254:26:H7YMHDSXX:3:2253:16984:23296,A00224:146:HG5YGDSXX:3:2404:7835:26897,A00254:26:H7YMHDSXX:3:
10:73446492|73479478	10	73446492	73479478	2	1_2_0	5	0.444	exon	ENSG00000107758,	PPP3CB	-	A00224:146:HG5YGDSXX:3:1677:5819:26913,A00254:26:H7YMHDSXX:3:2615:9607:31407,
10:73467553|73479517	10	73467553	73479517	5	1_1_2	0	1	exon	ENSG00000107758,	PPP3CB	-	A00224:146:HG5YGDSXX:3:2423:26214:27946,A00254:26:H7YMHDSXX:3:1376:4707:29371,A00254:26:H7YMHDSXX:3:1376:4544:30718,A00224:146:HG5YGDSXX:3:1156:7753:35274,A00224:146:HG5YGDSXX:3:1646:18873:11318,
10:73474919|73479517	10	73474919	73479517	6	5_4_0	7	0.632	exon	ENSG00000107758,	PPP3CB	-	A00224:146:HG5YGDSXX:3:1470:30843:3302,A00224:146:HG5YGDSXX:3:1532:8377:33849,A00224:146:HG5YGDSXX:3:2332:9353:30686,A00224:146:HG5YGDSXX:3:2450:9200:2425,A00224:146:HG5YGDSXX:3:2461:13413:34397,A00224:146:HG5YGDSXX:3:1377:24804:13041,
10:73692043|73713332	10	73692043	73713332	7	0_5_1	2	0.875	intergenic_region	n/a	n;a	-	A00254:26:H7YMHDSXX:3:1568:17725:5134,A00254:26:H7YMHDSXX:3:2365:25075:9001,A00224:146:HG5YGDSXX:3:1141:10601:13056,A00224:146:HG5YGDSXX:3:1171:13087:18176,A00254:26:H7YMHDSXX:3:1620:28302:1219,A00254:26:H7YMHDSXX:3:1134:2871:23844,A00254:26:H7YMHDSXX:3:1
10:74394141|74398579	10	74394141	74398579	8	1_0_2	10	0.615	exon	ENSG00000156110,	ADK	+	A00224:146:HG5YGDSXX:3:1615:18629:22514,A00254:26:H7YMHDSXX:3:1543:28772:30436,A00254:26:H7YMHDSXX:3:1543:27281:35900,A00254:26:H7YMHDSXX:3:1633:30599:10269,A00224:146:HG5YGDSXX:3:1545:29469:22373,A00254:26:H7YMHDSXX:3:1127:8712:13573,A00254:26:H7YMHDSXX:
10:74838683|74843478	10	74838683	74843478	12	2_4_2	2	0.923	exon	ENSG00000156650,	KAT6B	+	A00254:26:H7YMHDSXX:3:2274:26313:29215,A00254:26:H7YMHDSXX:3:2507:15094:15452,A00254:26:H7YMHDSXX:3:2631:5990:14340,A00224:146:HG5YGDSXX:3:1238:1199:33818,A00254:26:H7YMHDSXX:3:1623:27724:14935,A00224:146:HG5YGDSXX:3:2167:23891:24549,A00224:146:HG5YGDSXX:
10:74842600|74843478	10	74842600	74843478	13	3_3_0	7	0.788	exon	ENSG00000156650,	KAT6B	+	A00254:26:H7YMHDSXX:3:2266:21875:30733,A00254:26:H7YMHDSXX:3:2314:1579:18818,A00254:26:H7YMHDSXX:3:2351:11297:16736,A00254:26:H7YMHDSXX:3:2426:13666:23343,A00254:26:H7YMHDSXX:3:2426:13684:23375,A00224:146:HG5YGDSXX:3:1176:24912:30201,A00224:146:HG5YGDSXX:
10:75150514|75151106	10	75150514	75151106	6	2_2_0	13	0.48	exon	ENSG00000156671,	SAMD8	+	A00254:26:H7YMHDSXX:3:2531:27136:24251,A00224:146:HG5YGDSXX:3:1103:30544:15937,A00224:146:HG5YGDSXX:3:1628:2926:12383,A00254:26:H7YMHDSXX:3:1506:17400:14246,A00254:26:H7YMHDSXX:3:2112:24623:7216,A00224:146:HG5YGDSXX:3:2676:1443:35180,
10:79310924|79311184	10	79310924	79311184	16	6_7_1	2	0.941	exon	ENSG00000108175,	ZMIZ1	+	A00254:26:H7YMHDSXX:3:2311:13395:25410,A00254:26:H7YMHDSXX:3:2311:14091:25457,A00254:26:H7YMHDSXX:3:2311:12274:26318,A00254:26:H7YMHDSXX:3:2339:28492:34084,A00254:26:H7YMHDSXX:3:2377:14552:3082,A00254:26:H7YMHDSXX:3:2377:14416:5541,A00254:26:H7YMHDSXX:3:2
10:79351584|79352316	10	79351584	79352316	4	1_2_0	15	0.348	intron	ENSG00000108179,	PPIF	+	A00254:26:H7YMHDSXX:3:2675:6216:22968,A00254:26:H7YMHDSXX:3:1109:1353:9502,A00254:26:H7YMHDSXX:3:2434:25798:3897,A00254:26:H7YMHDSXX:3:1434:27796:15499,
10:84417771|84425893	10	84417771	84425893	5	3_3_0	7	0.588	exon	ENSG00000107771,	CCSER2	+	A00224:146:HG5YGDSXX:3:1101:28899:22670,A00224:146:HG5YGDSXX:3:1101:29044:23860,A00224:146:HG5YGDSXX:3:1165:32217:14231,A00224:146:HG5YGDSXX:3:1327:2654:15264,A00224:146:HG5YGDSXX:3:2125:14380:7294,
10:84417771|84438707	10	84417771	84438707	5	3_3_0	3	0.769	exon	ENSG00000107771,	CCSER2	+	A00254:26:H7YMHDSXX:3:2358:28140:6261,A00224:146:HG5YGDSXX:3:1310:6542:30107,A00224:146:HG5YGDSXX:3:1501:7762:23672,A00224:146:HG5YGDSXX:3:1518:4734:36965,A00254:26:H7YMHDSXX:3:1250:11324:17221,
10:86451967|86459065	10	86451967	86459065	3	2_2_0	41	0.128	exon	ENSG00000062650,	WAPAL	-	A00254:26:H7YMHDSXX:3:1674:6831:30044,A00254:26:H7YMHDSXX:3:2251:5348:33144,A00224:146:HG5YGDSXX:3:2418:6533:7012,
10:86467279|86473973	10	86467279	86473973	8	4_3_0	17	0.485	exon	ENSG00000062650,	WAPAL	-	A00254:26:H7YMHDSXX:3:2401:23891:22169,A00254:26:H7YMHDSXX:3:2418:3215:22310,A00254:26:H7YMHDSXX:3:2418:3269:23030,A00254:26:H7YMHDSXX:3:2418:3369:23109,A00254:26:H7YMHDSXX:3:2422:26874:31563,A00224:146:HG5YGDSXX:3:2161:1506:10050,A00224:146:HG5YGDSXX:3:2
10:86470992|86473973	10	86470992	86473973	2	1_1_1	18	0.182	exon	ENSG00000062650,	WAPAL	-	A00224:146:HG5YGDSXX:3:1625:15673:11757,A00224:146:HG5YGDSXX:3:2216:23882:11788,
10:86472208|86473973	10	86472208	86473973	3	2_2_0	24	0.2	exon	ENSG00000062650,	WAPAL	-	A00224:146:HG5YGDSXX:3:1404:22733:28087,A00254:26:H7YMHDSXX:3:2147:17852:18411,A00254:26:H7YMHDSXX:3:2147:18141:21731,
10:87506151|87521169	10	87506151	87521169	4	2_2_0	12	0.4	intron	ENSG00000107789,	MINPP1	+	A00224:146:HG5YGDSXX:3:1318:22453:18928,A00224:146:HG5YGDSXX:3:1318:24605:19836,A00224:146:HG5YGDSXX:3:2339:11550:11318,A00254:26:H7YMHDSXX:3:1208:13847:16736,
10:87506268|87521169	10	87506268	87521169	4	1_2_2	12	0.4	intron	ENSG00000107789,	MINPP1	+	A00254:26:H7YMHDSXX:3:1251:28203:33927,A00254:26:H7YMHDSXX:3:1456:10438:11522,A00254:26:H7YMHDSXX:3:1456:10384:11553,A00224:146:HG5YGDSXX:3:2214:15365:4523,
10:87508129|87513221	10	87508129	87513221	6	1_1_2	45	0.211	exon	ENSG00000107789,	MINPP1	+	A00254:26:H7YMHDSXX:3:2653:27579:18599,A00254:26:H7YMHDSXX:3:2653:27606:19210,A00224:146:HG5YGDSXX:3:1248:32732:29121,A00254:26:H7YMHDSXX:3:1542:16984:19946,A00254:26:H7YMHDSXX:3:1664:5348:15295,A00224:146:HG5YGDSXX:3:2544:29830:12007,
10:87508129|87521169	10	87508129	87521169	8	3_3_2	12	0.571	exon	ENSG00000107789,	MINPP1	+	A00224:146:HG5YGDSXX:3:1156:6912:23516,A00224:146:HG5YGDSXX:3:1666:28158:16407,A00254:26:H7YMHDSXX:3:1677:24831:22701,A00224:146:HG5YGDSXX:3:2658:5258:4429,A00254:26:H7YMHDSXX:3:2326:22037:1736,A00254:26:H7YMHDSXX:3:2433:14208:4398,A00224:146:HG5YGDSXX:3:
10:87878926|87933251	10	87878926	87933251	8	2_3_1	9	0.64	intron	ENSG00000171862,	PTEN	+	A00254:26:H7YMHDSXX:3:2447:23963:16939,A00254:26:H7YMHDSXX:3:2577:21486:34538,A00254:26:H7YMHDSXX:3:2577:20763:35634,A00224:146:HG5YGDSXX:3:2218:13593:32456,A00254:26:H7YMHDSXX:3:1315:4463:12007,A00254:26:H7YMHDSXX:3:1330:32615:8970,A00254:26:H7YMHDSXX:3:
10:87925513|87952259	10	87925513	87952259	4	1_2_0	3	0.727	exon	ENSG00000171862,	PTEN	+	A00224:146:HG5YGDSXX:3:1616:14588:12007,A00224:146:HG5YGDSXX:3:2415:13865:10410,A00254:26:H7YMHDSXX:3:1507:15248:30342,A00254:26:H7YMHDSXX:3:1525:9471:3239,
10:91425281|91462184	10	91425281	91462184	9	4_3_2	1	0.947	exon	ENSG00000165338,	HECTD2	+	A00254:26:H7YMHDSXX:3:2349:30436:21418,A00254:26:H7YMHDSXX:3:2214:10104:4742,A00224:146:HG5YGDSXX:3:2243:32606:28432,A00224:146:HG5YGDSXX:3:2559:6135:31939,A00224:146:HG5YGDSXX:3:2559:6054:32142,A00224:146:HG5YGDSXX:3:2624:11867:2190,A00224:146:HG5YGDSXX:
10:91819270|91842391	10	91819270	91842391	3	0_2_2	31	0.162	exon	ENSG00000107854,	TNKS2	+	A00254:26:H7YMHDSXX:3:2265:18665:4695,A00254:26:H7YMHDSXX:3:2265:18493:9502,A00254:26:H7YMHDSXX:3:2445:8332:9972,
10:91951403|91966757	10	91951403	91966757	3	2_2_0	15	0.286	exon	ENSG00000095564,	BTAF1	+	A00254:26:H7YMHDSXX:3:2560:24740:6386,A00224:146:HG5YGDSXX:3:1531:2121:12085,A00224:146:HG5YGDSXX:3:1554:13720:36558,
10:91992119|92008275	10	91992119	92008275	4	2_2_0	8	0.5	exon	ENSG00000095564,	BTAF1	+	A00224:146:HG5YGDSXX:3:2207:13747:11271,A00224:146:HG5YGDSXX:3:2473:8739:25050,A00254:26:H7YMHDSXX:3:1261:20889:7326,A00254:26:H7YMHDSXX:3:1417:31602:13855,
10:91994535|92008275	10	91994535	92008275	5	2_3_0	15	0.4	exon	ENSG00000095564,	BTAF1	+	A00224:146:HG5YGDSXX:3:1266:16848:35712,A00254:26:H7YMHDSXX:3:1631:11921:19883,A00254:26:H7YMHDSXX:3:1654:17020:26271,A00254:26:H7YMHDSXX:3:1654:17499:26913,A00254:26:H7YMHDSXX:3:2346:9417:26381,
10:91996369|92008275	10	91996369	92008275	11	5_6_0	18	0.55	exon	ENSG00000095564,	BTAF1	+	A00224:146:HG5YGDSXX:3:1305:17454:24392,A00224:146:HG5YGDSXX:3:1507:17960:3599,A00254:26:H7YMHDSXX:3:1513:31458:22341,A00254:26:H7YMHDSXX:3:1530:19723:20682,A00224:146:HG5YGDSXX:3:2231:28818:9283,A00224:146:HG5YGDSXX:3:2305:19235:18865,A00224:146:HG5YGDSX
10:92531748|92537550	10	92531748	92537550	2	2_2_0	4	0.5	exon	ENSG00000119912,	IDE	-	A00224:146:HG5YGDSXX:3:1138:3034:8656,A00224:146:HG5YGDSXX:3:2605:2790:9893,
10:92934144|92974232	10	92934144	92974232	2	0_2_2	9	0.308	exon	ENSG00000138190,	EXOC6	+	A00254:26:H7YMHDSXX:3:2658:2474:14920,A00224:146:HG5YGDSXX:3:2303:6135:5603,
10:94441896|94474783	10	94441896	94474783	5	2_2_0	0	1	exon	ENSG00000108239,	TBC1D12	+	A00254:26:H7YMHDSXX:3:2471:20139:36589,A00254:26:H7YMHDSXX:3:1617:9616:2456,A00254:26:H7YMHDSXX:3:1617:9815:27821,A00254:26:H7YMHDSXX:3:1617:9869:27853,A00224:146:HG5YGDSXX:3:2153:22535:26177,
10:95339133|95346452	10	95339133	95346452	13	3_1_3	5	0.839	exon	ENSG00000095637,	SORBS1	-	A00224:146:HG5YGDSXX:3:1348:20509:22701,A00224:146:HG5YGDSXX:3:1512:15537:36886,A00224:146:HG5YGDSXX:3:1512:15420:36902,A00224:146:HG5YGDSXX:3:2358:10013:3302,A00224:146:HG5YGDSXX:3:2569:4797:8923,A00254:26:H7YMHDSXX:3:1424:25427:35477,A00254:26:H7YMHDSXX
10:96858292|96907747	10	96858292	96907747	4	1_1_1	14	0.364	intron	ENSG00000196233,	LCOR	+	A00224:146:HG5YGDSXX:3:1355:20175:7717,A00224:146:HG5YGDSXX:3:2567:7762:17065,A00224:146:HG5YGDSXX:3:2567:7798:26741,A00254:26:H7YMHDSXX:3:2265:26865:5556,
10:96907265|96952196	10	96907265	96952196	6	3_3_4	21	0.364	exon	ENSG00000196233,	LCOR	+	A00254:26:H7YMHDSXX:3:1660:21549:1955,A00254:26:H7YMHDSXX:3:2130:30165:18004,A00254:26:H7YMHDSXX:3:2130:30535:18082,A00254:26:H7YMHDSXX:3:2253:7979:32377,A00224:146:HG5YGDSXX:3:2561:25961:35399,A00254:26:H7YMHDSXX:3:1367:20573:29481,
10:96944113|96952196	10	96944113	96952196	73	19_14_11	24	0.859	exon	ENSG00000196233,	LCOR	+	A00254:26:H7YMHDSXX:3:2318:27199:16407,A00254:26:H7YMHDSXX:3:2318:27227:16454,A00254:26:H7YMHDSXX:3:2339:28122:19257,A00254:26:H7YMHDSXX:3:2367:3568:21668,A00254:26:H7YMHDSXX:3:2431:13431:27821,A00254:26:H7YMHDSXX:3:2532:25852:22874,A00254:26:H7YMHDSXX:3:
10:97243968|97259628	10	97243968	97259628	6	4_4_0	40	0.231	exon	ENSG00000213390,	ARHGAP19	-	A00254:26:H7YMHDSXX:3:2572:19370:30843,A00224:146:HG5YGDSXX:3:1532:15628:29277,A00254:26:H7YMHDSXX:3:2169:26449:1172,A00254:26:H7YMHDSXX:3:2174:27923:5948,A00254:26:H7YMHDSXX:3:2242:19262:35102,A00254:26:H7YMHDSXX:3:1401:25536:20228,
10:97246272|97259628	10	97246272	97259628	6	0_3_2	45	0.211	exon	ENSG00000213390,	ARHGAP19	-	A00254:26:H7YMHDSXX:3:2271:28736:17816,A00254:26:H7YMHDSXX:3:2633:8015:15593,A00254:26:H7YMHDSXX:3:2633:6090:18458,A00224:146:HG5YGDSXX:3:2367:13756:22091,A00254:26:H7YMHDSXX:3:2518:18394:27837,A00254:26:H7YMHDSXX:3:1177:13919:12727,
10:97246272|97263629	10	97246272	97263629	25	1_7_7	18	0.735	exon	ENSG00000213390,	ARHGAP19	-	A00254:26:H7YMHDSXX:3:2542:3034:11537,A00254:26:H7YMHDSXX:3:2542:2899:15969,A00254:26:H7YMHDSXX:3:2551:26639:33379,A00254:26:H7YMHDSXX:3:2604:2446:11490,A00254:26:H7YMHDSXX:3:2611:3531:17566,A00254:26:H7YMHDSXX:3:2643:17291:29747,A00224:146:HG5YGDSXX:3:12
10:97436417|97437750	10	97436417	97437750	48	18_9_9	12	0.889	exon	ENSG00000171311,	EXOSC1	-	A00254:26:H7YMHDSXX:3:2431:11243:19241,A00254:26:H7YMHDSXX:3:2549:23863:21371,A00254:26:H7YMHDSXX:3:2566:3803:6856,A00254:26:H7YMHDSXX:3:2605:11523:2159,A00254:26:H7YMHDSXX:3:2605:6741:12289,A00254:26:H7YMHDSXX:3:2606:9480:13683,A00224:146:HG5YGDSXX:3:115
10:97437191|97437750	10	97437191	97437750	16	10_10_0	60	0.348	exon	ENSG00000171311,	EXOSC1	-	A00254:26:H7YMHDSXX:3:2323:28483:18474,A00254:26:H7YMHDSXX:3:2357:7193:33301,A00254:26:H7YMHDSXX:3:2407:8043:1548,A00254:26:H7YMHDSXX:3:2414:26901:1016,A00254:26:H7YMHDSXX:3:2628:22453:6746,A00224:146:HG5YGDSXX:3:1350:4291:36699,A00224:146:HG5YGDSXX:3:154
10:97460695|97468406	10	97460695	97468406	6	1_2_2	30	0.286	exon	ENSG00000155229,	MMS19	-	A00254:26:H7YMHDSXX:3:2476:16667:34209,A00224:146:HG5YGDSXX:3:1307:1624:32330,A00254:26:H7YMHDSXX:3:2241:7500:24314,A00254:26:H7YMHDSXX:3:2241:7663:24627,A00224:146:HG5YGDSXX:3:2244:28456:33332,A00254:26:H7YMHDSXX:3:1247:7120:18364,
10:97476683|97478389	10	97476683	97478389	9	1_2_3	17	0.514	exon	ENSG00000155229,	MMS19	-	A00254:26:H7YMHDSXX:3:2546:6081:7420,A00254:26:H7YMHDSXX:3:2567:22706:16611,A00224:146:HG5YGDSXX:3:1178:6668:36777,A00224:146:HG5YGDSXX:3:1603:32940:17018,A00254:26:H7YMHDSXX:3:2104:25382:2206,A00254:26:H7YMHDSXX:3:2237:4924:33661,A00254:26:H7YMHDSXX:3:22
10:98156093|98163397	10	98156093	98163397	4	1_3_2	2	0.8	exon	ENSG00000166024,	R3HCC1L	+	A00224:146:HG5YGDSXX:3:1449:20853:13401,A00254:26:H7YMHDSXX:3:2159:25048:3317,A00254:26:H7YMHDSXX:3:1164:11369:27539,A00254:26:H7YMHDSXX:3:1344:3115:12931,
10:98429573|98431291	10	98429573	98431291	18	2_5_3	292	0.11	exon	ENSG00000107521,	HPS1	-	A00254:26:H7YMHDSXX:3:2425:4472:27806,A00254:26:H7YMHDSXX:3:2425:5520:28338,A00224:146:HG5YGDSXX:3:1257:30318:3928,A00224:146:HG5YGDSXX:3:1312:30743:29747,A00224:146:HG5YGDSXX:3:1437:10203:15311,A00254:26:H7YMHDSXX:3:1477:6225:22138,A00254:26:H7YMHDSXX:3:
10:100923975|100926019	10	100923975	100926019	3	3_1_2	14	0.3	exon	ENSG00000119906,	FAM178A	+	A00254:26:H7YMHDSXX:3:2376:20256:23641,A00254:26:H7YMHDSXX:3:2561:24885:19758,A00224:146:HG5YGDSXX:3:1604:32542:35712,
10:100937402|100944128	10	100937402	100944128	3	2_2_2	11	0.353	exon	ENSG00000119906,	FAM178A	+	A00254:26:H7YMHDSXX:3:2412:24171:1705,A00224:146:HG5YGDSXX:3:2362:30590:36965,A00224:146:HG5YGDSXX:3:2520:21829:36949,
10:100937402|100950753	10	100937402	100950753	11	3_2_5	11	0.667	exon	ENSG00000119906,	FAM178A	+	A00254:26:H7YMHDSXX:3:2268:28311:8469,A00254:26:H7YMHDSXX:3:2268:27941:10269,A00254:26:H7YMHDSXX:3:2476:2871:2801,A00224:146:HG5YGDSXX:3:1406:22363:9752,A00254:26:H7YMHDSXX:3:1618:1289:5635,A00224:146:HG5YGDSXX:3:2303:13268:13322,A00224:146:HG5YGDSXX:3:24
10:101521639|101538371	10	101521639	101538371	4	3_3_0	2	0.8	exon	ENSG00000166167,	BTRC	+	A00224:146:HG5YGDSXX:3:1258:21034:3035,A00254:26:H7YMHDSXX:3:1607:10402:30060,A00224:146:HG5YGDSXX:3:2403:25536:26396,A00254:26:H7YMHDSXX:3:1431:15411:18599,
10:101624745|101676436	10	101624745	101676436	10	2_2_0	16	0.556	exon	ENSG00000107829,	FBXW4	-	A00254:26:H7YMHDSXX:3:2531:15564:13636,A00224:146:HG5YGDSXX:3:1540:4670:7827,A00224:146:HG5YGDSXX:3:1540:5050:8735,A00224:146:HG5YGDSXX:3:1547:16604:36010,A00224:146:HG5YGDSXX:3:2358:20654:5885,A00224:146:HG5YGDSXX:3:2678:11858:5118,A00254:26:H7YMHDSXX:3:
10:101667886|101676436	10	101667886	101676436	101	16_21_22	17	0.922	exon	ENSG00000107829,	FBXW4	-	A00254:26:H7YMHDSXX:3:2350:1931:31234,A00254:26:H7YMHDSXX:3:2377:11351:1110,A00254:26:H7YMHDSXX:3:2409:25889:36746,A00254:26:H7YMHDSXX:3:2410:27127:1376,A00254:26:H7YMHDSXX:3:2413:28185:25692,A00254:26:H7YMHDSXX:3:2413:28845:26209,A00254:26:H7YMHDSXX:3:24
10:101672915|101676436	10	101672915	101676436	18	5_5_1	69	0.343	exon	ENSG00000107829,	FBXW4	-	A00224:146:HG5YGDSXX:3:1139:21269:27492,A00224:146:HG5YGDSXX:3:1151:15781:6402,A00224:146:HG5YGDSXX:3:1151:15655:11631,A00224:146:HG5YGDSXX:3:1224:13232:18396,A00224:146:HG5YGDSXX:3:1318:6415:28134,A00224:146:HG5YGDSXX:3:1318:8693:28792,A00224:146:HG5YGDS
10:101798842|101807901	10	101798842	101807901	9	2_1_0	110	0.141	exon	ENSG00000198408,	MGEA5	-	A00254:26:H7YMHDSXX:3:2368:24343:4194,A00254:26:H7YMHDSXX:3:2368:25717:10833,A00224:146:HG5YGDSXX:3:1313:7744:1438,A00224:146:HG5YGDSXX:3:1313:7672:1939,A00224:146:HG5YGDSXX:3:2323:31313:17926,A00224:146:HG5YGDSXX:3:2323:32217:18208,A00254:26:H7YMHDSXX:3:
10:101803735|101813127	10	101803735	101813127	7	3_2_1	43	0.246	exon	ENSG00000198408,	MGEA5	-	A00224:146:HG5YGDSXX:3:1630:14769:2080,A00254:26:H7YMHDSXX:3:2219:13928:17503,A00254:26:H7YMHDSXX:3:1312:10710:34726,A00254:26:H7YMHDSXX:3:1314:2031:35008,A00254:26:H7YMHDSXX:3:1314:5059:36620,A00254:26:H7YMHDSXX:3:1315:4291:2534,A00254:26:H7YMHDSXX:3:131
10:101939863|101957732	10	101939863	101957732	17	2_5_6	17	0.667	exon	ENSG00000120029,	C10orf76	-	A00254:26:H7YMHDSXX:3:2505:19199:19586,A00254:26:H7YMHDSXX:3:2505:19316:20290,A00254:26:H7YMHDSXX:3:2543:28284:25614,A00254:26:H7YMHDSXX:3:2670:20961:19288,A00224:146:HG5YGDSXX:3:1535:3405:21480,A00224:146:HG5YGDSXX:3:1607:13313:24236,A00224:146:HG5YGDSXX
10:102105180|102111536	10	102105180	102111536	6	1_1_2	35	0.255	intergenic_region	n/a	n;a	-	A00224:146:HG5YGDSXX:3:1653:14714:35336,A00254:26:H7YMHDSXX:3:1657:3803:7607,A00254:26:H7YMHDSXX:3:1657:4010:7717,A00224:146:HG5YGDSXX:3:2339:14389:10097,A00224:146:HG5YGDSXX:3:2653:15438:28510,A00254:26:H7YMHDSXX:3:1238:15429:11177,
10:102109029|102111536	10	102109029	102111536	8	4_2_2	60	0.211	exon	ENSG00000198728,	LDB1	-	A00254:26:H7YMHDSXX:3:2365:22752:11522,A00254:26:H7YMHDSXX:3:2467:28085:18599,A00254:26:H7YMHDSXX:3:2617:15998:21371,A00254:26:H7YMHDSXX:3:2226:18765:31986,A00224:146:HG5YGDSXX:3:2303:24596:27555,A00224:146:HG5YGDSXX:3:2450:14055:6856,A00224:146:HG5YGDSXX
10:102109035|102111536	10	102109035	102111536	5	2_2_0	59	0.145	exon	ENSG00000198728,	LDB1	-	A00254:26:H7YMHDSXX:3:2105:7202:6198,A00254:26:H7YMHDSXX:3:2105:7184:6417,A00254:26:H7YMHDSXX:3:2209:27823:13166,A00254:26:H7YMHDSXX:3:2209:28004:13448,A00254:26:H7YMHDSXX:3:1331:25807:24173,
10:102157019|102158214	10	102157019	102158214	4	2_4_0	5	0.615	exon	ENSG00000166197,	NOLC1	+	A00254:26:H7YMHDSXX:3:2542:21350:20055,A00254:26:H7YMHDSXX:3:1428:16604:4695,A00254:26:H7YMHDSXX:3:2507:27462:12477,A00224:146:HG5YGDSXX:3:1357:32786:30686,
10:102358039|102359435	10	102358039	102359435	3	1_2_0	15	0.286	exon	ENSG00000107862,	GBF1	+	A00254:26:H7YMHDSXX:3:1362:6099:1752,A00254:26:H7YMHDSXX:3:1362:6470:5087,A00254:26:H7YMHDSXX:3:2227:28492:1454,
10:102375359|102377128	10	102375359	102377128	5	2_1_0	11	0.476	exon	ENSG00000107862,	GBF1	+	A00224:146:HG5YGDSXX:3:1215:17716:15076,A00224:146:HG5YGDSXX:3:1215:18810:25551,A00224:146:HG5YGDSXX:3:1154:7093:17628,A00224:146:HG5YGDSXX:3:1154:7066:17738,A00224:146:HG5YGDSXX:3:2332:10267:29857,
10:102473570|102474012	10	102473570	102474012	6	2_2_0	7	0.632	exon	ENSG00000138111,	TMEM180	+	A00224:146:HG5YGDSXX:3:1574:19804:8860,A00224:146:HG5YGDSXX:3:1615:19768:12117,A00224:146:HG5YGDSXX:3:2555:25816:8782,A00224:146:HG5YGDSXX:3:2574:21242:12540,A00224:146:HG5YGDSXX:3:2674:17888:3443,A00224:146:HG5YGDSXX:3:2674:19569:7451,
10:103049707|103056964	10	103049707	103056964	2	1_2_0	0	1	exon	ENSG00000148842,	CNNM2	+	A00224:146:HG5YGDSXX:3:2339:28492:16360,A00254:26:H7YMHDSXX:3:1678:12653:33238,
10:103091564|103095980	10	103091564	103095980	6	1_0_2	41	0.226	exon	ENSG00000076685,	NT5C2	-	A00224:146:HG5YGDSXX:3:1378:17662:9690,A00254:26:H7YMHDSXX:3:2234:26440:4758,A00254:26:H7YMHDSXX:3:2234:28284:9486,A00224:146:HG5YGDSXX:3:2564:24496:15922,A00254:26:H7YMHDSXX:3:1251:25753:21480,A00254:26:H7YMHDSXX:3:1251:25617:22185,
10:103438015|103438808	10	103438015	103438808	8	3_4_1	14	0.533	exon	ENSG00000148843,	PDCD11	+	A00254:26:H7YMHDSXX:3:2322:4915:25974,A00254:26:H7YMHDSXX:3:2322:5032:26021,A00224:146:HG5YGDSXX:3:1237:14597:23328,A00254:26:H7YMHDSXX:3:1570:32136:4006,A00224:146:HG5YGDSXX:3:2172:19895:6511,A00224:146:HG5YGDSXX:3:2442:7708:12336,A00254:26:H7YMHDSXX:3:1
10:110124017|110132400	10	110124017	110132400	4	2_1_1	44	0.154	exon	ENSG00000148700,	ADD3	+	A00254:26:H7YMHDSXX:3:2367:3405:26710,A00224:146:HG5YGDSXX:3:1313:26503:10191,A00224:146:HG5YGDSXX:3:2108:14154:23406,A00224:146:HG5YGDSXX:3:2407:9959:31266,
10:110147963|110149831	10	110147963	110149831	5	2_2_0	0	1	intergenic_region	n/a	n;a	-	A00254:26:H7YMHDSXX:3:1677:8684:10582,A00254:26:H7YMHDSXX:3:2230:9860:5666,A00224:146:HG5YGDSXX:3:2329:25952:23484,A00254:26:H7YMHDSXX:3:1229:8395:28620,A00254:26:H7YMHDSXX:3:1253:25617:28134,
10:110951608|110965061	10	110951608	110965061	3	2_2_0	16	0.273	intron	ENSG00000108061,	SHOC2	+	A00224:146:HG5YGDSXX:3:1536:4101:19147,A00224:146:HG5YGDSXX:3:1620:24135:32988,A00224:146:HG5YGDSXX:3:1620:22806:36417,
10:110951608|110985765	10	110951608	110985765	10	2_2_0	1	0.952	intron	ENSG00000108061,	SHOC2	+	A00254:26:H7YMHDSXX:3:2456:11876:22216,A00224:146:HG5YGDSXX:3:1146:29595:32362,A00254:26:H7YMHDSXX:3:1648:16884:35023,A00254:26:H7YMHDSXX:3:1649:15248:4946,A00224:146:HG5YGDSXX:3:2264:11586:25254,A00224:146:HG5YGDSXX:3:2614:10031:21465,A00224:146:HG5YGDSX
10:110964125|110985765	10	110964125	110985765	7	3_3_0	2	0.875	exon	ENSG00000108061,	SHOC2	+	A00254:26:H7YMHDSXX:3:1532:25301:35196,A00254:26:H7YMHDSXX:3:2123:29857:17722,A00224:146:HG5YGDSXX:3:2162:13476:15280,A00224:146:HG5YGDSXX:3:2466:27154:20650,A00224:146:HG5YGDSXX:3:2549:10149:2096,A00224:146:HG5YGDSXX:3:2573:32606:9142,A00254:26:H7YMHDSXX
10:112578886|112581171	10	112578886	112581171	2	1_2_1	2	0.667	intron	ENSG00000151532,	VTI1A	+	A00254:26:H7YMHDSXX:3:1163:8856:30389,A00254:26:H7YMHDSXX:3:1236:10493:21574,
10:113876521|113884380	10	113876521	113884380	13	6_6_0	11	0.703	exon	ENSG00000196865,	NHLRC2	+	A00254:26:H7YMHDSXX:3:2277:29288:36714,A00254:26:H7YMHDSXX:3:2339:27552:14293,A00254:26:H7YMHDSXX:3:2406:1298:7999,A00254:26:H7YMHDSXX:3:2420:21070:24111,A00254:26:H7YMHDSXX:3:2607:18548:19805,A00254:26:H7YMHDSXX:3:2619:27959:35477,A00254:26:H7YMHDSXX:3:2
10:114830852|114836246	10	114830852	114836246	3	0_2_1	13	0.316	exon	ENSG00000151553,	FAM160B1	+	A00254:26:H7YMHDSXX:3:1638:30942:33536,A00254:26:H7YMHDSXX:3:1670:2591:11115,A00224:146:HG5YGDSXX:3:1202:14995:3192,
10:114830852|114848737	10	114830852	114848737	6	2_1_1	10	0.545	exon	ENSG00000151553,	FAM160B1	+	A00224:146:HG5YGDSXX:3:1236:32072:29919,A00224:146:HG5YGDSXX:3:1640:23800:14058,A00254:26:H7YMHDSXX:3:2103:18801:11068,A00254:26:H7YMHDSXX:3:2231:11198:28808,A00224:146:HG5YGDSXX:3:2412:14226:5619,A00224:146:HG5YGDSXX:3:2648:31557:19883,
10:114843741|114848737	10	114843741	114848737	17	5_5_2	16	0.68	exon	ENSG00000151553,	FAM160B1	+	A00254:26:H7YMHDSXX:3:2636:7871:25801,A00224:146:HG5YGDSXX:3:1355:2727:15327,A00224:146:HG5YGDSXX:3:1459:21332:36526,A00224:146:HG5YGDSXX:3:1512:19795:12446,A00224:146:HG5YGDSXX:3:1608:20699:2049,A00224:146:HG5YGDSXX:3:1608:20808:2112,A00254:26:H7YMHDSXX:
10:114845367|114848737	10	114845367	114848737	6	3_2_1	25	0.324	exon	ENSG00000151553,	FAM160B1	+	A00254:26:H7YMHDSXX:3:2451:15157:25050,A00254:26:H7YMHDSXX:3:2503:2266:29465,A00254:26:H7YMHDSXX:3:2503:1976:30248,A00254:26:H7YMHDSXX:3:2503:1280:31923,A00254:26:H7YMHDSXX:3:2525:10474:5822,A00224:146:HG5YGDSXX:3:1216:25301:36260,
10:118685983|118730410	10	118685983	118730410	8	2_2_0	16	0.5	exon	ENSG00000151893,	CACUL1	-	A00254:26:H7YMHDSXX:3:2360:5782:23124,A00224:146:HG5YGDSXX:3:1442:28194:8641,A00254:26:H7YMHDSXX:3:2151:24749:11068,A00224:146:HG5YGDSXX:3:2139:10583:24737,A00224:146:HG5YGDSXX:3:2346:8124:10050,A00224:146:HG5YGDSXX:3:2471:27462:25285,A00254:26:H7YMHDSXX:
10:118691265|118707587	10	118691265	118707587	3	2_2_0	9	0.4	exon	ENSG00000151893,	CACUL1	-	A00224:146:HG5YGDSXX:3:1473:11288:5509,A00254:26:H7YMHDSXX:3:2105:6994:10629,A00254:26:H7YMHDSXX:3:2105:6840:12743,
10:119515509|119527424	10	119515509	119527424	5	1_1_1	38	0.208	exon	ENSG00000148908,	RGS10	-	A00254:26:H7YMHDSXX:3:2535:17870:12524,A00254:26:H7YMHDSXX:3:2535:18014:12618,A00254:26:H7YMHDSXX:3:1154:20826:7341,A00224:146:HG5YGDSXX:3:1101:1090:13307,A00224:146:HG5YGDSXX:3:2549:9796:5494,
10:119578726|119588248	10	119578726	119588248	15	5_3_3	9	0.769	exon	ENSG00000151923,	TIAL1	-	A00254:26:H7YMHDSXX:3:2313:29044:33411,A00254:26:H7YMHDSXX:3:2334:27308:5509,A00254:26:H7YMHDSXX:3:2523:19931:28150,A00254:26:H7YMHDSXX:3:2651:7012:11350,A00224:146:HG5YGDSXX:3:1113:20292:4194,A00254:26:H7YMHDSXX:3:1549:9209:1344,A00254:26:H7YMHDSXX:3:165
10:119898427|119898959	10	119898427	119898959	6	3_3_0	22	0.353	exon	ENSG00000107651,	SEC23IP	+	A00254:26:H7YMHDSXX:3:2340:17011:35430,A00254:26:H7YMHDSXX:3:2340:16315:36511,A00254:26:H7YMHDSXX:3:2135:16197:20807,A00254:26:H7YMHDSXX:3:2135:16278:20948,A00254:26:H7YMHDSXX:3:2153:4074:36511,A00254:26:H7YMHDSXX:3:2153:4679:36933,
10:119904084|119909130	10	119904084	119909130	3	1_2_0	5	0.545	exon	ENSG00000107651,	SEC23IP	+	A00224:146:HG5YGDSXX:3:2531:3558:27602,A00254:26:H7YMHDSXX:3:1437:6750:36636,A00224:146:HG5YGDSXX:3:2206:20636:27649,
10:124038515|124044919	10	124038515	124044919	7	3_3_0	119	0.105	exon	ENSG00000182022,	CHST15	-	A00254:26:H7YMHDSXX:3:2671:10348:36886,A00224:146:HG5YGDSXX:3:1165:15302:30217,A00224:146:HG5YGDSXX:3:1165:14398:31375,A00224:146:HG5YGDSXX:3:1504:17797:11898,A00254:26:H7YMHDSXX:3:2229:23809:32925,A00224:146:HG5YGDSXX:3:2652:20121:34804,A00254:26:H7YMHDS
10:124038515|124046724	10	124038515	124046724	13	7_7_0	85	0.234	exon	ENSG00000182022,	CHST15	-	A00254:26:H7YMHDSXX:3:2434:14805:18865,A00224:146:HG5YGDSXX:3:1325:29017:22216,A00224:146:HG5YGDSXX:3:1344:31277:26005,A00224:146:HG5YGDSXX:3:1612:10267:4147,A00224:146:HG5YGDSXX:3:1612:10185:4288,A00254:26:H7YMHDSXX:3:1474:21549:7748,A00254:26:H7YMHDSXX:
10:124405436|124412200	10	124405436	124412200	5	2_2_0	11	0.476	exon	ENSG00000065154,	OAT	-	A00254:26:H7YMHDSXX:3:2312:23466:17080,A00254:26:H7YMHDSXX:3:2312:24469:18881,A00254:26:H7YMHDSXX:3:2312:25238:20306,A00254:26:H7YMHDSXX:3:2348:26530:8234,A00254:26:H7YMHDSXX:3:2122:8006:35837,
10:124408542|124412200	10	124408542	124412200	70	21_34_5	10	0.933	exon	ENSG00000065154,	OAT	-	A00254:26:H7YMHDSXX:3:2272:10257:23484,A00254:26:H7YMHDSXX:3:2324:14407:8312,A00254:26:H7YMHDSXX:3:2333:17029:18114,A00254:26:H7YMHDSXX:3:2333:16911:18474,A00254:26:H7YMHDSXX:3:2353:15591:29559,A00254:26:H7YMHDSXX:3:2357:15772:34475,A00254:26:H7YMHDSXX:3:
10:124681607|124682379	10	124681607	124682379	290	71_67_2	137	0.809	exon	ENSG00000189319,	FAM53B	-	A00254:26:H7YMHDSXX:3:2268:20057:20478,A00254:26:H7YMHDSXX:3:2271:21323:27054,A00254:26:H7YMHDSXX:3:2329:7997:10300,A00254:26:H7YMHDSXX:3:2338:5755:2253,A00254:26:H7YMHDSXX:3:2340:27371:19366,A00254:26:H7YMHDSXX:3:2358:5999:21746,A00254:26:H7YMHDSXX:3:237
10:124681607|124696212	10	124681607	124696212	35	12_3_9	100	0.412	exon	ENSG00000189319,	FAM53B	-	A00254:26:H7YMHDSXX:3:2349:27055:36260,A00254:26:H7YMHDSXX:3:2412:14109:20509,A00254:26:H7YMHDSXX:3:2419:9670:11381,A00254:26:H7YMHDSXX:3:2419:9534:11522,A00254:26:H7YMHDSXX:3:2525:16514:12305,A00254:26:H7YMHDSXX:3:2550:30047:17300,A00254:26:H7YMHDSXX:3:2
10:124681607|124706887	10	124681607	124706887	6	4_3_0	102	0.105	exon	ENSG00000189319,	FAM53B	-	A00254:26:H7YMHDSXX:3:1669:29170:25770,A00224:146:HG5YGDSXX:3:2149:7428:16391,A00224:146:HG5YGDSXX:3:2630:7148:33974,A00224:146:HG5YGDSXX:3:2657:12563:35274,A00254:26:H7YMHDSXX:3:2468:3613:11475,A00254:26:H7YMHDSXX:3:1570:17879:22686,
10:124696158|124706887	10	124696158	124706887	9	3_5_2	86	0.173	exon	ENSG00000189319,	FAM53B	-	A00254:26:H7YMHDSXX:3:2671:23601:14935,A00224:146:HG5YGDSXX:3:1138:32334:19163,A00224:146:HG5YGDSXX:3:1247:1371:6433,A00224:146:HG5YGDSXX:3:1321:29342:21308,A00224:146:HG5YGDSXX:3:1565:16043:3787,A00224:146:HG5YGDSXX:3:2363:29405:13745,A00224:146:HG5YGDSX
10:124706636|124706887	10	124706636	124706887	6	4_4_0	73	0.141	exon	ENSG00000189319,	FAM53B	-	A00254:26:H7YMHDSXX:3:2316:27995:6324,A00254:26:H7YMHDSXX:3:2444:9778:21183,A00254:26:H7YMHDSXX:3:2614:1606:8750,A00254:26:H7YMHDSXX:3:2213:6045:16814,A00224:146:HG5YGDSXX:3:1675:4679:20964,A00224:146:HG5YGDSXX:3:2525:14181:22232,
10:124942457|124943307	10	124942457	124943307	123	33_33_0	23	0.914	exon	ENSG00000019995,	ZRANB1	+	A00254:26:H7YMHDSXX:3:2265:30264:36276,A00254:26:H7YMHDSXX:3:2266:32117:2409,A00254:26:H7YMHDSXX:3:2302:31765:28416,A00254:26:H7YMHDSXX:3:2305:8929:1016,A00254:26:H7YMHDSXX:3:2309:30246:18928,A00254:26:H7YMHDSXX:3:2316:3721:2926,A00254:26:H7YMHDSXX:3:2316
10:124942457|124962408	10	124942457	124962408	20	5_5_0	12	0.769	intron	ENSG00000019995,	ZRANB1	+	A00254:26:H7YMHDSXX:3:2374:28863:34914,A00254:26:H7YMHDSXX:3:2460:27796:16376,A00224:146:HG5YGDSXX:3:1163:10936:15796,A00224:146:HG5YGDSXX:3:1523:5873:31861,A00254:26:H7YMHDSXX:3:1502:19967:19727,A00254:26:H7YMHDSXX:3:2128:15591:25551,A00224:146:HG5YGDSXX
10:125038997|125088319	10	125038997	125088319	15	4_4_1	17	0.638	exon	ENSG00000175029,	CTBP2	-	A00254:26:H7YMHDSXX:3:2473:23782:9298,A00224:146:HG5YGDSXX:3:1207:32434:2300,A00224:146:HG5YGDSXX:3:1564:31277:25786,A00254:26:H7YMHDSXX:3:1507:24849:23015,A00254:26:H7YMHDSXX:3:1507:24713:23030,A00224:146:HG5YGDSXX:3:2473:12057:18677,A00254:26:H7YMHDSXX:
10:125830562|125831607	10	125830562	125831607	2	2_2_0	6	0.4	exon	ENSG00000107949,	BCCIP	+	A00224:146:HG5YGDSXX:3:2275:7464:35744,A00224:146:HG5YGDSXX:3:2440:2618:29074,
10:128116491|128125756	10	128116491	128125756	3	1_2_1	6	0.5	exon	ENSG00000148773,	MKI67	-	A00224:146:HG5YGDSXX:3:1112:5674:29168,A00224:146:HG5YGDSXX:3:1238:18439:2895,A00224:146:HG5YGDSXX:3:1558:20066:15358,
10:131943968|131945459	10	131943968	131945459	16	5_5_0	15	0.681	exon	ENSG00000175470,	PPP2R2D	+	A00254:26:H7YMHDSXX:3:2329:27606:32017,A00254:26:H7YMHDSXX:3:2410:16504:11725,A00254:26:H7YMHDSXX:3:2554:2654:5149,A00254:26:H7YMHDSXX:3:2577:19786:33880,A00254:26:H7YMHDSXX:3:2615:27516:36526,A00254:26:H7YMHDSXX:3:2628:19623:5071,A00254:26:H7YMHDSXX:3:26
10:132690392|132710456	10	132690392	132710456	6	1_2_1	58	0.171	exon	ENSG00000068383,	INPP5A	+	A00254:26:H7YMHDSXX:3:2508:14733:22905,A00254:26:H7YMHDSXX:3:2508:13512:29027,A00224:146:HG5YGDSXX:3:1165:6931:22326,A00254:26:H7YMHDSXX:3:1573:5882:16939,A00254:26:H7YMHDSXX:3:2143:16043:33599,A00224:146:HG5YGDSXX:3:2165:8603:26130,
10:133297952|133302980	10	133297952	133302980	3	2_2_0	40	0.13	exon	ENSG00000130640,	TUBGCP2	-	A00224:146:HG5YGDSXX:3:1671:21902:31782,A00254:26:H7YMHDSXX:3:2151:32289:35524,A00254:26:H7YMHDSXX:3:1178:11858:9220,
10:133395713|133402773	10	133395713	133402773	4	0_2_3	35	0.186	exon	ENSG00000254536,ENSG00000148824,	RP11-108K14.8;MTG1	+	A00224:146:HG5YGDSXX:3:1274:13295:15969,A00224:146:HG5YGDSXX:3:1554:21667:2253,A00254:26:H7YMHDSXX:3:2247:15302:14215,A00224:146:HG5YGDSXX:3:2548:27272:28150,
11:883148|904859	11	883148	904859	2	1_2_0	37	0.098	exon	ENSG00000177830,	CHID1	-	A00254:26:H7YMHDSXX:3:1208:16595:21934,A00254:26:H7YMHDSXX:3:2514:30273:28995,
11:992503|994245	11	992503	994245	6	4_3_0	16	0.429	exon	ENSG00000183020,	AP2A2	+	A00254:26:H7YMHDSXX:3:2523:21576:17503,A00254:26:H7YMHDSXX:3:2523:21404:17832,A00254:26:H7YMHDSXX:3:2578:7211:14231,A00254:26:H7YMHDSXX:3:1676:21386:8343,A00224:146:HG5YGDSXX:3:1662:24370:34773,A00254:26:H7YMHDSXX:3:1530:6488:22654,
11:1000432|1003804	11	1000432	1003804	9	2_0_3	11	0.621	exon	ENSG00000183020,	AP2A2	+	A00254:26:H7YMHDSXX:3:2437:19560:18145,A00254:26:H7YMHDSXX:3:2437:20329:18349,A00254:26:H7YMHDSXX:3:2437:17445:20744,A00254:26:H7YMHDSXX:3:2437:17635:21261,A00224:146:HG5YGDSXX:3:1642:30382:32784,A00224:146:HG5YGDSXX:3:2321:24804:33082,A00254:26:H7YMHDSXX
11:1286002|1295794	11	1286002	1295794	34	7_12_6	165	0.292	exon	ENSG00000078902,	TOLLIP	-	A00254:26:H7YMHDSXX:3:2463:3287:32831,A00224:146:HG5YGDSXX:3:1232:25129:23469,A00224:146:HG5YGDSXX:3:1271:14940:16063,A00224:146:HG5YGDSXX:3:1273:8467:35728,A00224:146:HG5YGDSXX:3:1276:1497:9784,A00224:146:HG5YGDSXX:3:1524:25057:22874,A00224:146:HG5YGDSXX
11:2570628|2572986	11	2570628	2572986	10	3_3_1	59	0.253	exon	ENSG00000053918,	KCNQ1	+	A00254:26:H7YMHDSXX:3:2365:2844:1814,A00254:26:H7YMHDSXX:3:2571:4906:12680,A00254:26:H7YMHDSXX:3:2572:27019:29778,A00224:146:HG5YGDSXX:3:1249:24930:17237,A00254:26:H7YMHDSXX:3:2104:10954:12978,A00254:26:H7YMHDSXX:3:2264:11171:10441,A00254:26:H7YMHDSXX:3:2
11:2976024|2979237	11	2976024	2979237	2	0_1_2	9	0.308	exon	ENSG00000205531,	NAP1L4	-	A00254:26:H7YMHDSXX:3:2420:22046:25989,A00224:146:HG5YGDSXX:3:2558:3287:13385,
11:3017106|3019267	11	3017106	3019267	10	5_5_0	25	0.444	exon	ENSG00000110619,	CARS	-	A00254:26:H7YMHDSXX:3:2377:32696:9831,A00254:26:H7YMHDSXX:3:2412:7609:18333,A00224:146:HG5YGDSXX:3:1667:21630:25019,A00224:146:HG5YGDSXX:3:1667:21685:25144,A00224:146:HG5YGDSXX:3:2418:15826:19789,A00224:146:HG5YGDSXX:3:2473:19660:8641,A00224:146:HG5YGDSXX
11:3500466|3501281	11	3500466	3501281	16	7_8_1	11	0.744	intergenic_region	n/a	n;a	-	A00254:26:H7YMHDSXX:3:2312:11306:3380,A00254:26:H7YMHDSXX:3:2655:22399:33270,A00254:26:H7YMHDSXX:3:1635:25870:29919,A00254:26:H7YMHDSXX:3:1635:26223:30091,A00254:26:H7YMHDSXX:3:1650:30255:32252,A00254:26:H7YMHDSXX:3:2154:8730:18834,A00254:26:H7YMHDSXX:3:2
11:3500466|3515226	11	3500466	3515226	4	2_2_0	4	0.667	intergenic_region	n/a	n;a	-	A00254:26:H7YMHDSXX:3:2544:11668:7795,A00254:26:H7YMHDSXX:3:1335:16984:10864,A00254:26:H7YMHDSXX:3:1357:25111:12289,A00254:26:H7YMHDSXX:3:1470:17173:18458,
11:3508213|3520505	11	3508213	3520505	2	2_1_1	9	0.308	intergenic_region	n/a	n;a	-	A00224:146:HG5YGDSXX:3:1574:22001:34961,A00224:146:HG5YGDSXX:3:2373:13060:20259,
11:3699082|3702892	11	3699082	3702892	3	2_1_0	49	0.109	exon	ENSG00000110713,	NUP98	-	A00254:26:H7YMHDSXX:3:2305:29830:32236,A00254:26:H7YMHDSXX:3:2305:27778:33379,A00224:146:HG5YGDSXX:3:2608:15501:4100,
11:3702463|3702892	11	3702463	3702892	6	5_4_0	48	0.2	exon	ENSG00000110713,	NUP98	-	A00254:26:H7YMHDSXX:3:1653:1416:17221,A00254:26:H7YMHDSXX:3:2105:32244:14747,A00254:26:H7YMHDSXX:3:1158:2691:25191,A00254:26:H7YMHDSXX:3:1159:3378:20337,A00254:26:H7YMHDSXX:3:1439:5547:30044,A00224:146:HG5YGDSXX:3:1210:16016:13103,
11:3702463|3706627	11	3702463	3706627	9	4_4_0	36	0.333	exon	ENSG00000110713,	NUP98	-	A00224:146:HG5YGDSXX:3:1413:26856:9987,A00224:146:HG5YGDSXX:3:1504:2003:19398,A00224:146:HG5YGDSXX:3:1504:2157:19539,A00254:26:H7YMHDSXX:3:1528:29731:21637,A00254:26:H7YMHDSXX:3:1670:4761:29872,A00254:26:H7YMHDSXX:3:1670:4779:29935,A00254:26:H7YMHDSXX:3:1
11:3727214|3731578	11	3727214	3731578	7	1_2_0	123	0.102	intron	ENSG00000110713,	NUP98	-	A00254:26:H7YMHDSXX:3:2675:12943:1955,A00254:26:H7YMHDSXX:3:1652:23538:24064,A00254:26:H7YMHDSXX:3:2214:13006:1470,A00254:26:H7YMHDSXX:3:1130:2663:6355,A00224:146:HG5YGDSXX:3:1406:7328:19507,A00224:146:HG5YGDSXX:3:1406:7211:19711,A00224:146:HG5YGDSXX:3:22
11:3731391|3735324	11	3731391	3735324	21	11_11_0	133	0.24	exon	ENSG00000110713,	NUP98	-	A00254:26:H7YMHDSXX:3:2433:27778:5854,A00224:146:HG5YGDSXX:3:1131:12509:9502,A00224:146:HG5YGDSXX:3:1344:32362:13855,A00224:146:HG5YGDSXX:3:1636:24306:30655,A00254:26:H7YMHDSXX:3:1519:23583:19382,A00254:26:H7YMHDSXX:3:1602:6605:29183,A00254:26:H7YMHDSXX:3
11:3731391|3744649	11	3731391	3744649	15	7_8_0	100	0.231	exon	ENSG00000110713,	NUP98	-	A00254:26:H7YMHDSXX:3:2304:25943:33520,A00254:26:H7YMHDSXX:3:2304:25590:34475,A00254:26:H7YMHDSXX:3:2411:6225:7952,A00254:26:H7YMHDSXX:3:2626:7545:4883,A00254:26:H7YMHDSXX:3:2626:7473:5509,A00254:26:H7YMHDSXX:3:2643:8594:21324,A00254:26:H7YMHDSXX:3:2664:3
11:3731391|3753408	11	3731391	3753408	113	32_23_6	51	0.816	exon	ENSG00000110713,	NUP98	-	A00254:26:H7YMHDSXX:3:2320:15221:16485,A00254:26:H7YMHDSXX:3:2322:31910:22811,A00254:26:H7YMHDSXX:3:2366:21549:20462,A00254:26:H7YMHDSXX:3:2448:6686:24064,A00254:26:H7YMHDSXX:3:2473:23312:32784,A00254:26:H7YMHDSXX:3:2520:21585:8155,A00254:26:H7YMHDSXX:3:2
11:3762902|3776021	11	3762902	3776021	8	3_3_0	79	0.168	exon	ENSG00000110713,	NUP98	-	A00254:26:H7YMHDSXX:3:2444:2790:5760,A00254:26:H7YMHDSXX:3:2577:26919:30201,A00254:26:H7YMHDSXX:3:2660:17833:7513,A00254:26:H7YMHDSXX:3:2665:31006:10848,A00224:146:HG5YGDSXX:3:2265:7075:12461,A00254:26:H7YMHDSXX:3:1136:3821:18035,A00254:26:H7YMHDSXX:3:120
11:3768581|3773739	11	3768581	3773739	15	6_5_2	133	0.184	exon	ENSG00000110713,	NUP98	-	A00254:26:H7YMHDSXX:3:2539:2745:18865,A00224:146:HG5YGDSXX:3:1243:32796:20212,A00224:146:HG5YGDSXX:3:1453:10185:32690,A00224:146:HG5YGDSXX:3:1473:18285:26271,A00224:146:HG5YGDSXX:3:1512:25563:28510,A00254:26:H7YMHDSXX:3:1539:7753:12665,A00224:146:HG5YGDSX
11:3768581|3776021	11	3768581	3776021	50	17_17_0	93	0.518	exon	ENSG00000110713,	NUP98	-	A00254:26:H7YMHDSXX:3:2343:1434:24737,A00254:26:H7YMHDSXX:3:2357:7247:15452,A00254:26:H7YMHDSXX:3:2457:32949:13745,A00254:26:H7YMHDSXX:3:2471:20057:36511,A00254:26:H7YMHDSXX:3:2577:27995:36980,A00224:146:HG5YGDSXX:3:1131:2763:7153,A00224:146:HG5YGDSXX:3:1
11:3768581|3782145	11	3768581	3782145	8	1_1_1	70	0.186	exon	ENSG00000110713,	NUP98	-	A00254:26:H7YMHDSXX:3:2327:27877:8563,A00254:26:H7YMHDSXX:3:1537:32154:28902,A00254:26:H7YMHDSXX:3:2162:2392:20290,A00224:146:HG5YGDSXX:3:2406:25907:28166,A00224:146:HG5YGDSXX:3:2436:18313:9909,A00224:146:HG5YGDSXX:3:1105:2266:32064,A00224:146:HG5YGDSXX:3
11:4055526|4070203	11	4055526	4070203	4	1_2_0	73	0.099	exon	ENSG00000167323,	STIM1	+	A00254:26:H7YMHDSXX:3:1540:25617:13573,A00254:26:H7YMHDSXX:3:1540:25427:13933,A00224:146:HG5YGDSXX:3:1653:28890:15640,A00254:26:H7YMHDSXX:3:1315:27642:6872,
11:4070026|4074679	11	4070026	4074679	9	3_4_1	30	0.375	exon	ENSG00000167323,	STIM1	+	A00254:26:H7YMHDSXX:3:2331:29351:17816,A00254:26:H7YMHDSXX:3:2447:29884:33739,A00254:26:H7YMHDSXX:3:2447:29740:33771,A00224:146:HG5YGDSXX:3:1141:25861:15937,A00224:146:HG5YGDSXX:3:1141:28537:21637,A00224:146:HG5YGDSXX:3:1552:15121:20447,A00254:26:H7YMHDSX
11:4101993|4112062	11	4101993	4112062	5	1_1_1	2	0.833	exon	ENSG00000167325,	RRM1	+	A00224:146:HG5YGDSXX:3:1124:18403:29418,A00254:26:H7YMHDSXX:3:2107:10013:33739,A00254:26:H7YMHDSXX:3:2107:10068:34053,A00254:26:H7YMHDSXX:3:2107:10095:34444,A00254:26:H7YMHDSXX:3:1631:12093:3114,
11:6400989|6403822	11	6400989	6403822	5	0_2_2	18	0.357	exon	ENSG00000166313,	APBB1	-	A00224:146:HG5YGDSXX:3:1225:6596:28698,A00254:26:H7YMHDSXX:3:1618:8703:7482,A00224:146:HG5YGDSXX:3:2474:6433:7842,A00224:146:HG5YGDSXX:3:2671:5620:34835,A00254:26:H7YMHDSXX:3:1112:15112:10848,
11:6608601|6611452	11	6608601	6611452	9	3_1_2	29	0.383	intergenic_region	n/a	n;a	-	A00254:26:H7YMHDSXX:3:2612:10710:12618,A00254:26:H7YMHDSXX:3:2612:10990:12727,A00254:26:H7YMHDSXX:3:2618:5801:19774,A00254:26:H7YMHDSXX:3:2114:25644:25144,A00254:26:H7YMHDSXX:3:2152:4707:9267,A00254:26:H7YMHDSXX:3:2152:3848:9502,A00224:146:HG5YGDSXX:3:214
11:9283371|9299629	11	9283371	9299629	2	2_0_2	7	0.364	exon	ENSG00000166471,	TMEM41B	-	A00224:146:HG5YGDSXX:3:2168:25925:14606,A00254:26:H7YMHDSXX:3:1238:29188:18568,
11:9286455|9295387	11	9286455	9295387	3	1_2_0	34	0.15	exon	ENSG00000166471,	TMEM41B	-	A00254:26:H7YMHDSXX:3:2208:27425:25629,A00254:26:H7YMHDSXX:3:1208:28971:21512,A00254:26:H7YMHDSXX:3:1208:28809:19914,
11:9286455|9299701	11	9286455	9299701	5	4_3_0	20	0.333	exon	ENSG00000166471,	TMEM41B	-	A00254:26:H7YMHDSXX:3:2447:9742:15452,A00254:26:H7YMHDSXX:3:1605:17300:16266,A00254:26:H7YMHDSXX:3:1359:14959:34287,A00254:26:H7YMHDSXX:3:1359:12897:36886,A00224:146:HG5YGDSXX:3:2670:27434:18286,
11:9408486|9414411	11	9408486	9414411	3	2_2_0	7	0.462	exon	ENSG00000205339,	IPO7	+	A00254:26:H7YMHDSXX:3:2307:14371:15796,A00254:26:H7YMHDSXX:3:2575:23583:17534,A00254:26:H7YMHDSXX:3:2217:3287:12446,
11:9408486|9420698	11	9408486	9420698	3	2_2_0	4	0.6	exon	ENSG00000205339,	IPO7	+	A00254:26:H7YMHDSXX:3:2375:22489:23719,A00224:146:HG5YGDSXX:3:1437:17933:15702,A00254:26:H7YMHDSXX:3:2139:8079:15765,
11:10487235|10495030	11	10487235	10495030	4	2_2_0	50	0.138	exon	ENSG00000133805,	AMPD3	+	A00254:26:H7YMHDSXX:3:2444:10158:10817,A00254:26:H7YMHDSXX:3:2673:30987:14575,A00224:146:HG5YGDSXX:3:1102:13756:20243,A00224:146:HG5YGDSXX:3:2103:32642:5979,
11:11880177|11897693	11	11880177	11897693	2	1_1_1	17	0.19	exon	ENSG00000170242,	USP47	+	A00254:26:H7YMHDSXX:3:1475:21305:28150,A00254:26:H7YMHDSXX:3:2176:16785:4069,
11:14771937|14789242	11	14771937	14789242	50	5_19_13	33	0.752	exon	ENSG00000152270,	PDE3B	+	A00254:26:H7YMHDSXX:3:2317:23520:5181,A00254:26:H7YMHDSXX:3:2536:31910:5650,A00254:26:H7YMHDSXX:3:2559:32353:1877,A00254:26:H7YMHDSXX:3:2661:5891:20650,A00224:146:HG5YGDSXX:3:1176:2076:29042,A00224:146:HG5YGDSXX:3:1210:16866:27164,A00224:146:HG5YGDSXX:3:1
11:14771937|14819209	11	14771937	14819209	9	2_1_5	20	0.474	exon	ENSG00000152270,	PDE3B	+	A00254:26:H7YMHDSXX:3:2635:10104:3583,A00224:146:HG5YGDSXX:3:1230:30734:3051,A00224:146:HG5YGDSXX:3:1439:19741:23500,A00224:146:HG5YGDSXX:3:1605:13205:2472,A00224:146:HG5YGDSXX:3:1635:4426:32706,A00224:146:HG5YGDSXX:3:1635:4616:32878,A00254:26:H7YMHDSXX:3
11:14789106|14819209	11	14789106	14819209	5	3_2_1	28	0.263	exon	ENSG00000152270,	PDE3B	+	A00254:26:H7YMHDSXX:3:1669:25021:12070,A00224:146:HG5YGDSXX:3:2531:1967:7874,A00254:26:H7YMHDSXX:3:1120:25003:10473,A00254:26:H7YMHDSXX:3:1125:26865:29731,A00254:26:H7YMHDSXX:3:1302:2410:35697,
11:14803944|14835095	11	14803944	14835095	6	2_0_2	25	0.324	exon	ENSG00000152270,	PDE3B	+	A00254:26:H7YMHDSXX:3:2317:32117:27273,A00254:26:H7YMHDSXX:3:1644:1416:8359,A00254:26:H7YMHDSXX:3:2243:4652:21480,A00254:26:H7YMHDSXX:3:2243:4652:21637,A00224:146:HG5YGDSXX:3:2301:6271:31360,A00254:26:H7YMHDSXX:3:1409:18701:36041,
11:16014942|16097688	11	16014942	16097688	233	36_29_33	484	0.491	exon	ENSG00000110693,	SOX6	-	A00254:26:H7YMHDSXX:3:2328:11388:9815,A00254:26:H7YMHDSXX:3:2341:24487:8609,A00254:26:H7YMHDSXX:3:2344:15103:12868,A00254:26:H7YMHDSXX:3:2349:18150:21465,A00254:26:H7YMHDSXX:3:2355:10267:13041,A00254:26:H7YMHDSXX:3:2355:25247:21731,A00254:26:H7YMHDSXX:3:2
11:16014942|16101330	11	16014942	16101330	21	9_10_2	33	0.56	intron	ENSG00000110693,	SOX6	-	A00254:26:H7YMHDSXX:3:2420:25608:5666,A00254:26:H7YMHDSXX:3:2521:15881:18693,A00254:26:H7YMHDSXX:3:2562:8314:8782,A00224:146:HG5YGDSXX:3:1176:19208:21793,A00224:146:HG5YGDSXX:3:1273:5810:8829,A00224:146:HG5YGDSXX:3:1436:20799:20509,A00224:146:HG5YGDSXX:3:
11:16014942|16186955	11	16014942	16186955	21	8_9_1	96	0.304	exon	ENSG00000110693,	SOX6	-	A00254:26:H7YMHDSXX:3:2577:26512:1908,A00224:146:HG5YGDSXX:3:1106:26702:9565,A00224:146:HG5YGDSXX:3:1252:30563:36573,A00224:146:HG5YGDSXX:3:1510:32723:34460,A00224:146:HG5YGDSXX:3:1615:11532:22717,A00254:26:H7YMHDSXX:3:1611:8477:18521,A00254:26:H7YMHDSXX:
11:16046514|16055901	11	16046514	16055901	25	9_7_0	497	0.091	exon	ENSG00000110693,	SOX6	-	A00254:26:H7YMHDSXX:3:2343:5095:30671,A00224:146:HG5YGDSXX:3:1159:10664:5494,A00224:146:HG5YGDSXX:3:1363:19334:4570,A00224:146:HG5YGDSXX:3:1545:30020:9424,A00224:146:HG5YGDSXX:3:1548:16676:11647,A00224:146:HG5YGDSXX:3:1548:16794:11663,A00224:146:HG5YGDSXX
11:16046514|16097688	11	16046514	16097688	162	49_28_22	572	0.362	exon	ENSG00000110693,	SOX6	-	A00254:26:H7YMHDSXX:3:2354:25021:35681,A00254:26:H7YMHDSXX:3:2356:28040:17143,A00254:26:H7YMHDSXX:3:2356:28393:17315,A00254:26:H7YMHDSXX:3:2368:24343:32941,A00254:26:H7YMHDSXX:3:2368:13856:34194,A00254:26:H7YMHDSXX:3:2370:26657:27649,A00254:26:H7YMHDSXX:3
11:16095996|16111923	11	16095996	16111923	134	37_40_11	863	0.237	exon	ENSG00000110693,	SOX6	-	A00254:26:H7YMHDSXX:3:2312:19678:3505,A00254:26:H7YMHDSXX:3:2347:31937:14998,A00254:26:H7YMHDSXX:3:2351:30228:36777,A00254:26:H7YMHDSXX:3:2363:29288:15327,A00254:26:H7YMHDSXX:3:2365:2537:25833,A00254:26:H7YMHDSXX:3:2374:2501:13307,A00254:26:H7YMHDSXX:3:24
11:16095996|16111926	11	16095996	16111926	198	49_52_11	846	0.319	intron	ENSG00000110693,	SOX6	-	A00254:26:H7YMHDSXX:3:2266:16649:7028,A00254:26:H7YMHDSXX:3:2266:17897:7153,A00254:26:H7YMHDSXX:3:2270:3260:26678,A00254:26:H7YMHDSXX:3:2272:20292:30154,A00254:26:H7YMHDSXX:3:2311:5954:32002,A00254:26:H7YMHDSXX:3:2314:30553:7216,A00254:26:H7YMHDSXX:3:2361
11:16095996|16186955	11	16095996	16186955	196	40_53_9	440	0.471	exon	ENSG00000110693,	SOX6	-	A00254:26:H7YMHDSXX:3:2276:32497:12493,A00254:26:H7YMHDSXX:3:2318:18222:14951,A00254:26:H7YMHDSXX:3:2328:27986:8844,A00254:26:H7YMHDSXX:3:2337:27986:36338,A00254:26:H7YMHDSXX:3:2346:12301:25801,A00254:26:H7YMHDSXX:3:2346:13458:26115,A00254:26:H7YMHDSXX:3:
11:16097609|16186955	11	16097609	16186955	43	5_14_5	609	0.124	exon	ENSG00000110693,	SOX6	-	A00254:26:H7YMHDSXX:3:2366:18340:9236,A00254:26:H7YMHDSXX:3:2366:18376:9392,A00254:26:H7YMHDSXX:3:2540:28628:27931,A00254:26:H7YMHDSXX:3:2631:31810:32252,A00224:146:HG5YGDSXX:3:1110:20103:35744,A00224:146:HG5YGDSXX:3:1174:26928:30185,A00224:146:HG5YGDSXX:
11:16111803|16186955	11	16111803	16186955	190	41_47_11	473	0.445	exon	ENSG00000110693,	SOX6	-	A00254:26:H7YMHDSXX:3:2309:22426:9580,A00254:26:H7YMHDSXX:3:2364:31141:6449,A00254:26:H7YMHDSXX:3:2364:6976:13792,A00254:26:H7YMHDSXX:3:2405:4065:21371,A00254:26:H7YMHDSXX:3:2407:32958:19179,A00254:26:H7YMHDSXX:3:2434:10583:31187,A00254:26:H7YMHDSXX:3:244
11:16178046|16186955	11	16178046	16186955	17	7_8_1	85	0.286	intron	ENSG00000110693,	SOX6	-	A00254:26:H7YMHDSXX:3:2448:28528:8093,A00254:26:H7YMHDSXX:3:2514:2582:28103,A00224:146:HG5YGDSXX:3:1258:1904:31407,A00224:146:HG5YGDSXX:3:1260:20094:31782,A00224:146:HG5YGDSXX:3:1311:25075:34147,A00224:146:HG5YGDSXX:3:1313:19786:9925,A00224:146:HG5YGDSXX:
11:16182157|16186955	11	16182157	16186955	21	2_8_8	89	0.321	intron	ENSG00000110693,	SOX6	-	A00254:26:H7YMHDSXX:3:2401:3287:22936,A00254:26:H7YMHDSXX:3:2566:9408:26083,A00254:26:H7YMHDSXX:3:2645:1787:21371,A00224:146:HG5YGDSXX:3:1311:6768:35697,A00224:146:HG5YGDSXX:3:1321:5737:4351,A00224:146:HG5YGDSXX:3:1453:2166:1297,A00224:146:HG5YGDSXX:3:156
11:16183886|16186955	11	16183886	16186955	90	8_29_23	603	0.23	exon	ENSG00000110693,	SOX6	-	A00254:26:H7YMHDSXX:3:2340:9200:1642,A00254:26:H7YMHDSXX:3:2373:12906:16548,A00254:26:H7YMHDSXX:3:2377:18927:13260,A00254:26:H7YMHDSXX:3:2411:32579:5901,A00254:26:H7YMHDSXX:3:2418:4933:25786,A00254:26:H7YMHDSXX:3:2433:14036:21731,A00254:26:H7YMHDSXX:3:244
11:16263539|16286210	11	16263539	16286210	4	1_2_1	10	0.444	intron	ENSG00000110693,	SOX6	-	A00224:146:HG5YGDSXX:3:1317:1136:30264,A00224:146:HG5YGDSXX:3:1511:11858:7341,A00254:26:H7YMHDSXX:3:1477:2293:27508,A00224:146:HG5YGDSXX:3:2607:4182:4445,
11:16264698|16286210	11	16264698	16286210	2	2_2_0	23	0.148	intron	ENSG00000110693,	SOX6	-	A00254:26:H7YMHDSXX:3:1228:14018:11584,A00254:26:H7YMHDSXX:3:1333:29451:5337,
11:16264698|16288096	11	16264698	16288096	2	1_2_0	21	0.16	intron	ENSG00000110693,	SOX6	-	A00224:146:HG5YGDSXX:3:2237:6777:26569,A00254:26:H7YMHDSXX:3:2633:28302:35853,
11:16318446|16341252	11	16318446	16341252	5	3_3_0	92	0.098	exon	ENSG00000110693,	SOX6	-	A00254:26:H7YMHDSXX:3:2321:32597:21308,A00254:26:H7YMHDSXX:3:2349:5981:7498,A00224:146:HG5YGDSXX:3:1201:8938:6887,A00254:26:H7YMHDSXX:3:2144:1244:8093,A00254:26:H7YMHDSXX:3:2233:2691:12320,
11:16318446|16476388	11	16318446	16476388	4	2_2_0	67	0.107	exon	ENSG00000110693,	SOX6	-	A00254:26:H7YMHDSXX:3:2148:23493:32534,A00254:26:H7YMHDSXX:3:2148:25898:35916,A00254:26:H7YMHDSXX:3:1272:16432:20588,A00254:26:H7YMHDSXX:3:1407:7419:3192,
11:16369413|16372825	11	16369413	16372825	2	2_1_1	3	0.571	intron	ENSG00000110693,	SOX6	-	A00224:146:HG5YGDSXX:3:1364:32344:2957,A00254:26:H7YMHDSXX:3:2231:4815:30874,
11:17097057|17099969	11	17097057	17099969	4	2_2_0	3	0.727	exon	ENSG00000011405,	PIK3C2A	-	A00254:26:H7YMHDSXX:3:2602:20265:14293,A00254:26:H7YMHDSXX:3:2140:17318:8813,A00254:26:H7YMHDSXX:3:2140:17942:10050,A00224:146:HG5YGDSXX:3:2623:13883:36401,
11:17336960|17337534	11	17336960	17337534	20	9_9_0	0	1	intergenic_region	n/a	n;a	+	A00254:26:H7YMHDSXX:3:2659:31584:12853,A00224:146:HG5YGDSXX:3:1166:5801:8406,A00224:146:HG5YGDSXX:3:1216:7798:12493,A00224:146:HG5YGDSXX:3:1316:10375:30264,A00224:146:HG5YGDSXX:3:1453:4689:6856,A00224:146:HG5YGDSXX:3:1538:28827:26459,A00254:26:H7YMHDSXX:3
11:17878208|18008076	11	17878208	18008076	5	0_3_2	17	0.37	exon	ENSG00000129158,	SERGEF	-	A00254:26:H7YMHDSXX:3:1553:2076:25003,A00224:146:HG5YGDSXX:3:2637:27218:23046,A00224:146:HG5YGDSXX:3:1312:15130:14763,A00224:146:HG5YGDSXX:3:1645:12979:21496,A00254:26:H7YMHDSXX:3:2112:12888:17049,
11:17878208|18010139	11	17878208	18010139	31	1_1_10	1	0.984	exon	ENSG00000129158,	SERGEF	-	A00224:146:HG5YGDSXX:3:1143:1199:11115,A00224:146:HG5YGDSXX:3:1143:2058:11193,A00224:146:HG5YGDSXX:3:1260:12608:23359,A00224:146:HG5YGDSXX:3:2134:10881:30232,A00224:146:HG5YGDSXX:3:2640:19886:12947,A00254:26:H7YMHDSXX:3:2478:24469:32972,A00254:26:H7YMHDSX
11:17959470|18008076	11	17959470	18008076	4	2_2_0	21	0.276	exon	ENSG00000129158,	SERGEF	-	A00254:26:H7YMHDSXX:3:2542:25997:20744,A00224:146:HG5YGDSXX:3:1274:25988:34006,A00224:146:HG5YGDSXX:3:1539:7355:34804,A00224:146:HG5YGDSXX:3:1542:18692:10254,
11:17959470|18010139	11	17959470	18010139	5	2_0_3	5	0.667	exon	ENSG00000129158,	SERGEF	-	A00224:146:HG5YGDSXX:3:1246:21070:8234,A00254:26:H7YMHDSXX:3:1644:1723:8609,A00224:146:HG5YGDSXX:3:2113:14597:2754,A00224:146:HG5YGDSXX:3:2306:26440:16971,A00224:146:HG5YGDSXX:3:2408:23213:32080,
11:17988597|18008076	11	17988597	18008076	13	5_5_0	57	0.313	exon	ENSG00000129158,	SERGEF	-	A00224:146:HG5YGDSXX:3:1213:1108:32722,A00224:146:HG5YGDSXX:3:1445:28411:30780,A00224:146:HG5YGDSXX:3:1469:16351:28902,A00254:26:H7YMHDSXX:3:1632:21197:4539,A00254:26:H7YMHDSXX:3:1664:20781:4820,A00224:146:HG5YGDSXX:3:1676:5439:35712,A00224:146:HG5YGDSXX:
11:18083535|18089510	11	18083535	18089510	3	2_3_0	5	0.545	exon	ENSG00000166788,	SAAL1	-	A00224:146:HG5YGDSXX:3:1521:9995:25880,A00254:26:H7YMHDSXX:3:1537:29939:25128,A00224:146:HG5YGDSXX:3:2447:22046:16407,
11:18283795|18286710	11	18283795	18286710	4	2_3_1	8	0.5	exon	ENSG00000110756,	HPS5	-	A00254:26:H7YMHDSXX:3:2555:23411:7529,A00224:146:HG5YGDSXX:3:1118:9272:31422,A00254:26:H7YMHDSXX:3:2137:6171:17190,A00254:26:H7YMHDSXX:3:1135:26051:10066,
11:18339564|18352446	11	18339564	18352446	7	2_0_2	9	0.609	exon	ENSG00000110768,	GTF2H1	+	A00224:146:HG5YGDSXX:3:1359:27227:1830,A00224:146:HG5YGDSXX:3:1525:4408:29512,A00254:26:H7YMHDSXX:3:2254:15103:24361,A00254:26:H7YMHDSXX:3:2254:15157:24424,A00224:146:HG5YGDSXX:3:2525:4426:30733,A00224:146:HG5YGDSXX:3:2672:4399:3129,A00254:26:H7YMHDSXX:3:
11:20395803|20397721	11	20395803	20397721	2	1_2_0	6	0.4	exon	ENSG00000185238,	PRMT3	+	A00254:26:H7YMHDSXX:3:2503:11125:14403,A00224:146:HG5YGDSXX:3:1328:29903:35837,
11:28035387|28036664	11	28035387	28036664	6	1_2_0	3	0.8	exon	ENSG00000121621,	KIF18A	-	A00254:26:H7YMHDSXX:3:2273:13268:22561,A00254:26:H7YMHDSXX:3:2478:1515:9784,A00254:26:H7YMHDSXX:3:1326:11207:11381,A00254:26:H7YMHDSXX:3:1326:11171:11412,A00254:26:H7YMHDSXX:3:1326:11379:11992,A00224:146:HG5YGDSXX:3:2562:8250:6261,
11:28228871|28233585	11	28228871	28233585	4	1_1_2	5	0.615	intron	ENSG00000169519,	METTL15	+	A00254:26:H7YMHDSXX:3:2578:28248:28150,A00224:146:HG5YGDSXX:3:1215:28284:16783,A00254:26:H7YMHDSXX:3:1604:28330:21120,A00254:26:H7YMHDSXX:3:2215:1325:11553,
11:28398788|28424364	11	28398788	28424364	4	2_0_2	0	1	intergenic_region	n/a	n;a	+	A00224:146:HG5YGDSXX:3:1114:25256:11162,A00224:146:HG5YGDSXX:3:1419:13413:30984,A00224:146:HG5YGDSXX:3:2114:24135:16454,A00254:26:H7YMHDSXX:3:1422:31503:14340,
11:31452718|31463305	11	31452718	31463305	5	4_4_0	14	0.417	intron	ENSG00000148950,	IMMP1L	-	A00224:146:HG5YGDSXX:3:1517:19759:4523,A00254:26:H7YMHDSXX:3:1555:26214:2738,A00224:146:HG5YGDSXX:3:2273:6542:4836,A00224:146:HG5YGDSXX:3:2542:28167:31172,A00224:146:HG5YGDSXX:3:2644:10050:6903,
11:31456260|31473786	11	31456260	31473786	7	3_1_2	34	0.292	exon	ENSG00000148950,	IMMP1L	-	A00224:146:HG5YGDSXX:3:1166:29776:24752,A00224:146:HG5YGDSXX:3:1237:12572:14340,A00224:146:HG5YGDSXX:3:1237:12744:14669,A00224:146:HG5YGDSXX:3:1328:24397:34413,A00224:146:HG5YGDSXX:3:1347:18412:31375,A00224:146:HG5YGDSXX:3:1525:27896:16141,A00224:146:HG5Y
11:31456260|31488241	11	31456260	31488241	4	2_2_0	32	0.2	intron	ENSG00000148950,	IMMP1L	-	A00254:26:H7YMHDSXX:3:1633:27516:3709,A00224:146:HG5YGDSXX:3:2641:4101:25160,A00224:146:HG5YGDSXX:3:2641:4444:25347,A00254:26:H7YMHDSXX:3:1350:26973:29324,
11:33286413|33287511	11	33286413	33287511	160	41_44_0	25	0.928	exon	ENSG00000110422,	HIPK3	+	A00254:26:H7YMHDSXX:3:2303:20202:10802,A00254:26:H7YMHDSXX:3:2328:15709:11224,A00254:26:H7YMHDSXX:3:2330:23936:7404,A00254:26:H7YMHDSXX:3:2332:2862:29403,A00254:26:H7YMHDSXX:3:2332:11487:35947,A00254:26:H7YMHDSXX:3:2351:17942:1532,A00254:26:H7YMHDSXX:3:23
11:34071726|34076642	11	34071726	34076642	4	1_1_2	20	0.286	exon	ENSG00000135387,	CAPRIN1	+	A00224:146:HG5YGDSXX:3:1426:3522:20275,A00254:26:H7YMHDSXX:3:1552:28944:5650,A00224:146:HG5YGDSXX:3:2238:20066:16517,A00224:146:HG5YGDSXX:3:2407:15103:36636,
11:34079628|34086413	11	34079628	34086413	7	2_2_0	68	0.171	exon	ENSG00000135387,	CAPRIN1	+	A00254:26:H7YMHDSXX:3:2123:1307:14434,A00254:26:H7YMHDSXX:3:2123:1389:14575,A00254:26:H7YMHDSXX:3:2123:3296:20791,A00254:26:H7YMHDSXX:3:2123:3830:20901,A00254:26:H7YMHDSXX:3:1235:14615:9831,A00254:26:H7YMHDSXX:3:1256:20356:22874,A00254:26:H7YMHDSXX:3:1257
11:34079628|34089456	11	34079628	34089456	4	2_1_2	65	0.11	exon	ENSG00000135387,	CAPRIN1	+	A00224:146:HG5YGDSXX:3:2133:29396:1548,A00224:146:HG5YGDSXX:3:2649:30960:14653,A00254:26:H7YMHDSXX:3:1414:30183:4664,A00224:146:HG5YGDSXX:3:1308:24062:18552,
11:34082825|34089456	11	34082825	34089456	13	2_0_2	65	0.286	exon	ENSG00000135387,	CAPRIN1	+	A00224:146:HG5YGDSXX:3:1207:23728:12931,A00224:146:HG5YGDSXX:3:1207:24569:13573,A00224:146:HG5YGDSXX:3:1555:27977:17253,A00254:26:H7YMHDSXX:3:2262:26006:36793,A00254:26:H7YMHDSXX:3:2262:25979:36839,A00224:146:HG5YGDSXX:3:1676:18765:2675,A00224:146:HG5YGDS
11:34086064|34086413	11	34086064	34086413	15	8_6_2	77	0.28	exon	ENSG00000135387,	CAPRIN1	+	A00254:26:H7YMHDSXX:3:2334:4698:7498,A00254:26:H7YMHDSXX:3:2344:30770:7122,A00254:26:H7YMHDSXX:3:2414:5330:10629,A00254:26:H7YMHDSXX:3:2606:24297:34835,A00224:146:HG5YGDSXX:3:1322:25455:12665,A00224:146:HG5YGDSXX:3:1552:12084:29559,A00224:146:HG5YGDSXX:3:
11:34086064|34090678	11	34086064	34090678	4	3_3_0	69	0.104	exon	ENSG00000135387,	CAPRIN1	+	A00224:146:HG5YGDSXX:3:1113:15447:34851,A00224:146:HG5YGDSXX:3:1466:7437:12900,A00224:146:HG5YGDSXX:3:2445:27344:14090,A00254:26:H7YMHDSXX:3:1465:4119:24220,
11:34086064|34092056	11	34086064	34092056	28	7_6_1	40	0.583	exon	ENSG00000135387,	CAPRIN1	+	A00254:26:H7YMHDSXX:3:2334:29740:14794,A00254:26:H7YMHDSXX:3:2543:25870:2550,A00254:26:H7YMHDSXX:3:2573:31593:16188,A00254:26:H7YMHDSXX:3:2618:9272:17707,A00254:26:H7YMHDSXX:3:2638:20763:35039,A00224:146:HG5YGDSXX:3:1150:15700:29778,A00224:146:HG5YGDSXX:3
11:34089395|34090678	11	34089395	34090678	23	1_5_5	107	0.301	exon	ENSG00000135387,	CAPRIN1	+	A00254:26:H7YMHDSXX:3:2332:27272:17566,A00254:26:H7YMHDSXX:3:2405:13105:16047,A00254:26:H7YMHDSXX:3:2504:24071:21605,A00254:26:H7YMHDSXX:3:2622:6017:29011,A00224:146:HG5YGDSXX:3:1355:12753:24518,A00224:146:HG5YGDSXX:3:1669:26250:33959,A00224:146:HG5YGDSXX
11:34089395|34092056	11	34089395	34092056	18	2_6_3	78	0.316	exon	ENSG00000135387,	CAPRIN1	+	A00254:26:H7YMHDSXX:3:2562:15501:15436,A00224:146:HG5YGDSXX:3:1159:24451:4539,A00224:146:HG5YGDSXX:3:1256:3784:4633,A00224:146:HG5YGDSXX:3:1266:26820:25645,A00224:146:HG5YGDSXX:3:1520:32994:35524,A00224:146:HG5YGDSXX:3:1668:10167:12242,A00254:26:H7YMHDSXX
11:34090179|34090678	11	34090179	34090678	13	3_5_3	96	0.213	exon	ENSG00000135387,	CAPRIN1	+	A00224:146:HG5YGDSXX:3:1316:15781:2174,A00224:146:HG5YGDSXX:3:1358:30481:30358,A00254:26:H7YMHDSXX:3:1525:2239:31485,A00254:26:H7YMHDSXX:3:1572:9905:20870,A00224:146:HG5YGDSXX:3:2139:23637:16877,A00224:146:HG5YGDSXX:3:2154:26892:6292,A00224:146:HG5YGDSXX:
11:34090179|34092056	11	34090179	34092056	59	14_17_4	67	0.638	exon	ENSG00000135387,	CAPRIN1	+	A00254:26:H7YMHDSXX:3:2307:15383:15139,A00254:26:H7YMHDSXX:3:2307:15139:16219,A00254:26:H7YMHDSXX:3:2319:25852:21621,A00254:26:H7YMHDSXX:3:2320:16911:15655,A00254:26:H7YMHDSXX:3:2347:21142:36949,A00254:26:H7YMHDSXX:3:2366:29288:10723,A00254:26:H7YMHDSXX:3
11:34931404|34970286	11	34931404	34970286	8	2_2_0	15	0.516	exon	ENSG00000110435,	PDHX	+	A00254:26:H7YMHDSXX:3:2301:32479:19852,A00254:26:H7YMHDSXX:3:2603:26431:23469,A00254:26:H7YMHDSXX:3:2651:19759:3991,A00254:26:H7YMHDSXX:3:2651:20292:4382,A00254:26:H7YMHDSXX:3:1642:4417:30185,A00224:146:HG5YGDSXX:3:2124:31096:11976,A00224:146:HG5YGDSXX:3:
11:34957384|34978182	11	34957384	34978182	12	6_1_4	31	0.436	exon	ENSG00000110435,	PDHX	+	A00254:26:H7YMHDSXX:3:2575:10493:8265,A00224:146:HG5YGDSXX:3:1101:14308:31469,A00224:146:HG5YGDSXX:3:1202:22028:10802,A00224:146:HG5YGDSXX:3:1435:3676:32221,A00224:146:HG5YGDSXX:3:1436:2989:4633,A00224:146:HG5YGDSXX:3:1471:31611:35352,A00224:146:HG5YGDSXX
11:34957384|34984728	11	34957384	34984728	12	5_5_0	24	0.5	exon	ENSG00000110435,	PDHX	+	A00254:26:H7YMHDSXX:3:2306:14452:2910,A00254:26:H7YMHDSXX:3:2306:14561:3317,A00254:26:H7YMHDSXX:3:2412:8133:18364,A00254:26:H7YMHDSXX:3:2606:15863:21543,A00254:26:H7YMHDSXX:3:2606:15835:23531,A00254:26:H7YMHDSXX:3:2606:15320:23829,A00254:26:H7YMHDSXX:3:22
11:34957384|34992379	11	34957384	34992379	5	3_0_3	22	0.312	exon	ENSG00000110435,	PDHX	+	A00224:146:HG5YGDSXX:3:1161:7545:13275,A00224:146:HG5YGDSXX:3:2423:10728:20071,A00224:146:HG5YGDSXX:3:2423:11153:20243,A00224:146:HG5YGDSXX:3:2423:10447:33395,A00224:146:HG5YGDSXX:3:2555:19244:7044,
11:34970139|34984728	11	34970139	34984728	4	2_3_0	46	0.148	exon	ENSG00000110435,	PDHX	+	A00224:146:HG5YGDSXX:3:1644:19714:14810,A00224:146:HG5YGDSXX:3:2364:30092:15342,A00254:26:H7YMHDSXX:3:1407:27688:31876,A00254:26:H7YMHDSXX:3:2120:18566:27101,
11:35196746|35210181	11	35196746	35210181	3	2_2_0	7	0.462	intron	ENSG00000026508,	CD44	+	A00254:26:H7YMHDSXX:3:2319:26775:25974,A00224:146:HG5YGDSXX:3:1368:17698:33896,A00254:26:H7YMHDSXX:3:2164:20726:17284,
11:36227085|36227430	11	36227085	36227430	7	3_4_0	0	1	exon	ENSG00000179241,	LDLRAD3	+	A00224:146:HG5YGDSXX:3:1271:12418:17895,A00224:146:HG5YGDSXX:3:1364:13738:35055,A00254:26:H7YMHDSXX:3:1539:24026:9659,A00224:146:HG5YGDSXX:3:2439:9498:29559,A00254:26:H7YMHDSXX:3:1103:10899:18552,A00254:26:H7YMHDSXX:3:1254:5593:29403,A00224:146:HG5YGDSXX:
11:36393846|36403378	11	36393846	36403378	31	13_6_9	52	0.544	exon	ENSG00000135362,	PRR5L	+	A00254:26:H7YMHDSXX:3:2378:25780:13542,A00254:26:H7YMHDSXX:3:2402:8703:28307,A00254:26:H7YMHDSXX:3:2453:28574:4038,A00254:26:H7YMHDSXX:3:2544:18041:22341,A00254:26:H7YMHDSXX:3:2613:30942:14904,A00254:26:H7YMHDSXX:3:2619:19425:8797,A00224:146:HG5YGDSXX:3:1
11:36393846|36419303	11	36393846	36419303	15	8_1_6	58	0.341	exon	ENSG00000135362,	PRR5L	+	A00254:26:H7YMHDSXX:3:2347:2501:22200,A00254:26:H7YMHDSXX:3:2347:3459:24267,A00254:26:H7YMHDSXX:3:2365:11957:26710,A00254:26:H7YMHDSXX:3:2450:1389:31610,A00224:146:HG5YGDSXX:3:1508:11180:16501,A00224:146:HG5YGDSXX:3:1663:27335:1235,A00254:26:H7YMHDSXX:3:1
11:36400997|36431910	11	36400997	36431910	6	2_1_1	79	0.132	exon	ENSG00000135362,	PRR5L	+	A00254:26:H7YMHDSXX:3:2508:13241:2942,A00254:26:H7YMHDSXX:3:1507:18240:27226,A00254:26:H7YMHDSXX:3:1350:7925:19413,A00254:26:H7YMHDSXX:3:2449:32949:19351,A00254:26:H7YMHDSXX:3:2573:21332:25160,A00224:146:HG5YGDSXX:3:2666:4752:16517,
11:43373510|43389821	11	43373510	43389821	3	2_1_0	7	0.462	intron	ENSG00000052841,	TTC17	+	A00254:26:H7YMHDSXX:3:1403:13015:27727,A00254:26:H7YMHDSXX:3:1403:13060:27743,A00254:26:H7YMHDSXX:3:1545:8214:29684,
11:43399888|43407577	11	43399888	43407577	3	2_2_0	19	0.24	exon	ENSG00000052841,	TTC17	+	A00254:26:H7YMHDSXX:3:2236:15799:19272,A00254:26:H7YMHDSXX:3:1107:30653:18724,A00254:26:H7YMHDSXX:3:1147:9254:4899,
11:43399888|43414776	11	43399888	43414776	2	2_2_0	26	0.133	exon	ENSG00000052841,	TTC17	+	A00224:146:HG5YGDSXX:3:1660:5258:16861,A00224:146:HG5YGDSXX:3:2674:21802:5869,
11:43403998|43407577	11	43403998	43407577	4	2_2_0	26	0.235	exon	ENSG00000052841,	TTC17	+	A00254:26:H7YMHDSXX:3:1162:5385:28103,A00254:26:H7YMHDSXX:3:1208:7184:26960,A00254:26:H7YMHDSXX:3:1371:9326:10316,A00254:26:H7YMHDSXX:3:1449:13584:26647,
11:43830976|43840064	11	43830976	43840064	5	1_1_1	1	0.909	exon	ENSG00000149084,	HSD17B12	+	A00224:146:HG5YGDSXX:3:1601:31286:36980,A00224:146:HG5YGDSXX:3:2501:13639:23015,A00224:146:HG5YGDSXX:3:2501:13494:23077,A00224:146:HG5YGDSXX:3:2601:4155:35086,A00254:26:H7YMHDSXX:3:1219:13431:8656,
11:44107683|44114301	11	44107683	44114301	5	3_2_0	47	0.175	exon	ENSG00000151348,	EXT2	+	A00224:146:HG5YGDSXX:3:2628:9182:11412,A00254:26:H7YMHDSXX:3:1266:30002:26991,A00224:146:HG5YGDSXX:3:2559:13196:28416,A00224:146:HG5YGDSXX:3:2559:13141:28698,A00254:26:H7YMHDSXX:3:1120:10339:34021,
11:45862060|45872233	11	45862060	45872233	81	16_29_11	22	0.88	exon	ENSG00000121671,	CRY2	+	A00254:26:H7YMHDSXX:3:2271:20600:5854,A00254:26:H7YMHDSXX:3:2277:32624:11490,A00254:26:H7YMHDSXX:3:2313:28149:24909,A00254:26:H7YMHDSXX:3:2328:31584:24940,A00254:26:H7YMHDSXX:3:2337:30210:24408,A00254:26:H7YMHDSXX:3:2355:13367:33786,A00254:26:H7YMHDSXX:3:
11:46493608|46508370	11	46493608	46508370	8	5_5_0	28	0.364	exon	ENSG00000110497,	AMBRA1	-	A00254:26:H7YMHDSXX:3:2543:16052:35305,A00224:146:HG5YGDSXX:3:1306:29649:27320,A00224:146:HG5YGDSXX:3:1430:13268:29481,A00224:146:HG5YGDSXX:3:1455:18050:10895,A00254:26:H7YMHDSXX:3:2220:21278:31829,A00254:26:H7YMHDSXX:3:2220:21187:31861,A00224:146:HG5YGDS
11:46493608|46548500	11	46493608	46548500	7	2_3_1	41	0.255	exon	ENSG00000110497,	AMBRA1	-	A00224:146:HG5YGDSXX:3:1107:6596:35462,A00254:26:H7YMHDSXX:3:2251:32615:20306,A00224:146:HG5YGDSXX:3:2114:11722:19225,A00224:146:HG5YGDSXX:3:2114:11858:19460,A00224:146:HG5YGDSXX:3:2233:10212:22153,A00254:26:H7YMHDSXX:3:1427:26874:29684,A00254:26:H7YMHDSX
11:46508191|46512813	11	46508191	46512813	4	2_0_2	34	0.19	exon	ENSG00000110497,	AMBRA1	-	A00254:26:H7YMHDSXX:3:1312:1940:26960,A00224:146:HG5YGDSXX:3:1144:29505:29575,A00224:146:HG5YGDSXX:3:1367:1533:1986,A00254:26:H7YMHDSXX:3:2134:16631:30702,
11:46541945|46548500	11	46541945	46548500	17	7_4_0	43	0.442	exon	ENSG00000110497,	AMBRA1	-	A00254:26:H7YMHDSXX:3:2470:13982:10802,A00254:26:H7YMHDSXX:3:2470:17390:12038,A00224:146:HG5YGDSXX:3:1255:4679:5619,A00224:146:HG5YGDSXX:3:1261:9200:20337,A00224:146:HG5YGDSXX:3:1338:5999:25441,A00224:146:HG5YGDSXX:3:1452:10031:9784,A00224:146:HG5YGDSXX:3
11:46754888|46760784	11	46754888	46760784	6	2_2_0	5	0.706	exon	ENSG00000175216,	CKAP5	-	A00224:146:HG5YGDSXX:3:1341:24062:11788,A00224:146:HG5YGDSXX:3:1434:15591:1626,A00224:146:HG5YGDSXX:3:1519:6696:15436,A00224:146:HG5YGDSXX:3:2204:30517:31955,A00224:146:HG5YGDSXX:3:2434:14235:15875,A00224:146:HG5YGDSXX:3:2608:12879:37043,
11:46770788|46788773	11	46770788	46788773	2	2_2_0	14	0.222	exon	ENSG00000175216,	CKAP5	-	A00224:146:HG5YGDSXX:3:1323:1136:24909,A00224:146:HG5YGDSXX:3:2477:32615:15452,
11:46808031|46809874	11	46808031	46809874	5	1_2_0	4	0.714	exon	ENSG00000175216,	CKAP5	-	A00254:26:H7YMHDSXX:3:2548:21974:2315,A00224:146:HG5YGDSXX:3:1368:3468:18145,A00254:26:H7YMHDSXX:3:2322:21802:18145,A00254:26:H7YMHDSXX:3:2616:27299:30702,A00224:146:HG5YGDSXX:3:2676:18304:2566,
11:47295496|47296055	11	47295496	47296055	12	4_3_0	15	0.615	exon	ENSG00000110514,	MADD	+	A00254:26:H7YMHDSXX:3:2447:1307:35258,A00254:26:H7YMHDSXX:3:2476:6958:14262,A00254:26:H7YMHDSXX:3:2476:4363:14873,A00224:146:HG5YGDSXX:3:1509:10917:34961,A00224:146:HG5YGDSXX:3:1645:19569:30624,A00254:26:H7YMHDSXX:3:1508:12843:3724,A00254:26:H7YMHDSXX:3:1
11:47358844|47360040	11	47358844	47360040	153	37_37_1	417	0.423	exon	ENSG00000066336,	SPI1	-	A00254:26:H7YMHDSXX:3:2301:17987:16016,A00254:26:H7YMHDSXX:3:2301:14488:16689,A00254:26:H7YMHDSXX:3:2319:3667:36652,A00254:26:H7YMHDSXX:3:2320:27055:17785,A00254:26:H7YMHDSXX:3:2350:4860:15264,A00254:26:H7YMHDSXX:3:2353:31132:7185,A00254:26:H7YMHDSXX:3:23
11:47358844|47375729	11	47358844	47375729	141	45_32_15	329	0.462	exon	ENSG00000066336,	SPI1	-	A00254:26:H7YMHDSXX:3:2305:12201:4961,A00254:26:H7YMHDSXX:3:2305:10384:4977,A00254:26:H7YMHDSXX:3:2305:12057:4993,A00254:26:H7YMHDSXX:3:2338:6985:17785,A00254:26:H7YMHDSXX:3:2338:6976:17832,A00254:26:H7YMHDSXX:3:2342:8115:24032,A00254:26:H7YMHDSXX:3:2375:
11:47358844|47375732	11	47358844	47375732	43	19_12_10	325	0.209	exon	ENSG00000066336,	SPI1	-	A00254:26:H7YMHDSXX:3:2419:16830:3928,A00254:26:H7YMHDSXX:3:2420:25699:31438,A00254:26:H7YMHDSXX:3:2502:6090:7999,A00254:26:H7YMHDSXX:3:2502:6379:8563,A00254:26:H7YMHDSXX:3:2602:7753:13103,A00254:26:H7YMHDSXX:3:2602:6867:13573,A00254:26:H7YMHDSXX:3:2602:5
11:47484389|47489024	11	47484389	47489024	8	2_2_0	63	0.203	exon	ENSG00000149187,	CELF1	-	A00254:26:H7YMHDSXX:3:2608:2320:14215,A00254:26:H7YMHDSXX:3:2608:2546:14418,A00254:26:H7YMHDSXX:3:2608:2121:16094,A00224:146:HG5YGDSXX:3:1145:14190:27038,A00254:26:H7YMHDSXX:3:1117:4255:25457,A00254:26:H7YMHDSXX:3:1120:11523:5008,A00254:26:H7YMHDSXX:3:127
11:47752916|47754664	11	47752916	47754664	31	18_18_0	19	0.765	exon	ENSG00000109920,	FNBP4	-	A00254:26:H7YMHDSXX:3:2276:28791:18349,A00254:26:H7YMHDSXX:3:2304:6542:12477,A00254:26:H7YMHDSXX:3:2432:26078:36385,A00254:26:H7YMHDSXX:3:2460:5086:28964,A00254:26:H7YMHDSXX:3:2506:22571:21198,A00254:26:H7YMHDSXX:3:2506:22851:21809,A00254:26:H7YMHDSXX:3:2
11:48139486|48139776	11	48139486	48139776	10	4_3_0	76	0.208	exon	ENSG00000149177,	PTPRJ	+	A00254:26:H7YMHDSXX:3:2302:26729:3537,A00254:26:H7YMHDSXX:3:2552:4761:33223,A00224:146:HG5YGDSXX:3:1170:19054:4961,A00224:146:HG5YGDSXX:3:2238:12961:34334,A00224:146:HG5YGDSXX:3:2370:18991:8046,A00254:26:H7YMHDSXX:3:1124:1994:12054,A00254:26:H7YMHDSXX:3:1
11:57414615|57426652	11	57414615	57426652	3	2_1_1	13	0.316	exon	ENSG00000134802,	SLC43A3	-	A00254:26:H7YMHDSXX:3:2355:18584:31078,A00254:26:H7YMHDSXX:3:2355:18611:31344,A00224:146:HG5YGDSXX:3:2271:25699:30624,
11:57417748|57424028	11	57417748	57424028	11	5_2_2	28	0.44	exon	ENSG00000134802,	SLC43A3	-	A00254:26:H7YMHDSXX:3:2408:8431:35634,A00254:26:H7YMHDSXX:3:2501:14940:31908,A00254:26:H7YMHDSXX:3:2501:12816:32456,A00224:146:HG5YGDSXX:3:1221:10285:26913,A00224:146:HG5YGDSXX:3:1624:17680:5494,A00224:146:HG5YGDSXX:3:2149:1497:29042,A00224:146:HG5YGDSXX:
11:57485126|57489392	11	57485126	57489392	10	2_2_0	27	0.426	exon	ENSG00000149150,	SLC43A1	-	A00254:26:H7YMHDSXX:3:2340:14362:36323,A00254:26:H7YMHDSXX:3:2576:25934:7232,A00254:26:H7YMHDSXX:3:2613:10004:30843,A00254:26:H7YMHDSXX:3:2613:10872:31626,A00224:146:HG5YGDSXX:3:1606:4815:9142,A00224:146:HG5YGDSXX:3:1606:4752:9189,A00224:146:HG5YGDSXX:3:2
11:57488916|57489392	11	57488916	57489392	29	4_9_4	25	0.699	exon	ENSG00000149150,	SLC43A1	-	A00254:26:H7YMHDSXX:3:2353:20690:19225,A00254:26:H7YMHDSXX:3:2353:18475:21997,A00254:26:H7YMHDSXX:3:2533:14425:6621,A00254:26:H7YMHDSXX:3:2563:9173:23202,A00254:26:H7YMHDSXX:3:2575:17806:4993,A00224:146:HG5YGDSXX:3:1233:11686:14184,A00224:146:HG5YGDSXX:3:
11:57491224|57491862	11	57491224	57491862	152	45_46_0	44	0.874	exon	ENSG00000149150,	SLC43A1	-	A00254:26:H7YMHDSXX:3:2271:26386:21355,A00254:26:H7YMHDSXX:3:2329:18421:17237,A00254:26:H7YMHDSXX:3:2342:30110:36855,A00254:26:H7YMHDSXX:3:2343:29288:2738,A00254:26:H7YMHDSXX:3:2344:21061:30013,A00254:26:H7YMHDSXX:3:2345:19271:1047,A00254:26:H7YMHDSXX:3:2
11:57646967|57647291	11	57646967	57647291	4	2_2_0	18	0.308	exon	ENSG00000166793,	YPEL4	-	A00254:26:H7YMHDSXX:3:2562:3369:24455,A00254:26:H7YMHDSXX:3:2562:3341:24471,A00224:146:HG5YGDSXX:3:1120:32054:33583,A00224:146:HG5YGDSXX:3:2528:2537:18474,
11:57672021|57682543	11	57672021	57682543	4	1_1_1	16	0.333	exon	ENSG00000156599,	ZDHHC5	+	A00254:26:H7YMHDSXX:3:2473:12897:27774,A00254:26:H7YMHDSXX:3:2473:13639:33004,A00224:146:HG5YGDSXX:3:1672:22001:11068,A00254:26:H7YMHDSXX:3:1420:14000:8891,
11:57690031|57696873	11	57690031	57696873	3	2_2_0	52	0.103	exon	ENSG00000156599,	ZDHHC5	+	A00224:146:HG5YGDSXX:3:1417:20347:27336,A00224:146:HG5YGDSXX:3:2161:4616:17127,A00224:146:HG5YGDSXX:3:2354:9335:4194,
11:57698559|57700397	11	57698559	57700397	8	4_4_0	35	0.314	exon	ENSG00000156599,	ZDHHC5	+	A00224:146:HG5YGDSXX:3:1567:12201:18176,A00224:146:HG5YGDSXX:3:1623:6334:17879,A00254:26:H7YMHDSXX:3:2127:32235:14262,A00254:26:H7YMHDSXX:3:2210:27561:35133,A00224:146:HG5YGDSXX:3:2174:9254:6590,A00224:146:HG5YGDSXX:3:2261:23185:35978,A00254:26:H7YMHDSXX:
11:58549786|58554940	11	58549786	58554940	6	1_2_1	46	0.207	exon	ENSG00000110031,	LPXN	-	A00254:26:H7YMHDSXX:3:2276:8467:16814,A00254:26:H7YMHDSXX:3:2538:7256:14403,A00254:26:H7YMHDSXX:3:1630:2736:23046,A00254:26:H7YMHDSXX:3:1654:8070:35352,A00254:26:H7YMHDSXX:3:2158:4182:28307,A00254:26:H7YMHDSXX:3:1359:12355:9768,
11:59639048|59643035	11	59639048	59643035	18	8_8_0	9	0.8	exon	ENSG00000166889,	PATL1	-	A00254:26:H7YMHDSXX:3:2349:19009:22576,A00254:26:H7YMHDSXX:3:2356:25183:33865,A00254:26:H7YMHDSXX:3:2419:10511:3756,A00254:26:H7YMHDSXX:3:2424:20672:21762,A00224:146:HG5YGDSXX:3:1209:21531:17268,A00224:146:HG5YGDSXX:3:1256:31512:19116,A00224:146:HG5YGDSXX
11:61271675|61274584	11	61271675	61274584	4	1_1_2	10	0.444	exon	ENSG00000167992,	VWCE	-	A00224:146:HG5YGDSXX:3:1414:11785:15953,A00224:146:HG5YGDSXX:3:2436:31946:9189,A00224:146:HG5YGDSXX:3:2469:8585:21840,A00254:26:H7YMHDSXX:3:1366:12915:10113,
11:61311784|61314486	11	61311784	61314486	11	2_3_0	166	0.117	exon	ENSG00000167986,	DDB1	-	A00254:26:H7YMHDSXX:3:2319:15248:26209,A00254:26:H7YMHDSXX:3:2323:28962:10410,A00254:26:H7YMHDSXX:3:2323:29658:11052,A00254:26:H7YMHDSXX:3:2525:4435:3850,A00224:146:HG5YGDSXX:3:1201:5565:15608,A00224:146:HG5YGDSXX:3:1218:16568:20885,A00254:26:H7YMHDSXX:3:
11:61325611|61330074	11	61325611	61330074	11	6_6_2	183	0.107	exon	ENSG00000167986,	DDB1	-	A00254:26:H7YMHDSXX:3:2645:2383:6934,A00224:146:HG5YGDSXX:3:1458:26142:27101,A00224:146:HG5YGDSXX:3:1458:25409:27743,A00254:26:H7YMHDSXX:3:1668:31024:30608,A00254:26:H7YMHDSXX:3:2154:18774:31688,A00224:146:HG5YGDSXX:3:2539:4001:5071,A00254:26:H7YMHDSXX:3:
11:61326779|61330074	11	61326779	61330074	39	11_12_2	201	0.28	exon	ENSG00000167986,	DDB1	-	A00254:26:H7YMHDSXX:3:2322:27543:23140,A00254:26:H7YMHDSXX:3:2353:15411:28119,A00254:26:H7YMHDSXX:3:2357:9778:23594,A00254:26:H7YMHDSXX:3:2357:9344:28635,A00254:26:H7YMHDSXX:3:2377:31222:1799,A00254:26:H7YMHDSXX:3:2418:30933:12007,A00254:26:H7YMHDSXX:3:24
11:61352985|61353992	11	61352985	61353992	5	3_4_1	50	0.167	exon	ENSG00000162144,	CYB561A3	-	A00254:26:H7YMHDSXX:3:2434:6650:12320,A00224:146:HG5YGDSXX:3:1227:24406:26475,A00254:26:H7YMHDSXX:3:2245:28022:15702,A00224:146:HG5YGDSXX:3:2620:3839:7326,A00254:26:H7YMHDSXX:3:1434:6786:14058,
11:61366045|61367998	11	61366045	61367998	337	65_52_27	12	0.983	exon	ENSG00000149483,	TMEM138	+	A00254:26:H7YMHDSXX:3:2269:20419:9862,A00254:26:H7YMHDSXX:3:2315:30201:31782,A00254:26:H7YMHDSXX:3:2315:29107:31798,A00254:26:H7YMHDSXX:3:2325:19416:12320,A00254:26:H7YMHDSXX:3:2325:19497:14779,A00254:26:H7YMHDSXX:3:2325:20302:15045,A00254:26:H7YMHDSXX:3:
11:61366118|61367998	11	61366118	61367998	6	3_2_1	95	0.112	exon	ENSG00000149483,	TMEM138	+	A00224:146:HG5YGDSXX:3:1409:15094:5149,A00254:26:H7YMHDSXX:3:1472:1334:25911,A00224:146:HG5YGDSXX:3:1672:15429:31657,A00224:146:HG5YGDSXX:3:2250:19416:2675,A00224:146:HG5YGDSXX:3:2462:15854:26537,A00224:146:HG5YGDSXX:3:2622:25346:21120,
11:61437625|61438113	11	61437625	61438113	13	4_3_1	43	0.377	exon	ENSG00000167985,	SDHAF2	+	A00254:26:H7YMHDSXX:3:2512:18954:2973,A00254:26:H7YMHDSXX:3:2512:19081:2973,A00254:26:H7YMHDSXX:3:2512:19913:3537,A00224:146:HG5YGDSXX:3:1269:25391:16125,A00224:146:HG5YGDSXX:3:1361:14913:9032,A00224:146:HG5YGDSXX:3:1610:20292:32002,A00254:26:H7YMHDSXX:3:
11:61437625|61438342	11	61437625	61438342	8	4_1_1	28	0.364	exon	ENSG00000167985,	SDHAF2	+	A00254:26:H7YMHDSXX:3:2450:31259:24533,A00224:146:HG5YGDSXX:3:1112:20365:11083,A00224:146:HG5YGDSXX:3:1230:15926:26224,A00254:26:H7YMHDSXX:3:2230:14045:1861,A00254:26:H7YMHDSXX:3:2329:4119:32581,A00254:26:H7YMHDSXX:3:2329:6596:34147,A00254:26:H7YMHDSXX:3:
11:61437625|61446231	11	61437625	61446231	2	2_1_0	23	0.148	exon	ENSG00000167985,	SDHAF2	+	A00224:146:HG5YGDSXX:3:2529:1127:3411,A00224:146:HG5YGDSXX:3:1170:26594:13385,
11:62128151|62130590	11	62128151	62130590	3	2_2_0	10	0.375	exon	ENSG00000149503,	INCENP	+	A00254:26:H7YMHDSXX:3:2361:5385:19085,A00254:26:H7YMHDSXX:3:2146:14931:12038,A00224:146:HG5YGDSXX:3:2131:15772:12054,
11:62638983|62639731	11	62638983	62639731	17	5_4_1	61	0.358	exon	ENSG00000089597,	GANAB	-	A00254:26:H7YMHDSXX:3:2442:21838:27665,A00254:26:H7YMHDSXX:3:2444:8603:33426,A00224:146:HG5YGDSXX:3:1455:14073:22200,A00224:146:HG5YGDSXX:3:1506:4381:18912,A00224:146:HG5YGDSXX:3:2176:10438:33567,A00224:146:HG5YGDSXX:3:2370:15004:23688,A00224:146:HG5YGDSX
11:62723587|62724426	11	62723587	62724426	4	2_2_0	9	0.471	exon	ENSG00000214753,	HNRNPUL2	-	A00254:26:H7YMHDSXX:3:2321:12789:27054,A00224:146:HG5YGDSXX:3:1527:5358:9298,A00254:26:H7YMHDSXX:3:2103:8467:17973,A00224:146:HG5YGDSXX:3:2368:9127:24345,
11:62735382|62738490	11	62735382	62738490	9	4_4_0	20	0.474	exon	ENSG00000162222,	TTC9C	+	A00254:26:H7YMHDSXX:3:2349:24713:8281,A00224:146:HG5YGDSXX:3:1108:12834:34585,A00224:146:HG5YGDSXX:3:2108:12843:28494,A00224:146:HG5YGDSXX:3:2324:3242:7764,A00224:146:HG5YGDSXX:3:2415:32714:30937,A00224:146:HG5YGDSXX:3:2458:20455:27492,A00254:26:H7YMHDSXX
11:62781894|62782825	11	62781894	62782825	8	1_4_3	18	0.471	exon	ENSG00000162227,	TAF6L	+	A00254:26:H7YMHDSXX:3:2429:21251:17190,A00254:26:H7YMHDSXX:3:1656:3061:33066,A00254:26:H7YMHDSXX:3:1656:3676:33285,A00224:146:HG5YGDSXX:3:2337:23158:12853,A00224:146:HG5YGDSXX:3:2354:29387:34037,A00224:146:HG5YGDSXX:3:2426:27923:31939,A00224:146:HG5YGDSXX
11:62839114|62839867	11	62839114	62839867	11	3_3_0	10	0.688	exon	ENSG00000133316,	WDR74	-	A00254:26:H7YMHDSXX:3:2502:23665:11506,A00254:26:H7YMHDSXX:3:2568:26820:33818,A00254:26:H7YMHDSXX:3:2649:32307:31610,A00224:146:HG5YGDSXX:3:1621:8567:23093,A00254:26:H7YMHDSXX:3:2105:1208:27383,A00224:146:HG5YGDSXX:3:2119:31638:20682,A00224:146:HG5YGDSXX:
11:62882908|62885608	11	62882908	62885608	2	2_2_0	33	0.108	exon	ENSG00000168003,	SLC3A2	+	A00224:146:HG5YGDSXX:3:2347:5936:5165,A00224:146:HG5YGDSXX:3:2620:31042:19930,
11:65430769|65437657	11	65430769	65437657	25	0_6_9	57	0.467	intergenic_region	n/a	n;a	+	A00254:26:H7YMHDSXX:3:2372:31693:33614,A00254:26:H7YMHDSXX:3:2372:32732:35916,A00254:26:H7YMHDSXX:3:2409:27706:23359,A00254:26:H7YMHDSXX:3:2409:27624:24095,A00254:26:H7YMHDSXX:3:2409:27651:24142,A00254:26:H7YMHDSXX:3:2423:20844:33959,A00254:26:H7YMHDSXX:3
11:65430769|65444059	11	65430769	65444059	4	0_2_2	53	0.131	intergenic_region	n/a	n;a	+	A00224:146:HG5YGDSXX:3:1115:1913:26663,A00224:146:HG5YGDSXX:3:2136:9344:19147,A00224:146:HG5YGDSXX:3:2136:9263:19789,A00224:146:HG5YGDSXX:3:2409:9742:27101,
11:65430769|65444063	11	65430769	65444063	11	1_4_6	51	0.301	intergenic_region	n/a	n;a	+	A00254:26:H7YMHDSXX:3:2355:9146:18208,A00224:146:HG5YGDSXX:3:1432:13657:17566,A00254:26:H7YMHDSXX:3:1506:12527:7310,A00254:26:H7YMHDSXX:3:1506:13376:10535,A00254:26:H7YMHDSXX:3:1655:26259:16564,A00254:26:H7YMHDSXX:3:2258:32289:13041,A00224:146:HG5YGDSXX:3
11:65434479|65437657	11	65434479	65437657	3	2_1_1	41	0.128	intergenic_region	n/a	n;a	+	A00224:146:HG5YGDSXX:3:1446:32533:17002,A00224:146:HG5YGDSXX:3:1471:15971:9518,A00254:26:H7YMHDSXX:3:1465:29234:35994,
11:65434479|65444063	11	65434479	65444063	6	1_1_2	35	0.255	intergenic_region	n/a	n;a	+	A00254:26:H7YMHDSXX:3:2417:24985:4523,A00224:146:HG5YGDSXX:3:1648:28718:35822,A00254:26:H7YMHDSXX:3:2162:17562:31000,A00224:146:HG5YGDSXX:3:2204:4589:8500,A00254:26:H7YMHDSXX:3:1270:4010:30138,A00254:26:H7YMHDSXX:3:1270:4083:30170,
11:65434611|65444063	11	65434611	65444063	12	1_2_1	41	0.369	intergenic_region	n/a	n;a	+	A00254:26:H7YMHDSXX:3:2458:12346:29481,A00254:26:H7YMHDSXX:3:1534:13440:1564,A00224:146:HG5YGDSXX:3:2456:25527:34272,A00224:146:HG5YGDSXX:3:2642:2908:36307,A00254:26:H7YMHDSXX:3:1154:2148:16736,A00254:26:H7YMHDSXX:3:1323:12355:31375,A00254:26:H7YMHDSXX:3:
11:65435053|65437657	11	65435053	65437657	31	6_5_10	58	0.517	intergenic_region	n/a	n;a	+	A00254:26:H7YMHDSXX:3:2334:3423:20635,A00254:26:H7YMHDSXX:3:2334:3450:20901,A00254:26:H7YMHDSXX:3:2358:22598:10504,A00254:26:H7YMHDSXX:3:2404:27805:9251,A00254:26:H7YMHDSXX:3:2404:27823:9408,A00254:26:H7YMHDSXX:3:2441:7238:17534,A00254:26:H7YMHDSXX:3:2441
11:65435053|65444063	11	65435053	65444063	20	2_4_3	52	0.435	intergenic_region	n/a	n;a	+	A00254:26:H7YMHDSXX:3:2522:29875:22545,A00254:26:H7YMHDSXX:3:1474:27037:1532,A00254:26:H7YMHDSXX:3:1474:28402:3364,A00254:26:H7YMHDSXX:3:2109:23276:29528,A00254:26:H7YMHDSXX:3:2228:8097:12853,A00224:146:HG5YGDSXX:3:2174:7853:33692,A00224:146:HG5YGDSXX:3:2
11:65605761|65608448	11	65605761	65608448	6	2_2_0	92	0.115	exon	ENSG00000173327,	MAP3K11	-	A00254:26:H7YMHDSXX:3:2437:26838:21825,A00224:146:HG5YGDSXX:3:1445:18159:22952,A00224:146:HG5YGDSXX:3:1662:12599:14168,A00224:146:HG5YGDSXX:3:2152:4933:22561,A00254:26:H7YMHDSXX:3:1157:19325:24659,A00254:26:H7YMHDSXX:3:1157:19153:24862,
11:65998442|65999675	11	65998442	65999675	7	2_1_2	24	0.368	exon	ENSG00000175376,	EIF1AD	-	A00224:146:HG5YGDSXX:3:1245:32470:4836,A00224:146:HG5YGDSXX:3:1245:31060:6214,A00224:146:HG5YGDSXX:3:1649:26594:4648,A00254:26:H7YMHDSXX:3:2159:17888:16031,A00254:26:H7YMHDSXX:3:2177:7943:17221,A00254:26:H7YMHDSXX:3:1177:7572:15389,A00254:26:H7YMHDSXX:3:2
11:66238804|66239277	11	66238804	66239277	2	2_2_0	15	0.211	exon	ENSG00000175115,	PACS1	+	A00224:146:HG5YGDSXX:3:1128:27172:13636,A00224:146:HG5YGDSXX:3:2632:13250:15859,
11:66639700|66640123	11	66639700	66640123	4	2_2_0	69	0.104	exon	ENSG00000173933,	RBM4	+	A00224:146:HG5YGDSXX:3:1504:15474:21621,A00224:146:HG5YGDSXX:3:1509:26973:27759,A00224:146:HG5YGDSXX:3:2303:32696:30279,A00224:146:HG5YGDSXX:3:2534:5656:30107,
11:66639700|66644140	11	66639700	66644140	8	2_2_0	36	0.308	exon	ENSG00000173933,	RBM4	+	A00254:26:H7YMHDSXX:3:2322:16631:33458,A00224:146:HG5YGDSXX:3:1320:9001:28416,A00224:146:HG5YGDSXX:3:1362:7175:16830,A00224:146:HG5YGDSXX:3:1362:6858:18693,A00224:146:HG5YGDSXX:3:2223:3604:9518,A00254:26:H7YMHDSXX:3:1169:21594:23422,A00254:26:H7YMHDSXX:3:
11:66756353|66762450	11	66756353	66762450	4	2_1_0	1	0.889	intron	ENSG00000173715,	C11orf80	+	A00224:146:HG5YGDSXX:3:2418:19081:7357,A00224:146:HG5YGDSXX:3:2648:22643:7545,A00254:26:H7YMHDSXX:3:1174:7039:7858,A00254:26:H7YMHDSXX:3:1267:5267:26021,
11:66759043|66762450	11	66759043	66762450	8	2_3_1	6	0.727	intron	ENSG00000173715,	C11orf80	+	A00254:26:H7YMHDSXX:3:2274:22363:21245,A00224:146:HG5YGDSXX:3:1565:4670:3818,A00224:146:HG5YGDSXX:3:1565:4336:4805,A00254:26:H7YMHDSXX:3:1506:1877:17550,A00254:26:H7YMHDSXX:3:1506:2139:18035,A00254:26:H7YMHDSXX:3:1673:27290:28745,A00254:26:H7YMHDSXX:3:211
11:66796281|66828364	11	66796281	66828364	8	1_3_2	8	0.667	exon	ENSG00000173715,	C11orf80	+	A00254:26:H7YMHDSXX:3:2426:2799:32581,A00254:26:H7YMHDSXX:3:2669:28999:10911,A00254:26:H7YMHDSXX:3:2669:28772:11177,A00224:146:HG5YGDSXX:3:1101:16595:6370,A00254:26:H7YMHDSXX:3:2141:31684:29121,A00254:26:H7YMHDSXX:3:2174:30789:34491,A00254:26:H7YMHDSXX:3:
11:66803995|66828364	11	66803995	66828364	5	2_2_0	17	0.37	exon	ENSG00000173715,	C11orf80	+	A00224:146:HG5YGDSXX:3:1217:30472:21230,A00224:146:HG5YGDSXX:3:1367:25852:11099,A00224:146:HG5YGDSXX:3:1367:25690:11130,A00224:146:HG5YGDSXX:3:2376:5538:17597,A00224:146:HG5YGDSXX:3:2657:31539:15781,
11:66821643|66828364	11	66821643	66828364	2	2_1_1	32	0.111	exon	ENSG00000173715,	C11orf80	+	A00224:146:HG5YGDSXX:3:1410:26332:1720,A00254:26:H7YMHDSXX:3:1556:30011:32049,
11:68185781|68190152	11	68185781	68190152	20	10_9_0	4	0.909	exon	ENSG00000110066,	SUV420H1	-	A00254:26:H7YMHDSXX:3:2432:4598:22921,A00254:26:H7YMHDSXX:3:2454:1859:10034,A00254:26:H7YMHDSXX:3:2602:27832:35571,A00254:26:H7YMHDSXX:3:2643:15817:27007,A00224:146:HG5YGDSXX:3:1349:9462:19382,A00224:146:HG5YGDSXX:3:1354:17083:22874,A00224:146:HG5YGDSXX:3
11:68548067|68564432	11	68548067	68564432	4	2_2_0	42	0.16	exon	ENSG00000110075,	PPP6R3	+	A00254:26:H7YMHDSXX:3:2523:8874:29387,A00224:146:HG5YGDSXX:3:1364:10411:23594,A00254:26:H7YMHDSXX:3:1349:13910:29590,A00254:26:H7YMHDSXX:3:1374:32389:19820,
11:68551121|68564432	11	68551121	68564432	27	4_12_8	55	0.495	exon	ENSG00000110075,	PPP6R3	+	A00254:26:H7YMHDSXX:3:2275:19623:7827,A00254:26:H7YMHDSXX:3:2313:28483:35978,A00254:26:H7YMHDSXX:3:2313:28456:35994,A00254:26:H7YMHDSXX:3:2549:10203:18192,A00254:26:H7YMHDSXX:3:2574:13178:8281,A00254:26:H7YMHDSXX:3:2601:31340:3380,A00254:26:H7YMHDSXX:3:26
11:68551121|68571104	11	68551121	68571104	9	3_0_3	72	0.2	exon	ENSG00000110075,	PPP6R3	+	A00254:26:H7YMHDSXX:3:1524:11180:30405,A00254:26:H7YMHDSXX:3:1603:19081:1219,A00254:26:H7YMHDSXX:3:1603:19099:1251,A00254:26:H7YMHDSXX:3:1603:20582:2628,A00224:146:HG5YGDSXX:3:2377:18927:19304,A00224:146:HG5YGDSXX:3:2648:24786:4742,A00254:26:H7YMHDSXX:3:1
11:68567014|68576043	11	68567014	68576043	14	8_1_6	85	0.248	exon	ENSG00000110075,	PPP6R3	+	A00254:26:H7YMHDSXX:3:2449:5439:10347,A00254:26:H7YMHDSXX:3:2449:4074:10426,A00224:146:HG5YGDSXX:3:1162:14561:5603,A00224:146:HG5YGDSXX:3:1449:18855:18646,A00224:146:HG5YGDSXX:3:2301:2835:16391,A00224:146:HG5YGDSXX:3:2378:8684:9580,A00224:146:HG5YGDSXX:3:
11:68567014|68596218	11	68567014	68596218	8	5_5_0	89	0.152	exon	ENSG00000110075,	PPP6R3	+	A00224:146:HG5YGDSXX:3:1165:21793:33818,A00224:146:HG5YGDSXX:3:1304:2826:14998,A00224:146:HG5YGDSXX:3:1367:32425:33943,A00224:146:HG5YGDSXX:3:2165:24551:31140,A00224:146:HG5YGDSXX:3:2335:22706:17832,A00224:146:HG5YGDSXX:3:2573:25825:10238,A00224:146:HG5YG
11:68583043|68596218	11	68583043	68596218	4	1_2_1	80	0.091	exon	ENSG00000110075,	PPP6R3	+	A00254:26:H7YMHDSXX:3:2407:2926:6370,A00224:146:HG5YGDSXX:3:1440:32136:4476,A00254:26:H7YMHDSXX:3:2138:23312:15374,A00254:26:H7YMHDSXX:3:2138:23303:15389,
11:68590660|68603492	11	68590660	68603492	3	0_2_2	46	0.115	exon	ENSG00000110075,	PPP6R3	+	A00224:146:HG5YGDSXX:3:1277:3486:3615,A00224:146:HG5YGDSXX:3:1636:8811:27962,A00224:146:HG5YGDSXX:3:2253:15121:19727,
11:68591576|68600494	11	68591576	68600494	12	6_6_0	53	0.312	exon	ENSG00000110075,	PPP6R3	+	A00254:26:H7YMHDSXX:3:2508:5267:28933,A00254:26:H7YMHDSXX:3:2533:29875:5854,A00224:146:HG5YGDSXX:3:1254:20509:19382,A00224:146:HG5YGDSXX:3:1464:26187:30561,A00254:26:H7YMHDSXX:3:2140:25952:3474,A00224:146:HG5YGDSXX:3:2212:4544:28338,A00224:146:HG5YGDSXX:3
11:68759569|68761687	11	68759569	68761687	14	1_6_5	37	0.431	exon	ENSG00000110090,	CPT1A	-	A00254:26:H7YMHDSXX:3:2354:3052:25880,A00254:26:H7YMHDSXX:3:2413:28158:5697,A00254:26:H7YMHDSXX:3:2429:9263:5384,A00254:26:H7YMHDSXX:3:2665:12644:8985,A00224:146:HG5YGDSXX:3:1168:3332:20541,A00224:146:HG5YGDSXX:3:1661:1814:24455,A00254:26:H7YMHDSXX:3:1507
11:68784815|68796933	11	68784815	68796933	25	3_9_1	55	0.476	exon	ENSG00000110090,	CPT1A	-	A00224:146:HG5YGDSXX:3:1535:11912:8469,A00224:146:HG5YGDSXX:3:1535:12454:9721,A00224:146:HG5YGDSXX:3:2142:8639:29637,A00224:146:HG5YGDSXX:3:2142:8712:29825,A00254:26:H7YMHDSXX:3:2525:27281:7404,A00254:26:H7YMHDSXX:3:2525:25880:10363,A00254:26:H7YMHDSXX:3:
11:68784815|68812576	11	68784815	68812576	6	2_1_0	17	0.414	exon	ENSG00000110090,	CPT1A	-	A00224:146:HG5YGDSXX:3:1319:1063:16986,A00254:26:H7YMHDSXX:3:2156:19253:27759,A00224:146:HG5YGDSXX:3:2227:19153:18944,A00254:26:H7YMHDSXX:3:1352:23231:10974,A00254:26:H7YMHDSXX:3:1352:23393:11287,A00254:26:H7YMHDSXX:3:1262:20808:20807,
11:68793315|68799355	11	68793315	68799355	4	0_1_2	71	0.101	exon	ENSG00000110090,	CPT1A	-	A00224:146:HG5YGDSXX:3:1474:32081:26522,A00254:26:H7YMHDSXX:3:1178:27127:23578,A00254:26:H7YMHDSXX:3:2110:25898:18568,A00224:146:HG5YGDSXX:3:2516:29188:32409,
11:68793315|68807638	11	68793315	68807638	8	0_3_3	84	0.16	exon	ENSG00000110090,	CPT1A	-	A00254:26:H7YMHDSXX:3:1507:32678:11741,A00254:26:H7YMHDSXX:3:1540:2338:29183,A00224:146:HG5YGDSXX:3:2225:24523:30436,A00224:146:HG5YGDSXX:3:2228:30816:36072,A00224:146:HG5YGDSXX:3:2343:30951:30201,A00224:146:HG5YGDSXX:3:2440:7780:13808,A00224:146:HG5YGDSX
11:68804000|68807638	11	68804000	68807638	8	3_3_1	56	0.222	exon	ENSG00000110090,	CPT1A	-	A00254:26:H7YMHDSXX:3:2634:31141:22075,A00224:146:HG5YGDSXX:3:1632:20157:30827,A00224:146:HG5YGDSXX:3:1634:1045:11193,A00254:26:H7YMHDSXX:3:2157:16812:34929,A00224:146:HG5YGDSXX:3:2137:9019:22404,A00224:146:HG5YGDSXX:3:2658:3441:1626,A00254:26:H7YMHDSXX:3
11:68804000|68812576	11	68804000	68812576	4	2_2_0	26	0.235	exon	ENSG00000110090,	CPT1A	-	A00224:146:HG5YGDSXX:3:2150:13205:25801,A00224:146:HG5YGDSXX:3:2611:23457:28902,A00254:26:H7YMHDSXX:3:1168:19605:32878,A00254:26:H7YMHDSXX:3:1175:20636:31469,
11:68807467|68812576	11	68807467	68812576	7	2_4_0	47	0.23	exon	ENSG00000110090,	CPT1A	-	A00254:26:H7YMHDSXX:3:2561:18511:7122,A00224:146:HG5YGDSXX:3:1308:32063:5729,A00254:26:H7YMHDSXX:3:2407:10248:34554,A00254:26:H7YMHDSXX:3:2407:10050:34585,A00254:26:H7YMHDSXX:3:2505:32235:11788,A00254:26:H7YMHDSXX:3:2505:32551:12305,A00224:146:HG5YGDSXX:3
11:70330173|70335694	11	70330173	70335694	8	2_2_0	15	0.516	exon	ENSG00000131626,	PPFIA1	+	A00254:26:H7YMHDSXX:3:2675:22480:29778,A00254:26:H7YMHDSXX:3:2675:22435:29794,A00224:146:HG5YGDSXX:3:1210:20509:1908,A00224:146:HG5YGDSXX:3:1304:31756:6104,A00254:26:H7YMHDSXX:3:1312:22580:29168,A00254:26:H7YMHDSXX:3:1312:21495:30076,A00254:26:H7YMHDSXX:3
11:70354301|70356254	11	70354301	70356254	10	5_3_1	38	0.345	exon	ENSG00000131626,	PPFIA1	+	A00254:26:H7YMHDSXX:3:2301:4679:14168,A00254:26:H7YMHDSXX:3:2667:21052:16939,A00254:26:H7YMHDSXX:3:1565:14669:17628,A00254:26:H7YMHDSXX:3:2152:8160:23422,A00224:146:HG5YGDSXX:3:2136:15700:34632,A00254:26:H7YMHDSXX:3:1454:19244:13432,A00224:146:HG5YGDSXX:3
11:70376532|70378195	11	70376532	70378195	2	1_2_1	7	0.364	exon	ENSG00000131626,	PPFIA1	+	A00224:146:HG5YGDSXX:3:1354:23303:1391,A00254:26:H7YMHDSXX:3:1364:19063:32158,
11:72709870|72711499	11	72709870	72711499	21	3_2_2	160	0.208	exon	ENSG00000186635,	ARAP1	-	A00254:26:H7YMHDSXX:3:2376:29984:9580,A00254:26:H7YMHDSXX:3:2530:21992:10770,A00254:26:H7YMHDSXX:3:2530:22634:10942,A00254:26:H7YMHDSXX:3:2561:32316:33943,A00254:26:H7YMHDSXX:3:2610:16893:19633,A00224:146:HG5YGDSXX:3:1367:2338:5353,A00224:146:HG5YGDSXX:3:
11:72712196|72713243	11	72712196	72713243	18	3_3_2	180	0.167	exon	ENSG00000186635,	ARAP1	-	A00254:26:H7YMHDSXX:3:2363:18846:2472,A00254:26:H7YMHDSXX:3:2433:14597:34475,A00254:26:H7YMHDSXX:3:2607:14705:11397,A00254:26:H7YMHDSXX:3:2607:13919:11475,A00254:26:H7YMHDSXX:3:2607:14678:11506,A00224:146:HG5YGDSXX:3:1135:2266:27148,A00224:146:HG5YGDSXX:3
11:74132844|74133557	11	74132844	74133557	20	9_8_1	11	0.784	exon	ENSG00000168014,	C2CD3	-	A00224:146:HG5YGDSXX:3:1239:4969:33677,A00224:146:HG5YGDSXX:3:1240:5294:1799,A00224:146:HG5YGDSXX:3:1357:11225:37027,A00224:146:HG5YGDSXX:3:1664:32777:21966,A00254:26:H7YMHDSXX:3:1517:6759:25880,A00254:26:H7YMHDSXX:3:1517:6804:26083,A00254:26:H7YMHDSXX:3:
11:74132844|74139828	11	74132844	74139828	9	4_4_0	23	0.439	exon	ENSG00000168014,	C2CD3	-	A00224:146:HG5YGDSXX:3:1240:17915:25128,A00224:146:HG5YGDSXX:3:1253:18448:25895,A00224:146:HG5YGDSXX:3:1326:3369:13745,A00224:146:HG5YGDSXX:3:1632:12364:3959,A00254:26:H7YMHDSXX:3:1557:32325:14043,A00254:26:H7YMHDSXX:3:2156:9842:8453,A00224:146:HG5YGDSXX:
11:74848115|74863021	11	74848115	74863021	2	2_1_1	14	0.222	exon	ENSG00000166435,	XRRA1	-	A00224:146:HG5YGDSXX:3:1271:14660:7122,A00224:146:HG5YGDSXX:3:2353:25617:26005,
11:76451858|76464080	11	76451858	76464080	6	0_1_3	55	0.179	exon	ENSG00000158636,	C11orf30	+	A00224:146:HG5YGDSXX:3:1202:11207:25473,A00224:146:HG5YGDSXX:3:1572:21766:26725,A00224:146:HG5YGDSXX:3:1578:17671:15154,A00254:26:H7YMHDSXX:3:2150:9887:36871,A00224:146:HG5YGDSXX:3:2266:32922:16705,A00224:146:HG5YGDSXX:3:1615:1895:30452,
11:76458183|76464080	11	76458183	76464080	5	2_2_0	51	0.164	exon	ENSG00000158636,	C11orf30	+	A00254:26:H7YMHDSXX:3:2346:25373:1971,A00224:146:HG5YGDSXX:3:1333:25400:24377,A00224:146:HG5YGDSXX:3:1512:6659:25300,A00224:146:HG5YGDSXX:3:1512:7084:25661,A00224:146:HG5YGDSXX:3:2137:16450:23124,
11:76463821|76472840	11	76463821	76472840	16	9_8_0	13	0.711	exon	ENSG00000158636,	C11orf30	+	A00254:26:H7YMHDSXX:3:2534:7048:5838,A00254:26:H7YMHDSXX:3:2635:27679:2174,A00224:146:HG5YGDSXX:3:1122:4173:14043,A00224:146:HG5YGDSXX:3:1407:3233:13949,A00224:146:HG5YGDSXX:3:2125:18710:20149,A00224:146:HG5YGDSXX:3:2146:10574:9627,A00224:146:HG5YGDSXX:3:
11:76496215|76523291	11	76496215	76523291	7	2_2_0	35	0.286	exon	ENSG00000158636,	C11orf30	+	A00224:146:HG5YGDSXX:3:1115:27218:18568,A00224:146:HG5YGDSXX:3:1540:2528:8187,A00224:146:HG5YGDSXX:3:1540:3025:9142,A00224:146:HG5YGDSXX:3:1611:10872:28839,A00224:146:HG5YGDSXX:3:1613:8305:22013,A00224:146:HG5YGDSXX:3:2613:4987:34366,A00254:26:H7YMHDSXX:3
11:76496215|76528466	11	76496215	76528466	7	2_2_0	5	0.737	exon	ENSG00000158636,	C11orf30	+	A00254:26:H7YMHDSXX:3:2664:7292:16626,A00224:146:HG5YGDSXX:3:1411:23583:29465,A00224:146:HG5YGDSXX:3:1512:32271:31861,A00254:26:H7YMHDSXX:3:1610:7808:28823,A00254:26:H7YMHDSXX:3:1355:27055:24893,A00254:26:H7YMHDSXX:3:1355:26503:25598,A00254:26:H7YMHDSXX:3
11:76513386|76523291	11	76513386	76523291	5	2_2_0	50	0.167	exon	ENSG00000158636,	C11orf30	+	A00254:26:H7YMHDSXX:3:2317:23140:29387,A00254:26:H7YMHDSXX:3:1620:25762:8187,A00224:146:HG5YGDSXX:3:2322:32235:11537,A00224:146:HG5YGDSXX:3:2578:29731:21073,A00224:146:HG5YGDSXX:3:2578:28447:21950,
11:76513386|76528466	11	76513386	76528466	14	8_9_0	20	0.583	exon	ENSG00000158636,	C11orf30	+	A00254:26:H7YMHDSXX:3:2349:20193:26600,A00254:26:H7YMHDSXX:3:2374:3396:5494,A00254:26:H7YMHDSXX:3:2475:10230:32550,A00224:146:HG5YGDSXX:3:1374:22625:20854,A00224:146:HG5YGDSXX:3:1548:24975:8234,A00254:26:H7YMHDSXX:3:2236:28158:7889,A00254:26:H7YMHDSXX:3:2
11:76985643|76998821	11	76985643	76998821	12	2_0_4	1	0.96	exon	ENSG00000078124,	ACER3	+	A00224:146:HG5YGDSXX:3:1412:18394:1501,A00254:26:H7YMHDSXX:3:2118:23176:27258,A00224:146:HG5YGDSXX:3:2113:32425:6386,A00254:26:H7YMHDSXX:3:1404:9968:30123,A00254:26:H7YMHDSXX:3:1422:16658:26303,A00254:26:H7YMHDSXX:3:1422:15691:26318,A00254:26:H7YMHDSXX:3:
11:76985643|77016779	11	76985643	77016779	4	1_2_1	9	0.471	exon	ENSG00000078124,	ACER3	+	A00254:26:H7YMHDSXX:3:2601:15709:8594,A00254:26:H7YMHDSXX:3:1509:27868:10144,A00254:26:H7YMHDSXX:3:1509:27823:10191,A00224:146:HG5YGDSXX:3:2150:2392:13495,
11:77355668|77359017	11	77355668	77359017	10	2_2_0	45	0.308	exon	ENSG00000149269,	PAK1	-	A00224:146:HG5YGDSXX:3:1258:28293:29262,A00224:146:HG5YGDSXX:3:1267:14434:29215,A00254:26:H7YMHDSXX:3:2203:18530:4993,A00224:146:HG5YGDSXX:3:2171:7075:9799,A00224:146:HG5YGDSXX:3:2267:16486:30420,A00254:26:H7YMHDSXX:3:1203:20130:12493,A00254:26:H7YMHDSXX:
11:77355668|77379994	11	77355668	77379994	3	3_3_0	38	0.136	exon	ENSG00000149269,	PAK1	-	A00224:146:HG5YGDSXX:3:1439:28754:22075,A00254:26:H7YMHDSXX:3:2260:26033:35681,A00224:146:HG5YGDSXX:3:2664:16676:24580,
11:77374328|77392541	11	77374328	77392541	7	0_4_4	53	0.209	exon	ENSG00000149269,	PAK1	-	A00254:26:H7YMHDSXX:3:2342:23411:20901,A00224:146:HG5YGDSXX:3:1224:27968:22623,A00254:26:H7YMHDSXX:3:2139:8856:8719,A00224:146:HG5YGDSXX:3:2434:18982:10473,A00254:26:H7YMHDSXX:3:1119:32027:15186,A00254:26:H7YMHDSXX:3:1122:9625:6136,A00254:26:H7YMHDSXX:3:1
11:77619606|77625818	11	77619606	77625818	6	2_1_1	14	0.462	exon	ENSG00000074201,	CLNS1A	-	A00224:146:HG5YGDSXX:3:1241:18602:28886,A00224:146:HG5YGDSXX:3:1352:16495:25300,A00224:146:HG5YGDSXX:3:1421:21585:9220,A00224:146:HG5YGDSXX:3:1617:15917:5165,A00254:26:H7YMHDSXX:3:1476:19370:15123,A00224:146:HG5YGDSXX:3:2421:22055:7341,
11:77619606|77629899	11	77619606	77629899	4	1_3_2	9	0.471	exon	ENSG00000074201,	CLNS1A	-	A00254:26:H7YMHDSXX:3:2509:25798:31610,A00254:26:H7YMHDSXX:3:1524:14868:30154,A00254:26:H7YMHDSXX:3:1540:13973:10535,A00224:146:HG5YGDSXX:3:2575:8992:18255,
11:77624963|77625818	11	77624963	77625818	4	2_3_0	16	0.333	exon	ENSG00000074201,	CLNS1A	-	A00224:146:HG5YGDSXX:3:1222:12753:11240,A00224:146:HG5YGDSXX:3:1222:14751:18771,A00224:146:HG5YGDSXX:3:2447:24306:35509,A00224:146:HG5YGDSXX:3:2620:4029:23594,
11:77683710|77693611	11	77683710	77693611	27	11_10_2	4	0.931	exon	ENSG00000048649,	RSF1	-	A00254:26:H7YMHDSXX:3:2475:3369:12148,A00254:26:H7YMHDSXX:3:2534:1063:20212,A00254:26:H7YMHDSXX:3:2534:1127:20228,A00254:26:H7YMHDSXX:3:2572:24261:17362,A00254:26:H7YMHDSXX:3:2661:32036:5682,A00224:146:HG5YGDSXX:3:1238:30047:19586,A00224:146:HG5YGDSXX:3:1
11:77907717|77922471	11	77907717	77922471	2	2_2_0	5	0.444	exon	ENSG00000149262,	INTS4	-	A00254:26:H7YMHDSXX:3:1206:27742:25238,A00254:26:H7YMHDSXX:3:1206:28736:30279,
11:78112650|78121174	11	78112650	78121174	7	2_3_1	7	0.667	exon	ENSG00000159063,	ALG8	-	A00224:146:HG5YGDSXX:3:1164:13503:22341,A00254:26:H7YMHDSXX:3:1519:20076:21543,A00254:26:H7YMHDSXX:3:2104:30463:17143,A00254:26:H7YMHDSXX:3:2104:31168:18020,A00224:146:HG5YGDSXX:3:1675:5719:34350,A00224:146:HG5YGDSXX:3:2551:29170:20948,A00254:26:H7YMHDSXX
11:85974708|85983973	11	85974708	85983973	192	39_45_29	322	0.544	exon	ENSG00000073921,	PICALM	-	A00254:26:H7YMHDSXX:3:2265:24957:33035,A00254:26:H7YMHDSXX:3:2265:24144:34475,A00254:26:H7YMHDSXX:3:2324:1244:20118,A00254:26:H7YMHDSXX:3:2325:14091:11741,A00254:26:H7YMHDSXX:3:2339:32732:18787,A00254:26:H7YMHDSXX:3:2354:27606:4366,A00254:26:H7YMHDSXX:3:2
11:85974708|86003451	11	85974708	86003451	27	11_7_8	267	0.168	exon	ENSG00000073921,	PICALM	-	A00254:26:H7YMHDSXX:3:2659:17879:4022,A00224:146:HG5YGDSXX:3:1228:13928:34100,A00224:146:HG5YGDSXX:3:1272:25446:18223,A00224:146:HG5YGDSXX:3:1315:6144:7999,A00224:146:HG5YGDSXX:3:1544:1624:14074,A00224:146:HG5YGDSXX:3:1667:22345:10160,A00254:26:H7YMHDSXX:
11:85974708|86031611	11	85974708	86031611	41	11_15_5	76	0.519	exon	ENSG00000073921,	PICALM	-	A00254:26:H7YMHDSXX:3:2368:8142:17597,A00254:26:H7YMHDSXX:3:2401:10673:26240,A00254:26:H7YMHDSXX:3:2401:9950:27680,A00254:26:H7YMHDSXX:3:2446:29686:20556,A00254:26:H7YMHDSXX:3:2449:3956:32581,A00254:26:H7YMHDSXX:3:2513:4887:25708,A00254:26:H7YMHDSXX:3:266
11:85981745|85990399	11	85981745	85990399	37	4_19_16	428	0.147	exon	ENSG00000073921,	PICALM	-	A00254:26:H7YMHDSXX:3:2271:7310:4194,A00254:26:H7YMHDSXX:3:2362:23610:5118,A00254:26:H7YMHDSXX:3:2450:5638:34554,A00254:26:H7YMHDSXX:3:2453:14271:11804,A00254:26:H7YMHDSXX:3:2566:30698:32988,A00254:26:H7YMHDSXX:3:2669:8160:1501,A00224:146:HG5YGDSXX:3:1116
11:85996826|86003451	11	85996826	86003451	482	52_49_66	504	0.657	exon	ENSG00000073921,	PICALM	-	A00254:26:H7YMHDSXX:3:2269:8196:36793,A00254:26:H7YMHDSXX:3:2272:32723:14669,A00254:26:H7YMHDSXX:3:2272:30852:15499,A00254:26:H7YMHDSXX:3:2304:25663:13526,A00254:26:H7YMHDSXX:3:2304:29487:16266,A00254:26:H7YMHDSXX:3:2310:12626:19570,A00254:26:H7YMHDSXX:3:
11:85996826|86007583	11	85996826	86007583	33	8_5_12	528	0.111	exon	ENSG00000073921,	PICALM	-	A00254:26:H7YMHDSXX:3:2507:27471:18380,A00254:26:H7YMHDSXX:3:2507:27570:18521,A00254:26:H7YMHDSXX:3:2507:27453:18787,A00254:26:H7YMHDSXX:3:2528:3558:20807,A00254:26:H7YMHDSXX:3:2551:1506:17503,A00254:26:H7YMHDSXX:3:2564:13051:35493,A00254:26:H7YMHDSXX:3:2
11:85996826|86031611	11	85996826	86031611	99	19_25_13	316	0.385	exon	ENSG00000073921,	PICALM	-	A00254:26:H7YMHDSXX:3:2265:26829:19899,A00254:26:H7YMHDSXX:3:2320:27181:1877,A00254:26:H7YMHDSXX:3:2321:27181:31375,A00254:26:H7YMHDSXX:3:2438:29152:23046,A00254:26:H7YMHDSXX:3:2464:24569:3583,A00254:26:H7YMHDSXX:3:2466:9670:32268,A00254:26:H7YMHDSXX:3:24
11:86007542|86031611	11	86007542	86031611	16	0_5_8	263	0.108	exon	ENSG00000073921,	PICALM	-	A00224:146:HG5YGDSXX:3:1151:4119:18959,A00254:26:H7YMHDSXX:3:1557:32307:2988,A00224:146:HG5YGDSXX:3:2318:13874:27586,A00224:146:HG5YGDSXX:3:2344:3025:20259,A00224:146:HG5YGDSXX:3:2372:13883:5682,A00224:146:HG5YGDSXX:3:2652:6036:19523,A00254:26:H7YMHDSXX:3
11:86306245|86326676	11	86306245	86326676	4	2_2_0	12	0.4	intron	ENSG00000149196,	C11orf73	+	A00254:26:H7YMHDSXX:3:2444:26729:11240,A00254:26:H7YMHDSXX:3:1478:23276:31156,A00254:26:H7YMHDSXX:3:1478:23511:31219,A00224:146:HG5YGDSXX:3:2135:12635:19272,
11:93721312|93724375	11	93721312	93724375	3	1_1_1	7	0.462	exon	ENSG00000166004,	CEP295	+	A00224:146:HG5YGDSXX:3:1423:17029:3677,A00224:146:HG5YGDSXX:3:1469:17345:35697,A00254:26:H7YMHDSXX:3:1350:1145:31000,
11:93747297|93759858	11	93747297	93759858	2	2_2_0	7	0.364	exon	ENSG00000182919,	C11orf54	+	A00254:26:H7YMHDSXX:3:2506:21730:3333,A00224:146:HG5YGDSXX:3:2177:14344:10363,
11:93790574|93795060	11	93790574	93795060	5	2_1_0	5	0.667	exon	ENSG00000042429,	MED17	+	A00254:26:H7YMHDSXX:3:2533:22236:24345,A00224:146:HG5YGDSXX:3:1316:27380:35884,A00254:26:H7YMHDSXX:3:2205:14154:18114,A00254:26:H7YMHDSXX:3:2205:13639:18255,A00224:146:HG5YGDSXX:3:1313:2555:13182,
11:96091892|96093517	11	96091892	96093517	9	2_3_0	3	0.857	exon	ENSG00000184384,	MAML2	-	A00254:26:H7YMHDSXX:3:2601:32172:7670,A00224:146:HG5YGDSXX:3:1646:26476:36385,A00254:26:H7YMHDSXX:3:2153:32597:30452,A00254:26:H7YMHDSXX:3:2155:19054:25629,A00224:146:HG5YGDSXX:3:2225:12481:26710,A00254:26:H7YMHDSXX:3:1442:4318:32111,A00224:146:HG5YGDSXX:
11:102350346|102378042	11	102350346	102378042	4	2_2_0	48	0.143	exon	ENSG00000110330,	BIRC2	+	A00254:26:H7YMHDSXX:3:2559:15854:7968,A00224:146:HG5YGDSXX:3:1404:17635:22701,A00224:146:HG5YGDSXX:3:2475:18620:8437,A00254:26:H7YMHDSXX:3:1366:5159:10457,
11:108172199|108177090	11	108172199	108177090	6	2_1_1	22	0.353	exon	ENSG00000149308,	NPAT	-	A00254:26:H7YMHDSXX:3:2322:6804:22764,A00224:146:HG5YGDSXX:3:1558:30327:11271,A00224:146:HG5YGDSXX:3:2220:21368:9126,A00224:146:HG5YGDSXX:3:2516:14479:27101,A00254:26:H7YMHDSXX:3:1268:21224:14857,A00254:26:H7YMHDSXX:3:1460:17644:12477,
11:108185232|108190500	11	108185232	108190500	2	1_0_2	26	0.133	exon	ENSG00000149308,	NPAT	-	A00224:146:HG5YGDSXX:3:1251:30779:5259,A00224:146:HG5YGDSXX:3:2474:25870:24659,
11:108186482|108190500	11	108186482	108190500	5	2_1_3	21	0.323	exon	ENSG00000149308,	NPAT	-	A00254:26:H7YMHDSXX:3:2556:7075:5228,A00224:146:HG5YGDSXX:3:1637:30282:15483,A00224:146:HG5YGDSXX:3:2170:3206:3724,A00224:146:HG5YGDSXX:3:2459:11252:15436,A00254:26:H7YMHDSXX:3:1354:32479:2597,
11:108227595|108229323	11	108227595	108229323	10	3_3_0	49	0.29	exon	ENSG00000149311,	ATM	+	A00254:26:H7YMHDSXX:3:2530:12789:22952,A00254:26:H7YMHDSXX:3:2530:12825:28588,A00254:26:H7YMHDSXX:3:2160:12780:7717,A00254:26:H7YMHDSXX:3:2160:12382:8155,A00254:26:H7YMHDSXX:3:2163:30743:6574,A00254:26:H7YMHDSXX:3:2163:30337:8406,A00254:26:H7YMHDSXX:3:216
11:108227595|108235834	11	108227595	108235834	24	9_9_0	40	0.545	exon	ENSG00000149311,	ATM	+	A00254:26:H7YMHDSXX:3:2273:3649:26256,A00254:26:H7YMHDSXX:3:2302:23665:11976,A00254:26:H7YMHDSXX:3:2507:31358:3349,A00254:26:H7YMHDSXX:3:2507:29342:4210,A00254:26:H7YMHDSXX:3:2507:29107:5462,A00254:26:H7YMHDSXX:3:2621:6894:18098,A00224:146:HG5YGDSXX:3:121
11:108235670|108245026	11	108235670	108245026	9	3_2_0	51	0.261	exon	ENSG00000149311,	ATM	+	A00254:26:H7YMHDSXX:3:2336:19126:25254,A00224:146:HG5YGDSXX:3:1150:3857:2754,A00224:146:HG5YGDSXX:3:1150:3233:3521,A00254:26:H7YMHDSXX:3:1508:22055:24627,A00254:26:H7YMHDSXX:3:1508:22281:25708,A00224:146:HG5YGDSXX:3:2174:27832:13307,A00224:146:HG5YGDSXX:3
11:108235670|108249102	11	108235670	108249102	4	2_2_0	52	0.133	exon	ENSG00000149311,	ATM	+	A00224:146:HG5YGDSXX:3:1661:31331:12665,A00224:146:HG5YGDSXX:3:2167:29912:26929,A00224:146:HG5YGDSXX:3:2214:13575:31328,A00224:146:HG5YGDSXX:3:2353:2727:24752,
11:108301648|108304852	11	108301648	108304852	10	7_6_0	47	0.299	exon	ENSG00000149311,	ATM	+	A00254:26:H7YMHDSXX:3:2273:19678:31031,A00254:26:H7YMHDSXX:3:2339:16441:32503,A00254:26:H7YMHDSXX:3:2569:23710:5353,A00224:146:HG5YGDSXX:3:1378:7988:22498,A00224:146:HG5YGDSXX:3:1506:11505:16564,A00254:26:H7YMHDSXX:3:2121:25861:6042,A00224:146:HG5YGDSXX:3
11:111742053|111748014	11	111742053	111748014	6	0_1_2	8	0.6	exon	ENSG00000137713,	PPP2R1B	-	A00254:26:H7YMHDSXX:3:2669:13178:11694,A00254:26:H7YMHDSXX:3:2669:14100:17644,A00254:26:H7YMHDSXX:3:2247:15845:15060,A00224:146:HG5YGDSXX:3:2355:25147:18302,A00254:26:H7YMHDSXX:3:1470:16803:1438,A00254:26:H7YMHDSXX:3:1470:15763:5024,
11:111743376|111755450	11	111743376	111755450	4	3_2_0	3	0.727	exon	ENSG00000137713,	PPP2R1B	-	A00224:146:HG5YGDSXX:3:1101:13982:18568,A00224:146:HG5YGDSXX:3:1101:13087:22435,A00254:26:H7YMHDSXX:3:1606:19524:18458,A00224:146:HG5YGDSXX:3:1316:9037:20682,
11:111743376|111759951	11	111743376	111759951	4	2_2_0	6	0.571	exon	ENSG00000137713,	PPP2R1B	-	A00254:26:H7YMHDSXX:3:2554:26585:21512,A00224:146:HG5YGDSXX:3:2630:21576:3067,A00224:146:HG5YGDSXX:3:2630:21296:3583,A00254:26:H7YMHDSXX:3:1142:20690:4633,
11:111752159|111753577	11	111752159	111753577	11	6_5_0	15	0.595	exon	ENSG00000137713,	PPP2R1B	-	A00254:26:H7YMHDSXX:3:2418:20103:1423,A00224:146:HG5YGDSXX:3:1347:3839:5478,A00224:146:HG5YGDSXX:3:1461:16812:7185,A00254:26:H7YMHDSXX:3:2159:3504:34491,A00254:26:H7YMHDSXX:3:2214:32958:6370,A00254:26:H7YMHDSXX:3:2257:26567:34820,A00254:26:H7YMHDSXX:3:226
11:111836165|111838378	11	111836165	111838378	6	3_3_0	14	0.462	exon	ENSG00000086848,ENSG00000258529,	ALG9;RP11-108O10.8	-	A00224:146:HG5YGDSXX:3:1212:3685:36119,A00224:146:HG5YGDSXX:3:1213:5954:3662,A00224:146:HG5YGDSXX:3:1302:11586:29074,A00224:146:HG5YGDSXX:3:1518:18231:31876,A00254:26:H7YMHDSXX:3:2241:13494:11898,A00254:26:H7YMHDSXX:3:1404:29875:27743,
11:111836165|111857737	11	111836165	111857737	7	3_3_1	3	0.824	exon	ENSG00000086848,ENSG00000258529,	ALG9;RP11-108O10.8	-	A00254:26:H7YMHDSXX:3:2426:28167:31548,A00254:26:H7YMHDSXX:3:1651:17029:7122,A00254:26:H7YMHDSXX:3:1651:16857:7294,A00254:26:H7YMHDSXX:3:1230:23728:33818,A00254:26:H7YMHDSXX:3:1256:21070:17190,A00254:26:H7YMHDSXX:3:1370:10511:14716,A00224:146:HG5YGDSXX:3:
11:112037273|112043533	11	112037273	112043533	4	2_2_0	5	0.615	exon	ENSG00000150768,	DLAT	+	A00224:146:HG5YGDSXX:3:1613:6795:2425,A00224:146:HG5YGDSXX:3:1622:26124:3552,A00254:26:H7YMHDSXX:3:1218:4969:20149,A00254:26:H7YMHDSXX:3:1218:4924:20353,
11:112088867|112091514	11	112088867	112091514	2	2_2_0	0	1	intron	ENSG00000204370,	SDHD	+	A00254:26:H7YMHDSXX:3:2531:27335:14888,A00224:146:HG5YGDSXX:3:2254:27932:34147,
11:114063211|114064568	11	114063211	114064568	11	2_2_0	15	0.595	exon	ENSG00000109906,	ZBTB16	+	A00254:26:H7YMHDSXX:3:2346:17065:10191,A00254:26:H7YMHDSXX:3:2471:12816:3490,A00254:26:H7YMHDSXX:3:2547:10936:19053,A00224:146:HG5YGDSXX:3:1316:10899:12320,A00224:146:HG5YGDSXX:3:1348:6397:27508,A00224:146:HG5YGDSXX:3:1348:5385:30577,A00224:146:HG5YGDSXX:
11:114443856|114450166	11	114443856	114450166	3	2_2_0	8	0.429	exon	ENSG00000076043,	REXO2	+	A00254:26:H7YMHDSXX:3:2267:21079:5869,A00224:146:HG5YGDSXX:3:1207:24758:18662,A00224:146:HG5YGDSXX:3:1565:5385:4022,
11:114445979|114481349	11	114445979	114481349	8	1_2_1	16	0.5	intergenic_region	n/a	n;a	+	A00254:26:H7YMHDSXX:3:2549:22869:20055,A00224:146:HG5YGDSXX:3:1371:19732:11522,A00224:146:HG5YGDSXX:3:1371:17635:19507,A00254:26:H7YMHDSXX:3:2166:5385:35524,A00254:26:H7YMHDSXX:3:2166:5484:35540,A00224:146:HG5YGDSXX:3:2644:18855:7529,A00224:146:HG5YGDSXX:
11:116863668|116873636	11	116863668	116873636	38	13_13_0	48	0.613	exon	ENSG00000160584,	SIK3	-	A00254:26:H7YMHDSXX:3:2269:20708:23171,A00254:26:H7YMHDSXX:3:2313:8739:23453,A00254:26:H7YMHDSXX:3:2468:3441:11334,A00254:26:H7YMHDSXX:3:2622:26603:28213,A00254:26:H7YMHDSXX:3:2670:32841:12712,A00224:146:HG5YGDSXX:3:1171:28375:9987,A00224:146:HG5YGDSXX:3:
11:117181416|117182806	11	117181416	117182806	5	2_1_1	17	0.37	exon	ENSG00000149577,	SIDT2	+	A00224:146:HG5YGDSXX:3:2438:1235:33505,A00224:146:HG5YGDSXX:3:2635:21278:17362,A00224:146:HG5YGDSXX:3:2635:20971:17550,A00224:146:HG5YGDSXX:3:2635:20980:17628,A00254:26:H7YMHDSXX:3:1125:16495:13463,
11:117371080|117371466	11	117371080	117371466	5	2_1_0	19	0.345	exon	ENSG00000110274,	CEP164	+	A00254:26:H7YMHDSXX:3:2357:19217:33332,A00254:26:H7YMHDSXX:3:2357:17101:34804,A00254:26:H7YMHDSXX:3:1122:24352:14544,A00254:26:H7YMHDSXX:3:1153:30346:17597,A00224:146:HG5YGDSXX:3:2442:22019:14638,
11:118481715|118482495	11	118481715	118482495	3	1_1_1	18	0.25	exon	ENSG00000118058,	KMT2A	+	A00224:146:HG5YGDSXX:3:2453:7075:1908,A00254:26:H7YMHDSXX:3:1346:2754:28056,A00224:146:HG5YGDSXX:3:1166:21730:15765,
11:118554459|118559864	11	118554459	118559864	10	2_2_1	5	0.8	exon	ENSG00000118096,	IFT46	-	A00254:26:H7YMHDSXX:3:2340:12635:2988,A00254:26:H7YMHDSXX:3:2404:6388:23923,A00224:146:HG5YGDSXX:3:1160:5104:29215,A00224:146:HG5YGDSXX:3:2248:11496:24001,A00224:146:HG5YGDSXX:3:2248:10917:24408,A00224:146:HG5YGDSXX:3:2248:10890:25551,A00254:26:H7YMHDSXX:
11:118583179|118584644	11	118583179	118584644	5	2_2_0	32	0.238	exon	ENSG00000095139,	ARCN1	+	A00254:26:H7YMHDSXX:3:2537:31882:28902,A00224:146:HG5YGDSXX:3:1641:30373:2456,A00254:26:H7YMHDSXX:3:1122:27489:9549,A00254:26:H7YMHDSXX:3:1122:28302:10269,A00254:26:H7YMHDSXX:3:1230:15908:19147,
11:118583809|118584644	11	118583809	118584644	5	2_2_0	30	0.25	exon	ENSG00000095139,	ARCN1	+	A00254:26:H7YMHDSXX:3:2267:11324:26428,A00254:26:H7YMHDSXX:3:2372:12807:27993,A00254:26:H7YMHDSXX:3:2372:13078:28181,A00254:26:H7YMHDSXX:3:1474:3938:7936,A00254:26:H7YMHDSXX:3:1356:2148:23688,
11:118758774|118765355	11	118758774	118765355	4	2_2_0	28	0.222	exon	ENSG00000110367,	DDX6	-	A00254:26:H7YMHDSXX:3:2535:15519:33004,A00254:26:H7YMHDSXX:3:2535:15628:33004,A00224:146:HG5YGDSXX:3:1571:5439:19617,A00224:146:HG5YGDSXX:3:2275:28999:21308,
11:118779632|118786518	11	118779632	118786518	3	1_2_0	56	0.097	exon	ENSG00000110367,	DDX6	-	A00254:26:H7YMHDSXX:3:2306:26919:18302,A00254:26:H7YMHDSXX:3:1659:30680:26913,A00224:146:HG5YGDSXX:3:1471:22064:1376,
11:118786052|118786518	11	118786052	118786518	21	13_11_0	38	0.525	exon	ENSG00000110367,	DDX6	-	A00254:26:H7YMHDSXX:3:2415:32723:36965,A00254:26:H7YMHDSXX:3:2436:15067:21292,A00254:26:H7YMHDSXX:3:2468:5692:32268,A00254:26:H7YMHDSXX:3:2509:32461:2127,A00254:26:H7YMHDSXX:3:2520:7708:26897,A00254:26:H7YMHDSXX:3:2627:20103:27508,A00224:146:HG5YGDSXX:3:1
11:119010764|119013262	11	119010764	119013262	4	1_1_1	11	0.421	exon	ENSG00000186166,	CCDC84	+	A00254:26:H7YMHDSXX:3:2275:1768:5932,A00254:26:H7YMHDSXX:3:2275:1877:5995,A00254:26:H7YMHDSXX:3:1330:5963:30733,A00224:146:HG5YGDSXX:3:2204:17201:1407,
11:119070234|119079300	11	119070234	119079300	4	2_2_0	7	0.533	exon	ENSG00000160695,	VPS11	+	A00224:146:HG5YGDSXX:3:1506:11026:16235,A00254:26:H7YMHDSXX:3:2126:3477:14653,A00224:146:HG5YGDSXX:3:2332:11261:10441,A00224:146:HG5YGDSXX:3:2567:12671:7717,
11:119076897|119077647	11	119076897	119077647	2	2_2_0	25	0.138	exon	ENSG00000160695,	VPS11	+	A00254:26:H7YMHDSXX:3:2435:3152:5635,A00224:146:HG5YGDSXX:3:1227:11731:33833,
11:119126935|119130954	11	119126935	119130954	4	2_2_0	13	0.381	exon	ENSG00000172273,	HINFP	+	A00254:26:H7YMHDSXX:3:2353:22679:12179,A00224:146:HG5YGDSXX:3:1271:22354:9674,A00224:146:HG5YGDSXX:3:1551:10710:10739,A00254:26:H7YMHDSXX:3:2166:25626:3443,
11:119131535|119133219	11	119131535	119133219	7	2_3_1	15	0.483	exon	ENSG00000172273,	HINFP	+	A00224:146:HG5YGDSXX:3:1114:1551:9126,A00224:146:HG5YGDSXX:3:1357:7365:4038,A00224:146:HG5YGDSXX:3:1630:3459:3004,A00254:26:H7YMHDSXX:3:1640:10520:12853,A00254:26:H7YMHDSXX:3:2206:3938:16266,A00254:26:H7YMHDSXX:3:2206:2446:25801,A00254:26:H7YMHDSXX:3:1316
11:119271735|119274953	11	119271735	119274953	7	4_4_0	15	0.483	exon	ENSG00000110395,	CBL	+	A00254:26:H7YMHDSXX:3:2268:9100:15374,A00254:26:H7YMHDSXX:3:2614:6614:9972,A00224:146:HG5YGDSXX:3:1249:19840:16971,A00224:146:HG5YGDSXX:3:2271:18710:11443,A00254:26:H7YMHDSXX:3:1367:6126:5556,A00254:26:H7YMHDSXX:3:1426:30996:5854,A00254:26:H7YMHDSXX:3:142
11:119273868|119274953	11	119273868	119274953	24	9_9_0	21	0.696	exon	ENSG00000110395,	CBL	+	A00254:26:H7YMHDSXX:3:2420:28782:11569,A00224:146:HG5YGDSXX:3:1163:10999:22733,A00224:146:HG5YGDSXX:3:1429:4915:28541,A00224:146:HG5YGDSXX:3:1435:5439:27445,A00224:146:HG5YGDSXX:3:1435:5511:27477,A00224:146:HG5YGDSXX:3:1506:19660:24267,A00224:146:HG5YGDSX
11:119284969|119285566	11	119284969	119285566	8	5_5_0	25	0.39	exon	ENSG00000110395,	CBL	+	A00254:26:H7YMHDSXX:3:2535:2871:13636,A00224:146:HG5YGDSXX:3:1615:31530:10598,A00254:26:H7YMHDSXX:3:1561:1307:27649,A00254:26:H7YMHDSXX:3:1622:22290:27915,A00254:26:H7YMHDSXX:3:1622:22073:28479,A00254:26:H7YMHDSXX:3:1622:21323:28526,A00254:26:H7YMHDSXX:3:
11:120353093|120357538	11	120353093	120357538	4	2_2_0	1	0.889	intron	ENSG00000196914,	ARHGEF12	+	A00254:26:H7YMHDSXX:3:2272:7988:8750,A00254:26:H7YMHDSXX:3:2348:26332:25645,A00254:26:H7YMHDSXX:3:2515:11279:14606,A00254:26:H7YMHDSXX:3:1646:6325:32299,
11:120406118|120407823	11	120406118	120407823	10	0_5_6	27	0.426	exon	ENSG00000196914,	ARHGEF12	+	A00254:26:H7YMHDSXX:3:2429:24415:32503,A00254:26:H7YMHDSXX:3:1637:1570:12352,A00254:26:H7YMHDSXX:3:2261:10574:3583,A00254:26:H7YMHDSXX:3:2261:10059:4351,A00224:146:HG5YGDSXX:3:2137:5801:21715,A00224:146:HG5YGDSXX:3:2152:9136:16564,A00254:26:H7YMHDSXX:3:13
11:120406118|120431911	11	120406118	120431911	21	1_8_6	34	0.553	exon	ENSG00000196914,	ARHGEF12	+	A00254:26:H7YMHDSXX:3:2329:7663:16517,A00254:26:H7YMHDSXX:3:2365:31340:36699,A00254:26:H7YMHDSXX:3:2412:2248:21136,A00254:26:H7YMHDSXX:3:2549:16776:11788,A00224:146:HG5YGDSXX:3:1349:4987:33207,A00224:146:HG5YGDSXX:3:1372:27317:28510,A00224:146:HG5YGDSXX:3
11:120440129|120445464	11	120440129	120445464	16	5_1_7	54	0.372	exon	ENSG00000196914,	ARHGEF12	+	A00254:26:H7YMHDSXX:3:2648:8214:10144,A00254:26:H7YMHDSXX:3:2663:6180:15640,A00254:26:H7YMHDSXX:3:2663:6144:15702,A00224:146:HG5YGDSXX:3:1320:10122:35274,A00224:146:HG5YGDSXX:3:1367:13367:13307,A00224:146:HG5YGDSXX:3:1421:27127:9079,A00254:26:H7YMHDSXX:3:
11:120447874|120459320	11	120447874	120459320	4	0_2_2	76	0.095	exon	ENSG00000196914,	ARHGEF12	+	A00224:146:HG5YGDSXX:3:1343:32886:21778,A00224:146:HG5YGDSXX:3:1403:19072:22247,A00224:146:HG5YGDSXX:3:1403:19162:22279,A00224:146:HG5YGDSXX:3:2477:22507:9752,
11:120473050|120477526	11	120473050	120477526	62	17_9_22	23	0.844	exon	ENSG00000196914,	ARHGEF12	+	A00254:26:H7YMHDSXX:3:2314:7410:12571,A00254:26:H7YMHDSXX:3:2358:26341:19429,A00254:26:H7YMHDSXX:3:2366:31928:18991,A00254:26:H7YMHDSXX:3:2446:9670:14481,A00254:26:H7YMHDSXX:3:2446:8865:14528,A00254:26:H7YMHDSXX:3:2446:9236:14794,A00254:26:H7YMHDSXX:3:251
11:120474560|120477526	11	120474560	120477526	25	8_6_16	31	0.617	exon	ENSG00000196914,	ARHGEF12	+	A00254:26:H7YMHDSXX:3:2315:26467:1736,A00254:26:H7YMHDSXX:3:2473:6415:32737,A00254:26:H7YMHDSXX:3:2512:13006:34381,A00224:146:HG5YGDSXX:3:1146:11279:1391,A00224:146:HG5YGDSXX:3:1355:6090:37027,A00224:146:HG5YGDSXX:3:1410:28583:27946,A00224:146:HG5YGDSXX:3
11:120475340|120477526	11	120475340	120477526	12	9_3_4	90	0.211	exon	ENSG00000196914,	ARHGEF12	+	A00224:146:HG5YGDSXX:3:1237:13431:25567,A00224:146:HG5YGDSXX:3:1457:4743:19445,A00254:26:H7YMHDSXX:3:1504:22978:2174,A00254:26:H7YMHDSXX:3:1542:31810:1313,A00254:26:H7YMHDSXX:3:1542:32226:1564,A00224:146:HG5YGDSXX:3:2313:21133:6684,A00224:146:HG5YGDSXX:3:
11:120479960|120481576	11	120479960	120481576	4	2_1_0	39	0.17	exon	ENSG00000196914,	ARHGEF12	+	A00254:26:H7YMHDSXX:3:2368:1226:9659,A00224:146:HG5YGDSXX:3:1261:17987:23187,A00224:146:HG5YGDSXX:3:1528:32579:2112,A00224:146:HG5YGDSXX:3:1618:18069:5509,
11:121045674|121060085	11	121045674	121060085	128	38_30_8	37	0.874	exon	ENSG00000154114,	TBCEL	+	A00254:26:H7YMHDSXX:3:2301:1027:31328,A00254:26:H7YMHDSXX:3:2301:3965:31469,A00254:26:H7YMHDSXX:3:2301:2645:32064,A00254:26:H7YMHDSXX:3:2301:2727:32174,A00254:26:H7YMHDSXX:3:2301:2754:32315,A00254:26:H7YMHDSXX:3:2304:1561:27336,A00254:26:H7YMHDSXX:3:2305:
11:122776219|122777210	11	122776219	122777210	14	3_6_3	18	0.609	exon	ENSG00000154127,	UBASH3B	+	A00254:26:H7YMHDSXX:3:2303:4951:24064,A00224:146:HG5YGDSXX:3:1136:27227:7435,A00224:146:HG5YGDSXX:3:1145:12834:29011,A00224:146:HG5YGDSXX:3:1145:12798:29136,A00224:146:HG5YGDSXX:3:1175:28836:11851,A00224:146:HG5YGDSXX:3:1434:12319:14215,A00254:26:H7YMHDSX
11:124647365|124648175	11	124647365	124648175	8	2_2_0	0	1	exon	ENSG00000110013,	SIAE	-	A00224:146:HG5YGDSXX:3:1370:19108:19241,A00254:26:H7YMHDSXX:3:2135:10981:13025,A00224:146:HG5YGDSXX:3:2310:22299:23422,A00224:146:HG5YGDSXX:3:2351:20645:5713,A00224:146:HG5YGDSXX:3:2351:20998:5854,A00224:146:HG5YGDSXX:3:2452:20455:14559,A00254:26:H7YMHDSX
11:125597059|125608289	11	125597059	125608289	12	4_5_1	23	0.511	exon	ENSG00000134910,	STT3A	+	A00254:26:H7YMHDSXX:3:2621:17454:21261,A00254:26:H7YMHDSXX:3:2636:15989:1344,A00224:146:HG5YGDSXX:3:1671:22128:17895,A00254:26:H7YMHDSXX:3:1603:9760:10692,A00254:26:H7YMHDSXX:3:1603:9561:10755,A00254:26:H7YMHDSXX:3:2162:28565:20087,A00224:146:HG5YGDSXX:3:
11:125602303|125604247	11	125602303	125604247	19	4_3_2	24	0.613	exon	ENSG00000134910,	STT3A	+	A00254:26:H7YMHDSXX:3:2367:19967:20603,A00254:26:H7YMHDSXX:3:2453:24921:8985,A00254:26:H7YMHDSXX:3:2456:18059:36902,A00224:146:HG5YGDSXX:3:1366:2013:25770,A00254:26:H7YMHDSXX:3:1524:24379:28651,A00254:26:H7YMHDSXX:3:1524:27362:29434,A00254:26:H7YMHDSXX:3:
11:125602303|125608289	11	125602303	125608289	13	3_4_0	22	0.542	exon	ENSG00000134910,	STT3A	+	A00224:146:HG5YGDSXX:3:1253:21630:33630,A00224:146:HG5YGDSXX:3:1254:21856:3928,A00224:146:HG5YGDSXX:3:1635:30246:8594,A00254:26:H7YMHDSXX:3:2127:6949:21919,A00224:146:HG5YGDSXX:3:2214:6063:29465,A00224:146:HG5YGDSXX:3:2316:15591:27774,A00224:146:HG5YGDSXX
11:125605629|125609589	11	125605629	125609589	3	1_2_1	27	0.182	exon	ENSG00000134910,	STT3A	+	A00224:146:HG5YGDSXX:3:2376:29414:10661,A00254:26:H7YMHDSXX:3:1146:14633:36761,A00254:26:H7YMHDSXX:3:1268:18041:25347,
11:126406096|126409411	11	126406096	126409411	3	2_2_0	27	0.182	exon	ENSG00000110080,	ST3GAL4	+	A00224:146:HG5YGDSXX:3:2331:20048:1767,A00224:146:HG5YGDSXX:3:2331:20564:2190,A00254:26:H7YMHDSXX:3:1277:15718:30248,
11:128484823|128490576	11	128484823	128490576	10	2_2_0	123	0.14	exon	ENSG00000134954,	ETS1	-	A00254:26:H7YMHDSXX:3:2307:12653:26287,A00254:26:H7YMHDSXX:3:2322:23990:34961,A00224:146:HG5YGDSXX:3:1232:11758:1251,A00224:146:HG5YGDSXX:3:1331:29405:15875,A00224:146:HG5YGDSXX:3:1335:29315:29340,A00224:146:HG5YGDSXX:3:1431:31711:13291,A00254:26:H7YMHDSX
11:128758115|128768272	11	128758115	128768272	22	12_13_1	233	0.159	exon	ENSG00000151702,	FLI1	+	A00254:26:H7YMHDSXX:3:2374:24234:24455,A00254:26:H7YMHDSXX:3:2634:16242:1564,A00224:146:HG5YGDSXX:3:1109:12391:31156,A00224:146:HG5YGDSXX:3:1250:25129:23625,A00224:146:HG5YGDSXX:3:1363:12798:4398,A00224:146:HG5YGDSXX:3:1418:20030:16799,A00224:146:HG5YGDSX
11:128758115|128782023	11	128758115	128782023	28	10_2_8	169	0.249	exon	ENSG00000151702,	FLI1	+	A00254:26:H7YMHDSXX:3:2542:2419:4867,A00254:26:H7YMHDSXX:3:2542:2239:5619,A00254:26:H7YMHDSXX:3:2612:24035:20948,A00224:146:HG5YGDSXX:3:1313:11207:36558,A00224:146:HG5YGDSXX:3:1313:11369:36589,A00224:146:HG5YGDSXX:3:1407:24985:7748,A00224:146:HG5YGDSXX:3:
11:128768118|128782023	11	128768118	128782023	16	5_1_5	166	0.162	exon	ENSG00000151702,	FLI1	+	A00254:26:H7YMHDSXX:3:2363:18701:15154,A00254:26:H7YMHDSXX:3:2462:11342:30029,A00254:26:H7YMHDSXX:3:2511:11641:15076,A00254:26:H7YMHDSXX:3:2677:15628:11772,A00224:146:HG5YGDSXX:3:1420:21495:5932,A00224:146:HG5YGDSXX:3:1513:25509:33833,A00224:146:HG5YGDSXX
11:130109429|130110661	11	130109429	130110661	4	3_2_1	53	0.131	exon	ENSG00000084234,	APLP2	+	A00224:146:HG5YGDSXX:3:1301:12979:30170,A00224:146:HG5YGDSXX:3:1301:13141:30201,A00224:146:HG5YGDSXX:3:1629:25003:33708,A00254:26:H7YMHDSXX:3:2222:11957:4695,
11:130109429|130122513	11	130109429	130122513	6	3_3_0	73	0.141	exon	ENSG00000084234,	APLP2	+	A00254:26:H7YMHDSXX:3:2326:18249:36260,A00254:26:H7YMHDSXX:3:2407:3360:7654,A00254:26:H7YMHDSXX:3:2407:5005:8563,A00254:26:H7YMHDSXX:3:2553:3956:4993,A00254:26:H7YMHDSXX:3:2162:21377:3912,A00254:26:H7YMHDSXX:3:2257:10420:32409,
11:130126700|130135715	11	130126700	130135715	9	2_2_0	67	0.212	exon	ENSG00000084234,	APLP2	+	A00254:26:H7YMHDSXX:3:2476:20121:25441,A00224:146:HG5YGDSXX:3:1477:7392:12853,A00254:26:H7YMHDSXX:3:2116:8495:30264,A00254:26:H7YMHDSXX:3:2116:8187:31109,A00254:26:H7YMHDSXX:3:2239:3088:36871,A00254:26:H7YMHDSXX:3:2240:3676:3129,A00224:146:HG5YGDSXX:3:210
11:130126700|130137291	11	130126700	130137291	3	1_0_2	54	0.1	exon	ENSG00000084234,	APLP2	+	A00254:26:H7YMHDSXX:3:1527:1479:19930,A00224:146:HG5YGDSXX:3:1327:28203:24001,A00224:146:HG5YGDSXX:3:1451:12807:30373,
11:130236793|130239896	11	130236793	130239896	7	2_1_2	46	0.233	exon	ENSG00000196323,	ZBTB44	-	A00254:26:H7YMHDSXX:3:2464:13169:22921,A00254:26:H7YMHDSXX:3:1656:14642:32362,A00254:26:H7YMHDSXX:3:1220:9679:11334,A00254:26:H7YMHDSXX:3:2323:16631:5243,A00254:26:H7YMHDSXX:3:2323:16866:5400,A00254:26:H7YMHDSXX:3:2564:10782:11647,A00224:146:HG5YGDSXX:3:1
11:130260856|130261929	11	130260856	130261929	138	43_46_0	41	0.871	exon	ENSG00000196323,	ZBTB44	-	A00254:26:H7YMHDSXX:3:2265:8874:29637,A00254:26:H7YMHDSXX:3:2330:12771:34100,A00254:26:H7YMHDSXX:3:2332:11207:25692,A00254:26:H7YMHDSXX:3:2332:11116:25755,A00254:26:H7YMHDSXX:3:2340:9453:2080,A00254:26:H7YMHDSXX:3:2346:30418:24893,A00254:26:H7YMHDSXX:3:23
11:134206599|134210454	11	134206599	134210454	5	2_2_0	3	0.769	exon	ENSG00000151503,	NCAPD3	-	A00224:146:HG5YGDSXX:3:1648:25030:32878,A00224:146:HG5YGDSXX:3:2403:14073:27931,A00224:146:HG5YGDSXX:3:2565:28158:11021,A00224:146:HG5YGDSXX:3:2637:14859:7874,A00254:26:H7YMHDSXX:3:1412:9616:31986,
12:405511|418636	12	405511	418636	5	2_2_0	2	0.833	exon	ENSG00000120647,	CCDC77	+	A00254:26:H7YMHDSXX:3:2357:13901:14450,A00254:26:H7YMHDSXX:3:2560:24695:9752,A00254:26:H7YMHDSXX:3:1560:26386:2065,A00224:146:HG5YGDSXX:3:2557:23149:19194,A00224:146:HG5YGDSXX:3:2557:23158:19210,
12:813642|830160	12	813642	830160	18	7_7_0	15	0.706	exon	ENSG00000060237,	WNK1	+	A00254:26:H7YMHDSXX:3:2407:22824:11584,A00254:26:H7YMHDSXX:3:2560:2899:16470,A00254:26:H7YMHDSXX:3:2635:20754:19711,A00224:146:HG5YGDSXX:3:1244:29324:21527,A00224:146:HG5YGDSXX:3:1244:29134:21605,A00224:146:HG5YGDSXX:3:1250:20654:14810,A00224:146:HG5YGDSX
12:827042|830160	12	827042	830160	2	2_2_0	24	0.143	exon	ENSG00000060237,	WNK1	+	A00224:146:HG5YGDSXX:3:1231:15383:28635,A00224:146:HG5YGDSXX:3:1263:32696:30499,
12:829062|829944	12	829062	829944	27	15_12_2	3	0.947	intron	ENSG00000060237,	WNK1	+	A00254:26:H7YMHDSXX:3:2416:16089:12414,A00254:26:H7YMHDSXX:3:2506:18240:11569,A00254:26:H7YMHDSXX:3:2557:25545:22936,A00224:146:HG5YGDSXX:3:1146:16649:29387,A00224:146:HG5YGDSXX:3:1154:27444:33708,A00224:146:HG5YGDSXX:3:1462:28791:12774,A00224:146:HG5YGDS
12:829309|829944	12	829309	829944	5	2_2_0	86	0.104	intron	ENSG00000060237,	WNK1	+	A00254:26:H7YMHDSXX:3:2334:1226:9972,A00224:146:HG5YGDSXX:3:1621:15917:11584,A00254:26:H7YMHDSXX:3:1202:24740:15374,A00254:26:H7YMHDSXX:3:1253:15863:9236,A00254:26:H7YMHDSXX:3:1364:23330:5478,
12:890453|897681	12	890453	897681	5	0_2_2	78	0.114	exon	ENSG00000060237,	WNK1	+	A00254:26:H7YMHDSXX:3:1475:17472:5290,A00254:26:H7YMHDSXX:3:1475:17607:6151,A00254:26:H7YMHDSXX:3:1235:25400:32080,A00254:26:H7YMHDSXX:3:1304:19117:33223,A00254:26:H7YMHDSXX:3:1304:20039:34632,
12:894562|897681	12	894562	897681	66	11_20_8	97	0.576	exon	ENSG00000060237,	WNK1	+	A00254:26:H7YMHDSXX:3:2362:16242:13244,A00254:26:H7YMHDSXX:3:2362:16242:13557,A00254:26:H7YMHDSXX:3:2414:10465:3082,A00254:26:H7YMHDSXX:3:2414:10637:3161,A00254:26:H7YMHDSXX:3:2531:18430:23797,A00254:26:H7YMHDSXX:3:2540:2211:5415,A00254:26:H7YMHDSXX:3:255
12:998324|1028572	12	998324	1028572	5	2_2_0	0	1	intron	ENSG00000082805,	ERC1	+	A00224:146:HG5YGDSXX:3:1435:23674:23985,A00224:146:HG5YGDSXX:3:1435:23348:24142,A00224:146:HG5YGDSXX:3:1652:14651:30060,A00224:146:HG5YGDSXX:3:1652:14091:30248,A00254:26:H7YMHDSXX:3:1166:16206:3568,
12:1027748|1028572	12	1027748	1028572	18	7_6_0	4	0.9	exon	ENSG00000082805,	ERC1	+	A00254:26:H7YMHDSXX:3:2456:28800:7842,A00254:26:H7YMHDSXX:3:2465:30418:10989,A00224:146:HG5YGDSXX:3:1165:27606:5713,A00224:146:HG5YGDSXX:3:1267:27670:6605,A00224:146:HG5YGDSXX:3:1358:14064:10034,A00224:146:HG5YGDSXX:3:1358:14217:12618,A00224:146:HG5YGDSXX
12:1702886|1754514	12	1702886	1754514	32	9_13_2	25	0.719	intron	ENSG00000006831,	ADIPOR2	+	A00254:26:H7YMHDSXX:3:2275:14742:21512,A00254:26:H7YMHDSXX:3:2308:25283:21136,A00254:26:H7YMHDSXX:3:2318:30798:26929,A00254:26:H7YMHDSXX:3:2342:20745:7326,A00254:26:H7YMHDSXX:3:2541:23077:15311,A00224:146:HG5YGDSXX:3:1113:32325:12258,A00224:146:HG5YGDSXX:
12:1702886|1772961	12	1702886	1772961	7	2_1_1	17	0.452	intron	ENSG00000006831,	ADIPOR2	+	A00254:26:H7YMHDSXX:3:2314:22589:12242,A00254:26:H7YMHDSXX:3:2377:16161:23719,A00254:26:H7YMHDSXX:3:2378:15130:20369,A00224:146:HG5YGDSXX:3:2122:2917:31062,A00254:26:H7YMHDSXX:3:1271:11867:21637,A00254:26:H7YMHDSXX:3:1314:31439:5713,A00254:26:H7YMHDSXX:3:
12:1702886|1784073	12	1702886	1784073	2	1_2_1	17	0.19	intron	ENSG00000006831,	ADIPOR2	+	A00224:146:HG5YGDSXX:3:1430:12084:4601,A00224:146:HG5YGDSXX:3:2507:32551:25394,
12:1729973|1754514	12	1729973	1754514	4	1_1_1	24	0.25	intron	ENSG00000006831,	ADIPOR2	+	A00254:26:H7YMHDSXX:3:2453:31141:3599,A00224:146:HG5YGDSXX:3:1357:25355:19820,A00224:146:HG5YGDSXX:3:1477:6008:26616,A00254:26:H7YMHDSXX:3:1410:29152:22795,
12:1742822|1754514	12	1742822	1754514	3	2_1_0	24	0.2	intron	ENSG00000006831,	ADIPOR2	+	A00254:26:H7YMHDSXX:3:2635:14886:15186,A00254:26:H7YMHDSXX:3:1559:22318:36229,A00254:26:H7YMHDSXX:3:1420:12228:36104,
12:1744522|1754514	12	1744522	1754514	9	1_1_3	26	0.409	intron	ENSG00000006831,	ADIPOR2	+	A00254:26:H7YMHDSXX:3:2619:29387:13839,A00254:26:H7YMHDSXX:3:2652:15112:12915,A00224:146:HG5YGDSXX:3:2101:29017:36746,A00224:146:HG5YGDSXX:3:2267:1488:27430,A00224:146:HG5YGDSXX:3:2352:31738:28557,A00224:146:HG5YGDSXX:3:2352:31702:28651,A00254:26:H7YMHDSX
12:1754258|1772961	12	1754258	1772961	4	4_2_2	38	0.174	exon	ENSG00000006831,	ADIPOR2	+	A00254:26:H7YMHDSXX:3:2656:8648:4946,A00224:146:HG5YGDSXX:3:2115:3794:19993,A00254:26:H7YMHDSXX:3:1209:18783:11694,A00254:26:H7YMHDSXX:3:1437:25147:12320,
12:1772842|1784073	12	1772842	1784073	5	3_3_0	38	0.208	exon	ENSG00000006831,	ADIPOR2	+	A00224:146:HG5YGDSXX:3:1109:19407:27461,A00224:146:HG5YGDSXX:3:1228:22182:4961,A00224:146:HG5YGDSXX:3:1341:5873:31203,A00224:146:HG5YGDSXX:3:2128:15465:4789,A00224:146:HG5YGDSXX:3:2357:32823:35697,
12:1777854|1784073	12	1777854	1784073	55	15_16_0	33	0.769	exon	ENSG00000006831,	ADIPOR2	+	A00254:26:H7YMHDSXX:3:2270:4806:18364,A00254:26:H7YMHDSXX:3:2270:5132:18364,A00254:26:H7YMHDSXX:3:2430:29894:30968,A00254:26:H7YMHDSXX:3:2515:32416:34929,A00254:26:H7YMHDSXX:3:2634:11532:29262,A00254:26:H7YMHDSXX:3:2639:20808:22592,A00254:26:H7YMHDSXX:3:2
12:1780451|1781076	12	1780451	1781076	8	2_3_1	100	0.138	exon	ENSG00000006831,	ADIPOR2	+	A00254:26:H7YMHDSXX:3:2456:27715:5462,A00224:146:HG5YGDSXX:3:1356:31213:25801,A00224:146:HG5YGDSXX:3:2107:17580:12649,A00224:146:HG5YGDSXX:3:2115:11189:3396,A00224:146:HG5YGDSXX:3:2245:1633:21605,A00224:146:HG5YGDSXX:3:2263:12798:29700,A00254:26:H7YMHDSXX
12:2681654|2682612	12	2681654	2682612	57	24_24_0	5	0.958	intron	ENSG00000151067,	CACNA1C	-	A00254:26:H7YMHDSXX:3:2275:18656:32581,A00254:26:H7YMHDSXX:3:2415:10936:28197,A00254:26:H7YMHDSXX:3:2470:26413:3928,A00254:26:H7YMHDSXX:3:2506:30427:28416,A00254:26:H7YMHDSXX:3:2512:28791:14779,A00254:26:H7YMHDSXX:3:2554:28348:35869,A00254:26:H7YMHDSXX:3:
12:2817223|2818277	12	2817223	2818277	2	1_2_1	24	0.143	exon	ENSG00000111203,	ITFG2	+	A00224:146:HG5YGDSXX:3:2332:23574:13542,A00254:26:H7YMHDSXX:3:1258:17282:19617,
12:2820086|2821792	12	2820086	2821792	39	16_13_4	32	0.709	exon	ENSG00000111203,	ITFG2	+	A00254:26:H7YMHDSXX:3:2434:6171:30029,A00254:26:H7YMHDSXX:3:2453:19370:20415,A00254:26:H7YMHDSXX:3:2640:17635:21355,A00254:26:H7YMHDSXX:3:2641:27055:35822,A00224:146:HG5YGDSXX:3:1167:5782:24158,A00224:146:HG5YGDSXX:3:1168:13847:16548,A00224:146:HG5YGDSXX:
12:2866393|2868754	12	2866393	2868754	22	8_8_0	4	0.917	exon	ENSG00000111206,	FOXM1	-	A00254:26:H7YMHDSXX:3:2354:4336:14575,A00254:26:H7YMHDSXX:3:2415:26169:22138,A00254:26:H7YMHDSXX:3:2468:1768:34835,A00254:26:H7YMHDSXX:3:2468:1931:35368,A00254:26:H7YMHDSXX:3:2507:3305:27226,A00254:26:H7YMHDSXX:3:2538:23746:14246,A00224:146:HG5YGDSXX:3:12
12:2873977|2874525	12	2873977	2874525	5	3_3_0	0	1	exon	ENSG00000111206,	FOXM1	-	A00254:26:H7YMHDSXX:3:2463:16477:34131,A00224:146:HG5YGDSXX:3:1642:9706:18208,A00224:146:HG5YGDSXX:3:1658:31485:19570,A00224:146:HG5YGDSXX:3:2472:25581:9126,A00224:146:HG5YGDSXX:3:2551:14136:15452,
12:6509717|6511252	12	6509717	6511252	20	5_8_6	7	0.851	exon	ENSG00000010292,	NCAPD2	+	A00254:26:H7YMHDSXX:3:2423:3929:29904,A00254:26:H7YMHDSXX:3:2456:29577:5212,A00254:26:H7YMHDSXX:3:2471:28122:4914,A00254:26:H7YMHDSXX:3:2662:17409:25034,A00224:146:HG5YGDSXX:3:1231:11541:16031,A00224:146:HG5YGDSXX:3:1431:3007:9267,A00224:146:HG5YGDSXX:3:1
12:6548425|6548825	12	6548425	6548825	19	5_5_0	30	0.559	exon	ENSG00000010295,	IFFO1	-	A00254:26:H7YMHDSXX:3:2504:5195:1626,A00254:26:H7YMHDSXX:3:2546:31033:13839,A00224:146:HG5YGDSXX:3:1409:5177:31250,A00224:146:HG5YGDSXX:3:1525:23647:16172,A00224:146:HG5YGDSXX:3:1617:7220:4883,A00224:146:HG5YGDSXX:3:1617:7681:4899,A00224:146:HG5YGDSXX:3:1
12:7099686|7102087	12	7099686	7102087	6	1_2_1	91	0.117	exon	ENSG00000139178,	C1RL	-	A00224:146:HG5YGDSXX:3:1149:11008:32769,A00224:146:HG5YGDSXX:3:1214:17264:9940,A00224:146:HG5YGDSXX:3:1429:25292:9596,A00224:146:HG5YGDSXX:3:1429:24858:10128,A00224:146:HG5YGDSXX:3:2261:3405:15499,A00224:146:HG5YGDSXX:3:2470:27181:18380,
12:7817831|7832814	12	7817831	7832814	3	2_1_2	0	1	exon	ENSG00000173262,	SLC2A14	-	A00224:146:HG5YGDSXX:3:2422:6271:2143,A00224:146:HG5YGDSXX:3:2612:21414:7388,A00254:26:H7YMHDSXX:3:1512:30101:12320,
12:7828704|7831764	12	7828704	7831764	4	1_2_0	20	0.286	exon	ENSG00000173262,	SLC2A14	-	A00254:26:H7YMHDSXX:3:1658:3857:18474,A00224:146:HG5YGDSXX:3:2136:18493:26412,A00254:26:H7YMHDSXX:3:1323:3043:32534,A00224:146:HG5YGDSXX:3:1453:12183:2174,
12:8039819|8040165	12	8039819	8040165	7	2_2_0	43	0.246	exon	ENSG00000065970,	FOXJ2	+	A00254:26:H7YMHDSXX:3:2414:19578:5337,A00254:26:H7YMHDSXX:3:2414:20627:11036,A00254:26:H7YMHDSXX:3:2414:21233:11835,A00254:26:H7YMHDSXX:3:2414:20645:14231,A00224:146:HG5YGDSXX:3:2175:7003:17566,A00224:146:HG5YGDSXX:3:2402:18719:12211,A00224:146:HG5YGDSXX:
12:8308598|8309409	12	8308598	8309409	7	2_3_0	0	1	intergenic_region	n/a	n;a	-	A00224:146:HG5YGDSXX:3:1168:7446:24565,A00224:146:HG5YGDSXX:3:1249:31964:18020,A00224:146:HG5YGDSXX:3:1373:16595:16767,A00224:146:HG5YGDSXX:3:2426:6171:9612,A00224:146:HG5YGDSXX:3:2549:26829:4335,A00224:146:HG5YGDSXX:3:2551:23122:3364,A00224:146:HG5YGDSXX
12:9584106|9607802	12	9584106	9607802	6	1_5_4	1	0.923	intergenic_region	n/a	n;a	+	A00254:26:H7YMHDSXX:3:2501:25852:24846,A00224:146:HG5YGDSXX:3:1312:15980:10974,A00224:146:HG5YGDSXX:3:1527:8612:26522,A00224:146:HG5YGDSXX:3:2318:24352:5807,A00254:26:H7YMHDSXX:3:1229:23701:2174,A00254:26:H7YMHDSXX:3:1229:21079:6183,
12:9680923|9694969	12	9680923	9694969	18	5_6_1	22	0.621	exon	ENSG00000069493,	CLEC2D	+	A00254:26:H7YMHDSXX:3:2476:7491:34225,A00224:146:HG5YGDSXX:3:1423:21070:25989,A00224:146:HG5YGDSXX:3:1454:21811:20102,A00224:146:HG5YGDSXX:3:1503:16450:18051,A00224:146:HG5YGDSXX:3:1608:15094:12414,A00224:146:HG5YGDSXX:3:2259:25735:33035,A00224:146:HG5YGD
12:10627641|10637196	12	10627641	10637196	21	3_4_3	9	0.824	exon	ENSG00000060140,	STYK1	-	A00254:26:H7YMHDSXX:3:2452:28384:26631,A00254:26:H7YMHDSXX:3:2552:1814:32503,A00224:146:HG5YGDSXX:3:1552:19199:5274,A00254:26:H7YMHDSXX:3:1630:23194:26412,A00224:146:HG5YGDSXX:3:2158:3513:19507,A00224:146:HG5YGDSXX:3:2341:30436:18756,A00224:146:HG5YGDSXX:
12:11121010|11124187	12	11121010	11124187	18	5_4_1	54	0.4	intron	ENSG00000111215,ENSG00000256188,ENSG00000255374,	PRR4;TAS2R30;TAS2R43	-	A00254:26:H7YMHDSXX:3:2518:4074:25300,A00254:26:H7YMHDSXX:3:2518:6126:28291,A00254:26:H7YMHDSXX:3:2560:8404:7341,A00254:26:H7YMHDSXX:3:2560:7943:8985,A00224:146:HG5YGDSXX:3:1357:9616:26130,A00224:146:HG5YGDSXX:3:1538:7925:22357,A00224:146:HG5YGDSXX:3:1542
12:11121010|11124323	12	11121010	11124323	30	12_12_0	22	0.732	intron	ENSG00000111215,ENSG00000256188,ENSG00000255374,	PRR4;TAS2R30;TAS2R43	-	A00254:26:H7YMHDSXX:3:2305:2546:34460,A00254:26:H7YMHDSXX:3:2305:3531:34601,A00254:26:H7YMHDSXX:3:2642:5647:8735,A00254:26:H7YMHDSXX:3:2642:5719:13244,A00254:26:H7YMHDSXX:3:2655:13367:8140,A00254:26:H7YMHDSXX:3:2657:17544:23140,A00254:26:H7YMHDSXX:3:2657:
12:11869424|11869969	12	11869424	11869969	18	7_6_0	37	0.493	exon	ENSG00000139083,	ETV6	+	A00254:26:H7YMHDSXX:3:2616:9362:14231,A00224:146:HG5YGDSXX:3:1140:7581:27148,A00224:146:HG5YGDSXX:3:1472:19171:17660,A00224:146:HG5YGDSXX:3:1517:6569:9173,A00254:26:H7YMHDSXX:3:1647:25753:7607,A00224:146:HG5YGDSXX:3:2247:10963:13025,A00224:146:HG5YGDSXX:3
12:14456561|14466590	12	14456561	14466590	17	1_2_4	14	0.708	exon	ENSG00000171681,	ATF7IP	+	A00254:26:H7YMHDSXX:3:2265:27462:18521,A00254:26:H7YMHDSXX:3:2629:7337:7968,A00254:26:H7YMHDSXX:3:2678:21043:3427,A00224:146:HG5YGDSXX:3:1325:4218:30843,A00224:146:HG5YGDSXX:3:1341:23448:27759,A00224:146:HG5YGDSXX:3:1341:23249:28291,A00224:146:HG5YGDSXX:3
12:14828517|14829462	12	14828517	14829462	10	4_5_0	0	1	exon	ENSG00000111339,	ART4	-	A00254:26:H7YMHDSXX:3:2378:21974:25801,A00254:26:H7YMHDSXX:3:2623:28438:9972,A00254:26:H7YMHDSXX:3:2623:28501:10207,A00224:146:HG5YGDSXX:3:1260:12283:4445,A00224:146:HG5YGDSXX:3:1267:29668:30796,A00224:146:HG5YGDSXX:3:1338:14705:14309,A00254:26:H7YMHDSXX:
12:22469709|22484888	12	22469709	22484888	3	0_2_1	15	0.286	exon	ENSG00000111731,	C2CD5	-	A00224:146:HG5YGDSXX:3:1562:20735:29262,A00254:26:H7YMHDSXX:3:1568:7139:19711,A00224:146:HG5YGDSXX:3:1231:29640:18599,
12:22474751|22484888	12	22474751	22484888	3	1_2_0	22	0.214	exon	ENSG00000111731,	C2CD5	-	A00224:146:HG5YGDSXX:3:2329:17833:28119,A00254:26:H7YMHDSXX:3:1448:1832:26209,A00224:146:HG5YGDSXX:3:2343:4842:35336,
12:22659014|22673660	12	22659014	22673660	7	3_3_0	27	0.341	exon	ENSG00000139163,	ETNK1	+	A00254:26:H7YMHDSXX:3:2405:19949:2472,A00254:26:H7YMHDSXX:3:2654:27579:26021,A00224:146:HG5YGDSXX:3:1168:24632:2597,A00254:26:H7YMHDSXX:3:1634:8639:11882,A00224:146:HG5YGDSXX:3:2360:17806:14293,A00224:146:HG5YGDSXX:3:2530:11957:6417,A00224:146:HG5YGDSXX:3
12:25063720|25069431	12	25063720	25069431	4	1_1_1	65	0.11	exon	ENSG00000118308,	LRMP	+	A00224:146:HG5YGDSXX:3:2655:25635:31673,A00254:26:H7YMHDSXX:3:1273:7419:33880,A00254:26:H7YMHDSXX:3:1373:5348:8249,A00224:146:HG5YGDSXX:3:1378:6967:3975,
12:26979784|26990627	12	26979784	26990627	22	9_8_0	21	0.677	exon	ENSG00000064115,	TM7SF3	-	A00254:26:H7YMHDSXX:3:2461:3070:12571,A00224:146:HG5YGDSXX:3:1126:14579:1783,A00224:146:HG5YGDSXX:3:1149:11424:16203,A00224:146:HG5YGDSXX:3:1433:17273:12994,A00224:146:HG5YGDSXX:3:1514:29170:18975,A00254:26:H7YMHDSXX:3:1636:21079:30170,A00254:26:H7YMHDSXX
12:26982773|26990627	12	26982773	26990627	15	2_6_5	21	0.588	exon	ENSG00000064115,	TM7SF3	-	A00254:26:H7YMHDSXX:3:2304:22019:25817,A00254:26:H7YMHDSXX:3:2304:22227:25895,A00224:146:HG5YGDSXX:3:1622:20085:7654,A00224:146:HG5YGDSXX:3:1633:25048:2127,A00254:26:H7YMHDSXX:3:1564:19479:9768,A00254:26:H7YMHDSXX:3:2128:5141:14372,A00254:26:H7YMHDSXX:3:2
12:26990450|26999676	12	26990450	26999676	5	2_2_0	33	0.233	exon	ENSG00000064115,	TM7SF3	-	A00254:26:H7YMHDSXX:3:2554:23882:4805,A00224:146:HG5YGDSXX:3:1315:29532:15687,A00224:146:HG5YGDSXX:3:1315:28194:17347,A00254:26:H7YMHDSXX:3:1554:27335:12132,A00254:26:H7YMHDSXX:3:2103:7238:35665,
12:26990450|27003390	12	26990450	27003390	9	6_6_0	25	0.419	exon	ENSG00000064115,	TM7SF3	-	A00254:26:H7YMHDSXX:3:2270:21567:12602,A00254:26:H7YMHDSXX:3:2634:17607:16078,A00224:146:HG5YGDSXX:3:2137:22336:36417,A00224:146:HG5YGDSXX:3:2339:3622:26929,A00224:146:HG5YGDSXX:3:2518:29053:12352,A00224:146:HG5YGDSXX:3:2670:22896:35321,A00254:26:H7YMHDSX
12:27030158|27032681	12	27030158	27032681	4	2_0_3	10	0.444	intergenic_region	n/a	n;a	+	A00254:26:H7YMHDSXX:3:1525:17291:27806,A00224:146:HG5YGDSXX:3:2211:24578:19351,A00254:26:H7YMHDSXX:3:1464:3088:13510,A00254:26:H7YMHDSXX:3:1267:25608:6605,
12:27714780|27724186	12	27714780	27724186	7	0_3_2	8	0.636	exon	ENSG00000061794,	MRPS35	+	A00254:26:H7YMHDSXX:3:2377:5520:13275,A00224:146:HG5YGDSXX:3:1413:9543:35180,A00224:146:HG5YGDSXX:3:2233:11342:13557,A00224:146:HG5YGDSXX:3:2323:21142:17973,A00224:146:HG5YGDSXX:3:2323:20546:18568,A00224:146:HG5YGDSXX:3:2323:20374:19366,A00224:146:HG5YGDS
12:28225795|28259442	12	28225795	28259442	134	16_19_43	32	0.893	exon	ENSG00000123106,	CCDC91	+	A00254:26:H7YMHDSXX:3:2265:13196:15139,A00254:26:H7YMHDSXX:3:2266:28339:8422,A00254:26:H7YMHDSXX:3:2416:5168:3051,A00254:26:H7YMHDSXX:3:2416:5728:3490,A00254:26:H7YMHDSXX:3:2444:1570:11412,A00254:26:H7YMHDSXX:3:2507:30201:20509,A00254:26:H7YMHDSXX:3:2507:
12:28255581|28259442	12	28255581	28259442	9	4_1_3	60	0.231	exon	ENSG00000123106,	CCDC91	+	A00254:26:H7YMHDSXX:3:2573:30978:35728,A00254:26:H7YMHDSXX:3:2573:31331:35744,A00254:26:H7YMHDSXX:3:2662:11559:15436,A00254:26:H7YMHDSXX:3:1566:18783:17644,A00254:26:H7YMHDSXX:3:2114:10447:32957,A00224:146:HG5YGDSXX:3:1677:28646:4413,A00224:146:HG5YGDSXX:
12:28255581|28307749	12	28255581	28307749	11	3_2_3	53	0.293	exon	ENSG00000123106,	CCDC91	+	A00254:26:H7YMHDSXX:3:2448:8648:23985,A00254:26:H7YMHDSXX:3:2569:7735:29606,A00224:146:HG5YGDSXX:3:1203:18285:13369,A00224:146:HG5YGDSXX:3:1426:32741:9784,A00224:146:HG5YGDSXX:3:2321:26910:20729,A00224:146:HG5YGDSXX:3:2324:20039:36542,A00224:146:HG5YGDSXX
12:28305649|28307749	12	28305649	28307749	9	8_4_3	62	0.225	exon	ENSG00000123106,	CCDC91	+	A00224:146:HG5YGDSXX:3:1259:25916:19914,A00224:146:HG5YGDSXX:3:1344:10746:25989,A00254:26:H7YMHDSXX:3:1662:14371:29168,A00254:26:H7YMHDSXX:3:2137:18756:34507,A00224:146:HG5YGDSXX:3:2244:29451:10535,A00254:26:H7YMHDSXX:3:1133:32199:25504,A00254:26:H7YMHDSX
12:28305649|28391411	12	28305649	28391411	10	3_3_0	39	0.339	exon	ENSG00000123106,	CCDC91	+	A00254:26:H7YMHDSXX:3:2509:1660:3959,A00254:26:H7YMHDSXX:3:2671:13602:21167,A00224:146:HG5YGDSXX:3:1260:10185:14559,A00224:146:HG5YGDSXX:3:1427:29658:27117,A00254:26:H7YMHDSXX:3:2228:19551:10770,A00254:26:H7YMHDSXX:3:2228:21522:28150,A00224:146:HG5YGDSXX:
12:29293300|29297200	12	29293300	29297200	11	4_4_0	13	0.629	exon	ENSG00000064763,	FAR2	+	A00254:26:H7YMHDSXX:3:2632:21992:36824,A00224:146:HG5YGDSXX:3:1626:27841:31391,A00254:26:H7YMHDSXX:3:1518:18421:5494,A00254:26:H7YMHDSXX:3:1558:5900:26052,A00254:26:H7YMHDSXX:3:1672:12075:12226,A00254:26:H7YMHDSXX:3:2109:32108:1454,A00254:26:H7YMHDSXX:3:2
12:30710448|30753559	12	30710448	30753559	3	1_1_1	6	0.5	exon	ENSG00000110888,	CAPRIN2	-	A00254:26:H7YMHDSXX:3:2627:29360:32863,A00254:26:H7YMHDSXX:3:1274:10791:9940,A00254:26:H7YMHDSXX:3:1360:16613:7874,
12:30713785|30724451	12	30713785	30724451	7	1_1_1	37	0.275	exon	ENSG00000110888,	CAPRIN2	-	A00224:146:HG5YGDSXX:3:1107:10176:28510,A00224:146:HG5YGDSXX:3:2531:8196:6042,A00224:146:HG5YGDSXX:3:2607:17354:14700,A00254:26:H7YMHDSXX:3:2509:3558:15671,A00224:146:HG5YGDSXX:3:2176:31376:31845,A00254:26:H7YMHDSXX:3:1348:6795:14700,A00254:26:H7YMHDSXX:3
12:30720811|30724451	12	30720811	30724451	9	2_1_2	25	0.419	exon	ENSG00000110888,	CAPRIN2	-	A00224:146:HG5YGDSXX:3:1459:13250:21840,A00224:146:HG5YGDSXX:3:1627:10673:13463,A00224:146:HG5YGDSXX:3:1627:9824:13964,A00224:146:HG5YGDSXX:3:2525:3586:5134,A00254:26:H7YMHDSXX:3:1248:26169:18035,A00224:146:HG5YGDSXX:3:1163:25581:16110,A00254:26:H7YMHDSXX
12:30728648|30751133	12	30728648	30751133	7	3_3_1	22	0.389	exon	ENSG00000110888,	CAPRIN2	-	A00224:146:HG5YGDSXX:3:1460:4661:34115,A00224:146:HG5YGDSXX:3:2106:26838:12524,A00224:146:HG5YGDSXX:3:2529:25012:30405,A00224:146:HG5YGDSXX:3:2576:18774:26083,A00254:26:H7YMHDSXX:3:1318:5430:6731,A00254:26:H7YMHDSXX:3:1318:5511:8469,A00254:26:H7YMHDSXX:3:
12:32598497|32611283	12	32598497	32611283	23	7_12_4	7	0.868	exon	ENSG00000139132,	FGD4	+	A00254:26:H7YMHDSXX:3:2331:24044:28541,A00254:26:H7YMHDSXX:3:2331:24062:28917,A00254:26:H7YMHDSXX:3:2331:26594:31641,A00254:26:H7YMHDSXX:3:2445:18141:21512,A00254:26:H7YMHDSXX:3:2504:6379:11506,A00254:26:H7YMHDSXX:3:2614:29143:17456,A00224:146:HG5YGDSXX:3
12:32708153|32718763	12	32708153	32718763	2	1_1_2	9	0.308	exon	ENSG00000087470,	DNM1L	+	A00254:26:H7YMHDSXX:3:1549:32307:25222,A00254:26:H7YMHDSXX:3:1612:32181:11913,
12:42210355|42210680	12	42210355	42210680	11	2_3_3	3	0.88	intron	ENSG00000015153,	YAF2	-	A00254:26:H7YMHDSXX:3:2516:4444:22686,A00254:26:H7YMHDSXX:3:2553:11116:34867,A00224:146:HG5YGDSXX:3:1310:17173:21496,A00254:26:H7YMHDSXX:3:1537:26277:12587,A00224:146:HG5YGDSXX:3:2201:29333:3912,A00224:146:HG5YGDSXX:3:2512:3043:5948,A00224:146:HG5YGDSXX:3
12:42374863|42398994	12	42374863	42398994	4	3_3_0	22	0.267	exon	ENSG00000134283,	PPHLN1	+	A00254:26:H7YMHDSXX:3:2424:19397:28917,A00224:146:HG5YGDSXX:3:1255:30563:20071,A00254:26:H7YMHDSXX:3:1541:5846:34914,A00224:146:HG5YGDSXX:3:2426:15682:23202,
12:42384940|42398994	12	42384940	42398994	11	1_4_2	21	0.512	exon	ENSG00000134283,	PPHLN1	+	A00254:26:H7YMHDSXX:3:2608:22336:10802,A00224:146:HG5YGDSXX:3:1245:26295:29215,A00224:146:HG5YGDSXX:3:1367:28610:23046,A00224:146:HG5YGDSXX:3:1523:29640:27492,A00224:146:HG5YGDSXX:3:1523:29604:27555,A00254:26:H7YMHDSXX:3:2236:3305:14638,A00224:146:HG5YGDS
12:45836589|45839496	12	45836589	45839496	10	1_4_3	4	0.833	exon	ENSG00000189079,	ARID2	+	A00254:26:H7YMHDSXX:3:2412:29785:31407,A00224:146:HG5YGDSXX:3:1330:18728:26224,A00224:146:HG5YGDSXX:3:1367:32750:20102,A00254:26:H7YMHDSXX:3:1633:24758:15687,A00254:26:H7YMHDSXX:3:2229:4752:27821,A00224:146:HG5YGDSXX:3:2330:19605:20979,A00254:26:H7YMHDSXX
12:46229153|46243314	12	46229153	46243314	33	10_9_10	48	0.579	exon	ENSG00000111371,	SLC38A1	-	A00254:26:H7YMHDSXX:3:2373:28022:17957,A00254:26:H7YMHDSXX:3:2625:13765:30530,A00224:146:HG5YGDSXX:3:1136:30770:26130,A00224:146:HG5YGDSXX:3:1262:27724:6918,A00224:146:HG5YGDSXX:3:1262:28908:7185,A00224:146:HG5YGDSXX:3:1576:22824:26835,A00224:146:HG5YGDSX
12:46229153|46254936	12	46229153	46254936	6	4_4_0	25	0.324	exon	ENSG00000111371,	SLC38A1	-	A00254:26:H7YMHDSXX:3:2339:2591:8860,A00224:146:HG5YGDSXX:3:1266:5312:12884,A00224:146:HG5YGDSXX:3:1303:1904:3975,A00224:146:HG5YGDSXX:3:1463:7636:16282,A00224:146:HG5YGDSXX:3:1671:8205:4867,A00254:26:H7YMHDSXX:3:1402:9381:25598,
12:46239679|46243314	12	46239679	46243314	18	8_6_1	63	0.364	exon	ENSG00000111371,	SLC38A1	-	A00254:26:H7YMHDSXX:3:2373:7871:14121,A00254:26:H7YMHDSXX:3:2373:7889:14121,A00254:26:H7YMHDSXX:3:2373:5882:19132,A00254:26:H7YMHDSXX:3:2420:2709:5118,A00254:26:H7YMHDSXX:3:2610:6307:27320,A00224:146:HG5YGDSXX:3:1649:25518:8860,A00254:26:H7YMHDSXX:3:1637:
12:46239679|46254936	12	46239679	46254936	9	5_5_0	40	0.31	exon	ENSG00000111371,	SLC38A1	-	A00254:26:H7YMHDSXX:3:2515:26765:36980,A00224:146:HG5YGDSXX:3:1117:14353:9659,A00224:146:HG5YGDSXX:3:1415:23665:17957,A00254:26:H7YMHDSXX:3:2251:3667:11162,A00224:146:HG5YGDSXX:3:2515:22697:17566,A00224:146:HG5YGDSXX:3:2678:13955:27414,A00254:26:H7YMHDSXX
12:47104113|47108164	12	47104113	47108164	6	0_2_2	0	1	intron	ENSG00000179715,	PCED1B	+	A00254:26:H7YMHDSXX:3:1475:21585:8938,A00254:26:H7YMHDSXX:3:1475:22381:9314,A00224:146:HG5YGDSXX:3:2473:24749:13416,A00224:146:HG5YGDSXX:3:2503:31566:11725,A00224:146:HG5YGDSXX:3:2516:20961:32346,A00224:146:HG5YGDSXX:3:2551:31910:23312,
12:47216222|47216689	12	47216222	47216689	3	2_2_0	14	0.3	exon	ENSG00000179715,	PCED1B	+	A00254:26:H7YMHDSXX:3:2301:25482:27649,A00254:26:H7YMHDSXX:3:2456:2501:5760,A00254:26:H7YMHDSXX:3:2113:24994:35289,
12:48066927|48074793	12	48066927	48074793	9	0_2_2	1	0.947	exon	ENSG00000079387,	SENP1	-	A00254:26:H7YMHDSXX:3:2314:21820:21057,A00224:146:HG5YGDSXX:3:1212:17562:8359,A00254:26:H7YMHDSXX:3:1517:14796:25426,A00254:26:H7YMHDSXX:3:1646:10140:19867,A00254:26:H7YMHDSXX:3:1646:10004:20259,A00254:26:H7YMHDSXX:3:1646:10022:20259,A00224:146:HG5YGDSXX:
12:48071667|48074793	12	48071667	48074793	3	0_2_2	2	0.75	exon	ENSG00000079387,	SENP1	-	A00254:26:H7YMHDSXX:3:1645:27579:32753,A00254:26:H7YMHDSXX:3:2221:21802:23249,A00254:26:H7YMHDSXX:3:1221:22968:17691,
12:48083591|48098124	12	48083591	48098124	3	2_2_0	10	0.375	exon	ENSG00000079387,	SENP1	-	A00224:146:HG5YGDSXX:3:1136:21296:23782,A00224:146:HG5YGDSXX:3:1204:4336:14951,A00224:146:HG5YGDSXX:3:1665:3739:15546,
12:48088801|48098124	12	48088801	48098124	4	2_1_1	20	0.286	exon	ENSG00000079387,	SENP1	-	A00254:26:H7YMHDSXX:3:2636:9109:5932,A00224:146:HG5YGDSXX:3:1414:26910:12367,A00254:26:H7YMHDSXX:3:1111:19289:22028,A00254:26:H7YMHDSXX:3:1326:22245:28338,
12:48939655|48941188	12	48939655	48941188	9	3_3_0	87	0.171	exon	ENSG00000134287,ENSG00000272822,	ARF3;RP11-302B13.5	-	A00254:26:H7YMHDSXX:3:2334:27272:34319,A00254:26:H7YMHDSXX:3:2440:5990:9643,A00254:26:H7YMHDSXX:3:2440:6614:10191,A00254:26:H7YMHDSXX:3:2647:17011:27759,A00254:26:H7YMHDSXX:3:2647:13196:31422,A00254:26:H7YMHDSXX:3:1643:31177:28119,A00224:146:HG5YGDSXX:3:2
12:49097566|49098105	12	49097566	49098105	31	12_12_0	16	0.795	exon	ENSG00000139636,	LMBR1L	-	A00254:26:H7YMHDSXX:3:2330:21911:30358,A00254:26:H7YMHDSXX:3:2377:6840:32315,A00254:26:H7YMHDSXX:3:2445:3269:28698,A00254:26:H7YMHDSXX:3:2507:12129:16047,A00254:26:H7YMHDSXX:3:2545:22634:27477,A00254:26:H7YMHDSXX:3:2678:24560:7545,A00254:26:H7YMHDSXX:3:26
12:49328927|49329454	12	49328927	49329454	51	11_1_10	6	0.944	exon	ENSG00000135451,	TROAP	+	A00254:26:H7YMHDSXX:3:2317:5801:18239,A00254:26:H7YMHDSXX:3:2319:5258:15608,A00254:26:H7YMHDSXX:3:2342:18891:33238,A00254:26:H7YMHDSXX:3:2345:27733:23970,A00254:26:H7YMHDSXX:3:2345:28411:24111,A00254:26:H7YMHDSXX:3:2345:28320:24267,A00254:26:H7YMHDSXX:3:2
12:49454225|49490731	12	49454225	49490731	4	2_1_1	1	0.889	exon	ENSG00000123352,	SPATS2	+	A00254:26:H7YMHDSXX:3:2445:8576:29496,A00224:146:HG5YGDSXX:3:1247:7609:24815,A00254:26:H7YMHDSXX:3:1445:10574:35305,A00254:26:H7YMHDSXX:3:1445:9769:36354,
12:49496833|49500205	12	49496833	49500205	15	5_5_0	3	0.909	exon	ENSG00000123352,	SPATS2	+	A00254:26:H7YMHDSXX:3:2331:18168:19680,A00254:26:H7YMHDSXX:3:2331:18493:19711,A00254:26:H7YMHDSXX:3:2408:16667:33113,A00254:26:H7YMHDSXX:3:2408:16396:33207,A00254:26:H7YMHDSXX:3:2408:16405:33254,A00224:146:HG5YGDSXX:3:1509:6949:14121,A00224:146:HG5YGDSXX:
12:49990684|49992655	12	49990684	49992655	13	1_4_3	0	1	exon	ENSG00000161800,	RACGAP1	-	A00254:26:H7YMHDSXX:3:2447:30870:32033,A00224:146:HG5YGDSXX:3:1258:28754:34006,A00224:146:HG5YGDSXX:3:1548:27959:14309,A00254:26:H7YMHDSXX:3:1532:14000:9424,A00224:146:HG5YGDSXX:3:2378:20428:17456,A00224:146:HG5YGDSXX:3:2522:15745:7529,A00224:146:HG5YGDSX
12:49991998|49992655	12	49991998	49992655	9	4_3_0	3	0.857	exon	ENSG00000161800,	RACGAP1	-	A00254:26:H7YMHDSXX:3:2642:11153:1705,A00254:26:H7YMHDSXX:3:2642:11415:1846,A00254:26:H7YMHDSXX:3:2657:26359:3521,A00224:146:HG5YGDSXX:3:1502:2727:6621,A00224:146:HG5YGDSXX:3:1656:18900:16313,A00254:26:H7YMHDSXX:3:2254:19343:30733,A00224:146:HG5YGDSXX:3:2
12:50094437|50096972	12	50094437	50096972	2	2_2_0	11	0.267	exon	ENSG00000066117,	SMARCD1	+	A00224:146:HG5YGDSXX:3:2166:11885:22764,A00224:146:HG5YGDSXX:3:2417:11505:30592,
12:50129527|50130217	12	50129527	50130217	4	4_4_0	12	0.4	exon	ENSG00000139624,	CERS5	+	A00254:26:H7YMHDSXX:3:2337:2962:11819,A00224:146:HG5YGDSXX:3:2131:22905:35430,A00254:26:H7YMHDSXX:3:1402:21938:14278,A00254:26:H7YMHDSXX:3:1407:14009:17738,
12:50427762|50430570	12	50427762	50430570	3	2_1_0	3	0.667	exon	ENSG00000161813,	LARP4	+	A00224:146:HG5YGDSXX:3:1670:13937:9189,A00254:26:H7YMHDSXX:3:1328:32524:34178,A00254:26:H7YMHDSXX:3:1328:31783:34804,
12:50427762|50461347	12	50427762	50461347	4	2_1_0	9	0.471	exon	ENSG00000161813,	LARP4	+	A00254:26:H7YMHDSXX:3:2117:1841:30608,A00254:26:H7YMHDSXX:3:1308:7057:25708,A00254:26:H7YMHDSXX:3:1308:7003:25770,A00254:26:H7YMHDSXX:3:2462:22119:2785,
12:50430495|50441643	12	50430495	50441643	8	3_0_1	1	0.941	exon	ENSG00000161813,	LARP4	+	A00254:26:H7YMHDSXX:3:1669:9245:31532,A00224:146:HG5YGDSXX:3:1605:27624:10755,A00254:26:H7YMHDSXX:3:1669:4689:30749,A00254:26:H7YMHDSXX:3:1669:9842:31720,A00254:26:H7YMHDSXX:3:2208:19298:26303,A00254:26:H7YMHDSXX:3:2255:4571:7216,A00224:146:HG5YGDSXX:3:22
12:50430495|50454417	12	50430495	50454417	6	1_1_3	6	0.667	exon	ENSG00000161813,	LARP4	+	A00224:146:HG5YGDSXX:3:1433:3902:36746,A00254:26:H7YMHDSXX:3:1454:21423:36996,A00254:26:H7YMHDSXX:3:1454:21585:37027,A00254:26:H7YMHDSXX:3:2648:5755:23171,A00254:26:H7YMHDSXX:3:2648:5538:23422,A00224:146:HG5YGDSXX:3:1111:4725:17691,
12:50430498|50454417	12	50430498	50454417	5	1_1_1	6	0.625	exon	ENSG00000161813,	LARP4	+	A00224:146:HG5YGDSXX:3:1324:12509:7247,A00224:146:HG5YGDSXX:3:1324:12391:7513,A00254:26:H7YMHDSXX:3:2358:2166:9439,A00224:146:HG5YGDSXX:3:1232:16007:25238,A00224:146:HG5YGDSXX:3:2450:32407:4257,
12:50435488|50441643	12	50435488	50441643	2	2_0_1	7	0.364	exon	ENSG00000161813,	LARP4	+	A00224:146:HG5YGDSXX:3:2260:23999:3443,A00254:26:H7YMHDSXX:3:2130:13449:25817,
12:50988382|51010766	12	50988382	51010766	7	1_1_2	16	0.467	exon	ENSG00000110911,	SLC11A2	-	A00254:26:H7YMHDSXX:3:2517:21676:6151,A00254:26:H7YMHDSXX:3:2517:22073:8281,A00254:26:H7YMHDSXX:3:2537:16098:33818,A00254:26:H7YMHDSXX:3:2162:11089:9956,A00254:26:H7YMHDSXX:3:2162:11080:9972,A00224:146:HG5YGDSXX:3:2272:22697:5478,A00254:26:H7YMHDSXX:3:116
12:50995629|51005436	12	50995629	51005436	12	5_4_1	59	0.289	exon	ENSG00000110911,	SLC11A2	-	A00254:26:H7YMHDSXX:3:2520:7184:30279,A00254:26:H7YMHDSXX:3:2520:6216:32330,A00224:146:HG5YGDSXX:3:1122:15745:16235,A00224:146:HG5YGDSXX:3:1237:10628:20212,A00254:26:H7YMHDSXX:3:2129:15727:18208,A00224:146:HG5YGDSXX:3:2128:3983:19163,A00224:146:HG5YGDSXX:
12:51049034|51056502	12	51049034	51056502	3	3_2_0	9	0.4	exon	ENSG00000050426,	LETMD1	+	A00224:146:HG5YGDSXX:3:1635:1136:10723,A00224:146:HG5YGDSXX:3:2456:6677:15593,A00254:26:H7YMHDSXX:3:1436:2266:1157,
12:51049034|51058128	12	51049034	51058128	20	8_4_3	2	0.952	exon	ENSG00000050426,	LETMD1	+	A00254:26:H7YMHDSXX:3:2445:17318:20650,A00254:26:H7YMHDSXX:3:2445:15863:21762,A00254:26:H7YMHDSXX:3:2445:17698:22060,A00254:26:H7YMHDSXX:3:2465:2230:21512,A00254:26:H7YMHDSXX:3:2524:23068:36683,A00254:26:H7YMHDSXX:3:2605:4182:5384,A00224:146:HG5YGDSXX:3:1
12:51053812|51056502	12	51053812	51056502	5	0_2_2	20	0.333	exon	ENSG00000050426,	LETMD1	+	A00224:146:HG5YGDSXX:3:1520:28140:25238,A00224:146:HG5YGDSXX:3:1616:8784:17581,A00254:26:H7YMHDSXX:3:1619:30987:34616,A00254:26:H7YMHDSXX:3:2254:27109:26772,A00254:26:H7YMHDSXX:3:1343:18005:7529,
12:51055835|51056502	12	51055835	51056502	33	8_9_0	23	0.742	exon	ENSG00000050426,	LETMD1	+	A00254:26:H7YMHDSXX:3:2427:27434:24956,A00254:26:H7YMHDSXX:3:2667:30716:27539,A00254:26:H7YMHDSXX:3:2667:31340:28087,A00224:146:HG5YGDSXX:3:1209:25889:2863,A00224:146:HG5YGDSXX:3:1234:7247:30702,A00224:146:HG5YGDSXX:3:1302:25129:13354,A00224:146:HG5YGDSXX
12:51291591|51292344	12	51291591	51292344	24	9_9_1	61	0.44	exon	ENSG00000110934,	BIN2	-	A00254:26:H7YMHDSXX:3:2557:26277:24486,A00254:26:H7YMHDSXX:3:2636:18602:16611,A00224:146:HG5YGDSXX:3:1637:22254:32111,A00254:26:H7YMHDSXX:3:1521:11794:13275,A00254:26:H7YMHDSXX:3:1521:11831:14434,A00254:26:H7YMHDSXX:3:2147:21938:5478,A00254:26:H7YMHDSXX:3
12:51291591|51295878	12	51291591	51295878	12	3_2_0	12	0.667	exon	ENSG00000110934,	BIN2	-	A00254:26:H7YMHDSXX:3:2310:27841:19335,A00254:26:H7YMHDSXX:3:2339:23773:26005,A00224:146:HG5YGDSXX:3:1458:17020:7138,A00224:146:HG5YGDSXX:3:1677:9507:9314,A00224:146:HG5YGDSXX:3:1677:13160:10254,A00224:146:HG5YGDSXX:3:2543:30924:21950,A00224:146:HG5YGDSXX
12:53276620|53277227	12	53276620	53277227	4	2_2_0	2	0.8	exon	ENSG00000135476,	ESPL1	+	A00254:26:H7YMHDSXX:3:2470:30969:9909,A00224:146:HG5YGDSXX:3:2174:20971:19554,A00224:146:HG5YGDSXX:3:2218:1633:21167,A00224:146:HG5YGDSXX:3:2337:29785:7545,
12:53314298|53315782	12	53314298	53315782	8	2_1_0	20	0.444	exon	ENSG00000094914,	AAAS	-	A00224:146:HG5YGDSXX:3:1440:32488:4241,A00254:26:H7YMHDSXX:3:1525:22806:22388,A00254:26:H7YMHDSXX:3:2115:21992:13808,A00254:26:H7YMHDSXX:3:2115:22354:14278,A00254:26:H7YMHDSXX:3:1447:24162:29904,A00224:146:HG5YGDSXX:3:2110:26259:26021,A00224:146:HG5YGDSXX
12:53454726|53471807	12	53454726	53471807	7	3_2_0	12	0.538	exon	ENSG00000197111,	PCBP2	+	A00224:146:HG5YGDSXX:3:1352:10420:28369,A00224:146:HG5YGDSXX:3:1430:22462:13839,A00254:26:H7YMHDSXX:3:1263:26747:27273,A00224:146:HG5YGDSXX:3:1254:1398:14403,A00224:146:HG5YGDSXX:3:1254:2528:18051,A00224:146:HG5YGDSXX:3:1352:14579:32377,A00254:26:H7YMHDSX
12:53454750|53471807	12	53454750	53471807	8	2_2_0	32	0.333	exon	ENSG00000197111,	PCBP2	+	A00254:26:H7YMHDSXX:3:2124:3070:29324,A00254:26:H7YMHDSXX:3:1232:5493:14137,A00254:26:H7YMHDSXX:3:2626:22851:11318,A00224:146:HG5YGDSXX:3:1354:19633:17801,A00254:26:H7YMHDSXX:3:1650:20627:12978,A00224:146:HG5YGDSXX:3:2261:27236:10989,A00224:146:HG5YGDSXX:
12:53454750|53479531	12	53454750	53479531	4	1_2_1	45	0.151	exon	ENSG00000197111,	PCBP2	+	A00254:26:H7YMHDSXX:3:2301:22987:1157,A00224:146:HG5YGDSXX:3:1418:16477:14278,A00224:146:HG5YGDSXX:3:2118:27407:21840,A00224:146:HG5YGDSXX:3:2418:17870:34632,
12:53459272|53471807	12	53459272	53471807	9	2_2_0	11	0.621	exon	ENSG00000197111,	PCBP2	+	A00224:146:HG5YGDSXX:3:1157:32796:27602,A00224:146:HG5YGDSXX:3:2275:31105:32221,A00224:146:HG5YGDSXX:3:2311:14443:16203,A00224:146:HG5YGDSXX:3:2311:11704:17159,A00224:146:HG5YGDSXX:3:2321:15600:16705,A00224:146:HG5YGDSXX:3:2409:30463:20682,A00224:146:HG5Y
12:53531744|53534659	12	53531744	53534659	3	2_2_0	10	0.375	exon	ENSG00000170653,ENSG00000267281,	ATF7;RP11-793H13.10	-	A00254:26:H7YMHDSXX:3:1542:20961:36855,A00254:26:H7YMHDSXX:3:2207:11840:1705,A00224:146:HG5YGDSXX:3:2136:4318:19272,
12:55789075|55803728	12	55789075	55803728	3	2_1_2	2	0.75	exon	ENSG00000257390,ENSG00000205323,	RP11-762I7.5;SARNP	-	A00224:146:HG5YGDSXX:3:1143:14543:33442,A00224:146:HG5YGDSXX:3:2311:14027:35681,A00254:26:H7YMHDSXX:3:1618:15284:16250,
12:56169529|56170208	12	56169529	56170208	15	7_5_3	30	0.5	exon	ENSG00000139613,	SMARCC2	-	A00254:26:H7YMHDSXX:3:2550:22670:11318,A00254:26:H7YMHDSXX:3:1501:14742:29183,A00254:26:H7YMHDSXX:3:1536:10538:3709,A00254:26:H7YMHDSXX:3:1536:10511:3724,A00254:26:H7YMHDSXX:3:1634:15772:33536,A00224:146:HG5YGDSXX:3:2248:11713:24283,A00224:146:HG5YGDSXX:3
12:56348529|56349636	12	56348529	56349636	11	2_1_4	138	0.138	exon	ENSG00000170581,	STAT2	-	A00254:26:H7YMHDSXX:3:2273:24460:33959,A00224:146:HG5YGDSXX:3:1420:4128:21887,A00224:146:HG5YGDSXX:3:1436:3568:7232,A00224:146:HG5YGDSXX:3:1668:5737:9518,A00224:146:HG5YGDSXX:3:2313:30698:20087,A00224:146:HG5YGDSXX:3:2469:11342:36041,A00224:146:HG5YGDSXX:
12:56431471|56434231	12	56431471	56434231	2	2_2_0	2	0.667	exon	ENSG00000111602,	TIMELESS	-	A00224:146:HG5YGDSXX:3:1602:2826:32377,A00254:26:H7YMHDSXX:3:1613:29649:7780,
12:56477660|56478262	12	56477660	56478262	3	0_2_2	2	0.75	exon	ENSG00000135423,	GLS2	-	A00254:26:H7YMHDSXX:3:2559:1777:20040,A00254:26:H7YMHDSXX:3:2559:1199:20823,A00224:146:HG5YGDSXX:3:2271:23131:30279,
12:56603359|56605327	12	56603359	56605327	69	4_17_15	29	0.826	exon	ENSG00000076108,	BAZ2A	-	A00254:26:H7YMHDSXX:3:2277:15998:25629,A00254:26:H7YMHDSXX:3:2337:23511:11397,A00254:26:H7YMHDSXX:3:2412:26775:19523,A00254:26:H7YMHDSXX:3:2412:26648:19554,A00254:26:H7YMHDSXX:3:2440:30680:4053,A00254:26:H7YMHDSXX:3:2452:15429:17472,A00254:26:H7YMHDSXX:3:
12:56604217|56605327	12	56604217	56605327	10	1_3_0	41	0.328	exon	ENSG00000076108,	BAZ2A	-	A00254:26:H7YMHDSXX:3:2225:28610:16845,A00254:26:H7YMHDSXX:3:2319:8594:33567,A00254:26:H7YMHDSXX:3:2319:8621:37027,A00254:26:H7YMHDSXX:3:2422:2962:9126,A00254:26:H7YMHDSXX:3:2422:3540:9220,A00254:26:H7YMHDSXX:3:2537:21386:30389,A00254:26:H7YMHDSXX:3:1535:
12:56666204|56670935	12	56666204	56670935	2	1_2_0	1	0.8	intron	ENSG00000110958,	PTGES3	-	A00254:26:H7YMHDSXX:3:2625:13666:24565,A00224:146:HG5YGDSXX:3:2667:16206:25676,
12:57395749|57398198	12	57395749	57398198	8	1_2_2	13	0.552	intron	ENSG00000179912,	R3HDM2	-	A00224:146:HG5YGDSXX:3:1542:31177:8860,A00224:146:HG5YGDSXX:3:1542:29044:16438,A00224:146:HG5YGDSXX:3:1645:14118:23218,A00224:146:HG5YGDSXX:3:1645:14091:33223,A00254:26:H7YMHDSXX:3:1637:9588:23171,A00224:146:HG5YGDSXX:3:2676:26042:6637,A00254:26:H7YMHDSXX
12:57533953|57534452	12	57533953	57534452	4	2_2_0	32	0.2	exon	ENSG00000175203,	DCTN2	-	A00254:26:H7YMHDSXX:3:2353:17228:21151,A00254:26:H7YMHDSXX:3:2417:7157:32142,A00254:26:H7YMHDSXX:3:2417:7139:32487,A00224:146:HG5YGDSXX:3:1217:6497:29027,
12:57945628|57953689	12	57945628	57953689	27	3_8_12	5	0.915	exon	ENSG00000166896,	XRCC6BP1	+	A00254:26:H7YMHDSXX:3:2401:13892:33661,A00254:26:H7YMHDSXX:3:2433:12635:28040,A00254:26:H7YMHDSXX:3:2462:24316:1924,A00254:26:H7YMHDSXX:3:2544:19072:31829,A00224:146:HG5YGDSXX:3:1136:3296:3630,A00224:146:HG5YGDSXX:3:1262:7536:19085,A00224:146:HG5YGDSXX:3:
12:57946995|57953689	12	57946995	57953689	34	12_9_17	16	0.81	exon	ENSG00000166896,	XRCC6BP1	+	A00254:26:H7YMHDSXX:3:2311:16477:10739,A00254:26:H7YMHDSXX:3:2334:22354:11146,A00254:26:H7YMHDSXX:3:2438:13259:16720,A00254:26:H7YMHDSXX:3:2467:27028:14011,A00254:26:H7YMHDSXX:3:2511:25961:5650,A00254:26:H7YMHDSXX:3:2533:24758:11710,A00254:26:H7YMHDSXX:3:
12:62321464|62355475	12	62321464	62355475	9	4_4_1	52	0.257	exon	ENSG00000135655,	USP15	+	A00254:26:H7YMHDSXX:3:2605:9381:26349,A00254:26:H7YMHDSXX:3:2638:3911:14935,A00224:146:HG5YGDSXX:3:1116:16034:23124,A00224:146:HG5YGDSXX:3:1345:27028:16110,A00224:146:HG5YGDSXX:3:1464:30409:25974,A00254:26:H7YMHDSXX:3:1616:9815:23406,A00254:26:H7YMHDSXX:3
12:62325872|62355475	12	62325872	62355475	4	0_2_3	64	0.111	exon	ENSG00000135655,	USP15	+	A00254:26:H7YMHDSXX:3:2670:10610:6308,A00224:146:HG5YGDSXX:3:2112:24849:16814,A00224:146:HG5YGDSXX:3:2608:26775:16423,A00224:146:HG5YGDSXX:3:1116:6126:6621,
12:62342668|62355475	12	62342668	62355475	6	4_4_0	53	0.185	intron	ENSG00000135655,	USP15	+	A00224:146:HG5YGDSXX:3:1659:13087:16297,A00254:26:H7YMHDSXX:3:2105:30129:31156,A00224:146:HG5YGDSXX:3:2121:5538:11146,A00224:146:HG5YGDSXX:3:2665:19072:21496,A00254:26:H7YMHDSXX:3:2312:8703:10081,A00254:26:H7YMHDSXX:3:2635:28980:4366,
12:62484170|62501698	12	62484170	62501698	7	2_4_2	22	0.389	exon	ENSG00000061987,	MON2	+	A00224:146:HG5YGDSXX:3:1265:1036:30561,A00224:146:HG5YGDSXX:3:1265:1633:30968,A00254:26:H7YMHDSXX:3:1552:5104:30906,A00254:26:H7YMHDSXX:3:2247:1298:10911,A00224:146:HG5YGDSXX:3:2156:28574:28651,A00224:146:HG5YGDSXX:3:2520:27769:19085,A00224:146:HG5YGDSXX:
12:62498919|62501698	12	62498919	62501698	2	2_2_0	23	0.148	exon	ENSG00000061987,	MON2	+	A00224:146:HG5YGDSXX:3:1547:2971:18129,A00254:26:H7YMHDSXX:3:2109:10221:27273,
12:62500783|62508480	12	62500783	62508480	9	3_4_1	15	0.545	exon	ENSG00000061987,	MON2	+	A00254:26:H7YMHDSXX:3:2512:31394:27524,A00254:26:H7YMHDSXX:3:2512:31430:27524,A00224:146:HG5YGDSXX:3:1115:19180:27258,A00224:146:HG5YGDSXX:3:1429:25916:36730,A00224:146:HG5YGDSXX:3:2153:24686:10457,A00224:146:HG5YGDSXX:3:2310:17155:30076,A00254:26:H7YMHDS
12:62543097|62553174	12	62543097	62553174	4	1_2_1	17	0.32	exon	ENSG00000061987,	MON2	+	A00254:26:H7YMHDSXX:3:2370:24966:18677,A00254:26:H7YMHDSXX:3:2673:14317:13636,A00224:146:HG5YGDSXX:3:2411:3188:9079,A00254:26:H7YMHDSXX:3:1370:29821:3944,
12:64648537|64649552	12	64648537	64649552	61	17_18_1	7	0.946	intron	ENSG00000153179,	RASSF3	+	A00254:26:H7YMHDSXX:3:2364:6045:15655,A00254:26:H7YMHDSXX:3:2364:6451:19867,A00254:26:H7YMHDSXX:3:2421:13431:6089,A00254:26:H7YMHDSXX:3:2475:23140:31548,A00254:26:H7YMHDSXX:3:2566:7075:29716,A00254:26:H7YMHDSXX:3:2566:6750:30311,A00254:26:H7YMHDSXX:3:2566
12:66145841|66153448	12	66145841	66153448	30	6_5_4	18	0.769	exon	ENSG00000155957,	TMBIM4	-	A00254:26:H7YMHDSXX:3:2315:5222:31767,A00254:26:H7YMHDSXX:3:2315:5421:32111,A00254:26:H7YMHDSXX:3:2419:8477:35931,A00224:146:HG5YGDSXX:3:1227:10655:4351,A00224:146:HG5YGDSXX:3:1349:1118:17174,A00224:146:HG5YGDSXX:3:1469:14642:2425,A00254:26:H7YMHDSXX:3:21
12:66203711|66217235	12	66203711	66217235	2	2_1_1	23	0.148	exon	ENSG00000090376,	IRAK3	+	A00254:26:H7YMHDSXX:3:1646:1985:4147,A00254:26:H7YMHDSXX:3:1254:4047:20212,
12:66203711|66228370	12	66203711	66228370	17	6_5_1	10	0.773	exon	ENSG00000090376,	IRAK3	+	A00254:26:H7YMHDSXX:3:2632:6216:17112,A00224:146:HG5YGDSXX:3:1164:31412:35446,A00224:146:HG5YGDSXX:3:1341:12201:20650,A00254:26:H7YMHDSXX:3:1510:15176:34976,A00254:26:H7YMHDSXX:3:1511:13919:3051,A00254:26:H7YMHDSXX:3:1529:6759:30545,A00254:26:H7YMHDSXX:3:
12:68302620|68302872	12	68302620	68302872	8	4_3_0	6	0.727	exon	ENSG00000111554,	MDM1	-	A00224:146:HG5YGDSXX:3:1138:27887:28557,A00254:26:H7YMHDSXX:3:1539:8467:9612,A00254:26:H7YMHDSXX:3:2243:16902:32362,A00254:26:H7YMHDSXX:3:2243:17336:33270,A00254:26:H7YMHDSXX:3:2243:18304:35665,A00254:26:H7YMHDSXX:3:1106:5348:11913,A00254:26:H7YMHDSXX:3:1
12:68816812|68824651	12	68816812	68824651	7	1_1_2	8	0.636	exon	ENSG00000135679,	MDM2	+	A00224:146:HG5YGDSXX:3:1336:31756:17253,A00224:146:HG5YGDSXX:3:2436:2555:21605,A00254:26:H7YMHDSXX:3:2440:1642:5995,A00224:146:HG5YGDSXX:3:1112:10484:26850,A00254:26:H7YMHDSXX:3:1631:5294:27132,A00254:26:H7YMHDSXX:3:1646:15429:6417,A00224:146:HG5YGDSXX:3:
12:69251129|69262562	12	69251129	69262562	14	7_6_0	22	0.56	exon	ENSG00000111605,	CPSF6	+	A00254:26:H7YMHDSXX:3:2430:24686:23453,A00254:26:H7YMHDSXX:3:2557:7997:19225,A00224:146:HG5YGDSXX:3:1153:31656:21057,A00224:146:HG5YGDSXX:3:1260:13639:4883,A00224:146:HG5YGDSXX:3:1663:27136:8061,A00224:146:HG5YGDSXX:3:2103:32506:18145,A00224:146:HG5YGDSXX
12:69258590|69262562	12	69258590	69262562	5	2_3_1	56	0.152	exon	ENSG00000111605,	CPSF6	+	A00254:26:H7YMHDSXX:3:2645:4001:22733,A00224:146:HG5YGDSXX:3:1272:23167:3568,A00224:146:HG5YGDSXX:3:2176:21016:16031,A00254:26:H7YMHDSXX:3:1212:10601:33223,A00254:26:H7YMHDSXX:3:1314:7563:2754,
12:69589485|69592159	12	69589485	69592159	10	6_6_0	10	0.667	exon	ENSG00000166226,	CCT2	+	A00254:26:H7YMHDSXX:3:2546:18991:8234,A00254:26:H7YMHDSXX:3:2558:32235:4836,A00254:26:H7YMHDSXX:3:2562:30092:8954,A00224:146:HG5YGDSXX:3:1424:4083:16924,A00224:146:HG5YGDSXX:3:1566:32660:6511,A00224:146:HG5YGDSXX:3:1633:27181:14935,A00224:146:HG5YGDSXX:3:
12:69589485|69593613	12	69589485	69593613	20	8_6_3	7	0.851	exon	ENSG00000166226,	CCT2	+	A00254:26:H7YMHDSXX:3:2325:16993:30827,A00254:26:H7YMHDSXX:3:2451:15664:34695,A00254:26:H7YMHDSXX:3:2514:17038:36448,A00224:146:HG5YGDSXX:3:1115:12274:11162,A00224:146:HG5YGDSXX:3:1542:8757:2534,A00224:146:HG5YGDSXX:3:1561:30897:18991,A00224:146:HG5YGDSXX
12:69638810|69642648	12	69638810	69642648	4	2_3_0	23	0.258	intergenic_region	n/a	n;a	+	A00254:26:H7YMHDSXX:3:2237:22824:32722,A00224:146:HG5YGDSXX:3:2475:7310:21731,A00254:26:H7YMHDSXX:3:1238:26693:28902,A00224:146:HG5YGDSXX:3:2539:28971:9737,
12:69638810|69662140	12	69638810	69662140	7	2_2_0	19	0.424	intergenic_region	n/a	n;a	+	A00224:146:HG5YGDSXX:3:1355:21775:3912,A00224:146:HG5YGDSXX:3:1355:21721:5259,A00254:26:H7YMHDSXX:3:1471:18159:33004,A00254:26:H7YMHDSXX:3:1471:17978:34695,A00224:146:HG5YGDSXX:3:2408:12789:17816,A00254:26:H7YMHDSXX:3:1460:19217:3771,A00254:26:H7YMHDSXX:3
12:69638810|69678915	12	69638810	69678915	2	2_2_0	18	0.182	intergenic_region	n/a	n;a	+	A00254:26:H7YMHDSXX:3:2230:18539:24017,A00224:146:HG5YGDSXX:3:2174:27959:12430,
12:69638810|69756663	12	69638810	69756663	4	2_2_0	25	0.242	intergenic_region	n/a	n;a	+	A00224:146:HG5YGDSXX:3:1323:17725:22639,A00224:146:HG5YGDSXX:3:2117:19714:31908,A00224:146:HG5YGDSXX:3:2232:1416:23359,A00224:146:HG5YGDSXX:3:2232:1488:23610,
12:69755384|69756663	12	69755384	69756663	57	24_25_0	13	0.898	exon	ENSG00000127328,	RAB3IP	+	A00254:26:H7YMHDSXX:3:2363:14045:31391,A00254:26:H7YMHDSXX:3:2376:3170:29121,A00254:26:H7YMHDSXX:3:2444:29677:22451,A00254:26:H7YMHDSXX:3:2456:28899:1251,A00254:26:H7YMHDSXX:3:2472:3206:17284,A00254:26:H7YMHDSXX:3:2515:31512:8719,A00254:26:H7YMHDSXX:3:261
12:69755384|69795344	12	69755384	69795344	7	1_2_0	16	0.467	exon	ENSG00000127328,	RAB3IP	+	A00254:26:H7YMHDSXX:3:1632:29324:10379,A00254:26:H7YMHDSXX:3:2376:1651:31187,A00224:146:HG5YGDSXX:3:1609:8178:13495,A00224:146:HG5YGDSXX:3:2203:29234:34491,A00224:146:HG5YGDSXX:3:2517:12536:2973,A00224:146:HG5YGDSXX:3:2517:12445:3411,A00224:146:HG5YGDSXX:
12:69800209|69801721	12	69800209	69801721	18	4_3_2	11	0.766	exon	ENSG00000127328,	RAB3IP	+	A00254:26:H7YMHDSXX:3:2429:11351:32675,A00254:26:H7YMHDSXX:3:2429:11912:33082,A00254:26:H7YMHDSXX:3:2563:10493:8954,A00254:26:H7YMHDSXX:3:2638:17734:2519,A00224:146:HG5YGDSXX:3:1118:25247:24455,A00224:146:HG5YGDSXX:3:1118:23873:28338,A00224:146:HG5YGDSXX:
12:70278132|70311017	12	70278132	70311017	3	3_3_0	26	0.188	exon	ENSG00000111596,	CNOT2	+	A00254:26:H7YMHDSXX:3:2329:26874:15562,A00254:26:H7YMHDSXX:3:2561:20998:22545,A00254:26:H7YMHDSXX:3:2154:7518:33113,
12:71657526|71660427	12	71657526	71660427	8	2_2_0	2	0.889	intron	ENSG00000133858,	ZFC3H1	-	A00254:26:H7YMHDSXX:3:2503:4878:3270,A00224:146:HG5YGDSXX:3:1316:27028:2300,A00254:26:H7YMHDSXX:3:1569:18358:29778,A00224:146:HG5YGDSXX:3:2315:27398:26146,A00254:26:H7YMHDSXX:3:1204:11776:1438,A00254:26:H7YMHDSXX:3:1236:31232:8453,A00254:26:H7YMHDSXX:3:12
12:72264482|72273945	12	72264482	72273945	3	2_2_0	4	0.6	intergenic_region	n/a	n;a	-	A00224:146:HG5YGDSXX:3:2112:25292:31516,A00224:146:HG5YGDSXX:3:2558:1298:17675,A00254:26:H7YMHDSXX:3:1321:17454:28056,
12:76805317|76822531	12	76805317	76822531	2	2_2_0	23	0.148	exon	ENSG00000186908,	ZDHHC17	+	A00224:146:HG5YGDSXX:3:2101:27561:30592,A00224:146:HG5YGDSXX:3:2226:30770:15201,
12:76845709|76849470	12	76845709	76849470	15	3_3_2	28	0.517	exon	ENSG00000186908,	ZDHHC17	+	A00254:26:H7YMHDSXX:3:2330:23240:14841,A00254:26:H7YMHDSXX:3:2330:22245:14967,A00224:146:HG5YGDSXX:3:1633:8458:9690,A00254:26:H7YMHDSXX:3:1609:15799:12571,A00254:26:H7YMHDSXX:3:1667:26558:12571,A00224:146:HG5YGDSXX:3:2124:6099:28964,A00224:146:HG5YGDSXX:3
12:82369387|82403130	12	82369387	82403130	23	9_10_0	13	0.78	intron	ENSG00000127720,	METTL25	+	A00254:26:H7YMHDSXX:3:2330:22119:9862,A00254:26:H7YMHDSXX:3:2368:11415:20509,A00254:26:H7YMHDSXX:3:2371:10212:36839,A00254:26:H7YMHDSXX:3:2419:24243:18959,A00254:26:H7YMHDSXX:3:2419:24731:19147,A00224:146:HG5YGDSXX:3:1602:7383:2503,A00254:26:H7YMHDSXX:3:2
12:82369387|82434724	12	82369387	82434724	6	3_0_2	6	0.667	intron	ENSG00000127720,	METTL25	+	A00254:26:H7YMHDSXX:3:2356:12653:31892,A00254:26:H7YMHDSXX:3:1670:17056:35822,A00224:146:HG5YGDSXX:3:2156:14714:33865,A00224:146:HG5YGDSXX:3:2151:28013:6793,A00224:146:HG5YGDSXX:3:2578:23095:4539,A00224:146:HG5YGDSXX:3:2578:23104:4617,
12:82369387|82456820	12	82369387	82456820	4	2_2_0	5	0.615	intron	ENSG00000127720,	METTL25	+	A00224:146:HG5YGDSXX:3:2652:30951:35336,A00254:26:H7YMHDSXX:3:1303:7554:32612,A00254:26:H7YMHDSXX:3:1442:11849:2660,A00254:26:H7YMHDSXX:3:1442:13612:7811,
12:82386803|82403130	12	82386803	82403130	3	2_2_0	19	0.24	exon	ENSG00000127720,	METTL25	+	A00224:146:HG5YGDSXX:3:1457:7473:27430,A00224:146:HG5YGDSXX:3:1631:16297:35790,A00254:26:H7YMHDSXX:3:1448:17635:1720,
12:82857010|82857580	12	82857010	82857580	14	6_6_0	8	0.778	exon	ENSG00000179104,	TMTC2	+	A00254:26:H7YMHDSXX:3:2311:28031:5822,A00254:26:H7YMHDSXX:3:2321:16947:30279,A00224:146:HG5YGDSXX:3:1217:1479:17801,A00224:146:HG5YGDSXX:3:1325:3920:21026,A00224:146:HG5YGDSXX:3:1355:29532:25739,A00224:146:HG5YGDSXX:3:1573:32262:12962,A00224:146:HG5YGDSXX
12:88148288|88176319	12	88148288	88176319	23	8_7_1	3	0.939	exon	ENSG00000139324,	TMTC3	+	A00254:26:H7YMHDSXX:3:2463:7871:19194,A00254:26:H7YMHDSXX:3:2463:6994:19930,A00224:146:HG5YGDSXX:3:1304:27516:19836,A00224:146:HG5YGDSXX:3:1374:14317:25661,A00224:146:HG5YGDSXX:3:1437:10538:34240,A00224:146:HG5YGDSXX:3:1603:12744:13855,A00224:146:HG5YGDSX
12:89457089|89472275	12	89457089	89472275	3	2_2_0	32	0.158	intron	ENSG00000139323,	POC1B	-	A00224:146:HG5YGDSXX:3:1229:15564:14920,A00224:146:HG5YGDSXX:3:1229:14064:18270,A00254:26:H7YMHDSXX:3:1111:29695:16564,
12:89459638|89472275	12	89459638	89472275	38	10_14_10	55	0.58	exon	ENSG00000139323,	POC1B	-	A00254:26:H7YMHDSXX:3:2309:10881:2049,A00254:26:H7YMHDSXX:3:2351:9679:7733,A00254:26:H7YMHDSXX:3:2351:8883:8328,A00254:26:H7YMHDSXX:3:2609:15266:1846,A00254:26:H7YMHDSXX:3:2609:14163:4194,A00224:146:HG5YGDSXX:3:1102:18240:11976,A00224:146:HG5YGDSXX:3:1102
12:89459638|89497342	12	89459638	89497342	8	3_5_2	25	0.39	exon	ENSG00000139323,	POC1B	-	A00254:26:H7YMHDSXX:3:2272:9281:14559,A00254:26:H7YMHDSXX:3:2434:23511:2910,A00254:26:H7YMHDSXX:3:2465:10682:17300,A00224:146:HG5YGDSXX:3:1232:31783:4711,A00224:146:HG5YGDSXX:3:1663:30599:6856,A00254:26:H7YMHDSXX:3:1646:10691:33599,A00224:146:HG5YGDSXX:3:
12:89459638|89525204	12	89459638	89525204	3	0_2_3	49	0.109	exon	ENSG00000139323,	POC1B	-	A00254:26:H7YMHDSXX:3:2353:11695:12727,A00224:146:HG5YGDSXX:3:1652:5791:30342,A00254:26:H7YMHDSXX:3:2446:5918:31375,
12:89466770|89472275	12	89466770	89472275	77	20_12_8	83	0.65	exon	ENSG00000139323,	POC1B	-	A00254:26:H7YMHDSXX:3:2270:20211:14450,A00254:26:H7YMHDSXX:3:2270:20139:16235,A00254:26:H7YMHDSXX:3:2312:17969:5118,A00254:26:H7YMHDSXX:3:2359:5014:22670,A00254:26:H7YMHDSXX:3:2367:15492:34898,A00254:26:H7YMHDSXX:3:2456:29686:8406,A00254:26:H7YMHDSXX:3:25
12:89655679|89656107	12	89655679	89656107	10	3_2_1	26	0.435	exon	ENSG00000070961,	ATP2B1	-	A00254:26:H7YMHDSXX:3:2566:29559:25942,A00224:146:HG5YGDSXX:3:1211:25427:29559,A00254:26:H7YMHDSXX:3:1501:21341:23359,A00254:26:H7YMHDSXX:3:1566:31991:6731,A00254:26:H7YMHDSXX:3:1566:31638:11224,A00254:26:H7YMHDSXX:3:2236:9426:24987,A00224:146:HG5YGDSXX:3
12:94169153|94186473	12	94169153	94186473	47	18_14_6	48	0.662	exon	ENSG00000136040,	PLXNC1	+	A00254:26:H7YMHDSXX:3:2458:8793:2503,A00254:26:H7YMHDSXX:3:2460:9543:16830,A00254:26:H7YMHDSXX:3:2460:8341:19789,A00254:26:H7YMHDSXX:3:2632:20392:19648,A00254:26:H7YMHDSXX:3:2659:24316:36933,A00224:146:HG5YGDSXX:3:1231:3450:33865,A00224:146:HG5YGDSXX:3:12
12:95988193|95990532	12	95988193	95990532	10	1_5_4	10	0.667	exon	ENSG00000084110,	HAL	-	A00254:26:H7YMHDSXX:3:2328:9652:10755,A00254:26:H7YMHDSXX:3:2406:28917:9173,A00254:26:H7YMHDSXX:3:2428:10474:23484,A00254:26:H7YMHDSXX:3:2428:9317:25081,A00224:146:HG5YGDSXX:3:1163:10990:16642,A00224:146:HG5YGDSXX:3:1465:3161:32706,A00224:146:HG5YGDSXX:3:
12:96323948|96334865	12	96323948	96334865	46	17_14_0	26	0.78	exon	ENSG00000059758,	CDK17	-	A00254:26:H7YMHDSXX:3:2278:2736:2221,A00254:26:H7YMHDSXX:3:2323:11614:36385,A00254:26:H7YMHDSXX:3:2478:11858:19304,A00254:26:H7YMHDSXX:3:2529:14678:31986,A00254:26:H7YMHDSXX:3:2529:16179:32236,A00224:146:HG5YGDSXX:3:1218:13376:26443,A00224:146:HG5YGDSXX:3
12:96909752|96920125	12	96909752	96920125	13	7_7_0	6	0.812	exon	ENSG00000139350,	NEDD1	+	A00254:26:H7YMHDSXX:3:2618:14154:27696,A00254:26:H7YMHDSXX:3:2671:1696:24220,A00224:146:HG5YGDSXX:3:1433:14651:6793,A00224:146:HG5YGDSXX:3:1461:2591:29966,A00224:146:HG5YGDSXX:3:1461:2754:30749,A00224:146:HG5YGDSXX:3:1611:31512:23970,A00224:146:HG5YGDSXX:
12:98677425|98686873	12	98677425	98686873	4	3_3_0	43	0.157	exon	ENSG00000120868,	APAF1	+	A00254:26:H7YMHDSXX:3:1528:26042:18724,A00254:26:H7YMHDSXX:3:1663:10592:18771,A00254:26:H7YMHDSXX:3:1663:8874:31735,A00254:26:H7YMHDSXX:3:2228:29731:36479,
[truncated: 4,241 more rows]

## Sheet: T02.CIRI_Predict
circRNA_ID	chr	circRNA_start	circRNA_end	#junction_reads	SM_MS_SMS	#non_junction_reads	junction_reads_ratio	circRNA_type	gene_id	Symbol	strand	junction_reads_ID
[truncated: 3,856 more rows]

[truncated: 7 more sheets: T03.CIRI_Predict, T04.CIRI_Predict, T05.CIRI_Predict, T06.CIRI_Predict, T07.CIRI_Predict, T08.CIRI_Predict, T09.CIRI_Predict]
