# Supplementary material for: Circular RNA-Expression Profiling Reveals a Potential Role of Hsa_circ_0097435 in Heart Failure via Sponging Multiple MicroRNAs
Source: Front Genet. 2020 Mar 10;11:212. doi: 10.3389/fgene.2020.00212 (PMC7076158; doi:10.3389/fgene.2020.00212)
Supplement: Supplementary file 5 [file Table_3.XLS]

## Sheet: T08_T09_T04_T05_vs_T01_T06_T02_
#Gene	Symbol	ID	T08_Count	T09_Count	T04_Count	T05_Count	T01_Count	T06_Count	T02_Count	T03_Count	T07_Count	T08_SRPBM	T09_SRPBM	T04_SRPBM	T05_SRPBM	T01_SRPBM	T06_SRPBM	T02_SRPBM	T03_SRPBM	T07_SRPBM	PValue	log2FC	regulated
ENSG00000197312	DDI2	1:15649720|15651895	0	0	0	0	6	9	11	15	0	0	0	0	0	0.528048	0.801031	0.900824	1.33041	0	0.00529178	6.06539	up
ENSG00000164008	C1orf50	1:42773563|42775479	4	9	5	5	30	22	24	8	18	0.334013	0.826415	0.436827	0.441142	2.64024	1.95808	1.96543	0.709552	1.69779	0.00617053	1.85274	up
ENSG00000152078	TMEM56	1:95143891|95152580	0	0	0	0	0	16	25	34	17	0	0	0	0	0	1.42405	2.04733	3.0156	1.60347	2.41737e-05	7.20073	up
ENSG00000271092	TMEM56-RWDD3	1:95143891|95152580	0	0	0	0	0	16	25	34	17	0	0	0	0	0	1.42405	2.04733	3.0156	1.60347	2.41737e-05	7.20073	up
ENSG00000143398	PIP5K1A	1:151224245|151232703	4	5	7	11	0	0	0	0	0	0.334013	0.459119	0.611558	0.970512	0	0	0	0	0	0.00186432	-5.78239	down
ENSG00000116580	GON4L	1:155771067|155773210	3	4	7	5	0	0	0	0	0	0.250509	0.367295	0.611558	0.441142	0	0	0	0	0	0.00504292	-5.30842	down
ENSG00000118217	ATF6	1:161778244|161802272	19	13	18	23	6	4	2	3	0	1.58656	1.19371	1.57258	2.02925	0.528048	0.356014	0.163786	0.266082	0	0.00157132	-2.54563	down
ENSG00000154370	TRIM11	1:228394737|228395252	34	21	22	33	0	4	5	5	22	2.83911	1.9283	1.92204	2.91154	0	0.356014	0.409465	0.44347	2.07508	0.00834289	-1.93273	down
ENSG00000189319	FAM53B	10:124681607|124706887	50	19	22	18	6	0	9	0	0	4.17516	1.74465	1.92204	1.58811	0.528048	0	0.737037	0	0	0.00138562	-3.08604	down
ENSG00000189319	FAM53B	10:124706636|124706887	40	26	52	52	6	9	28	7	22	3.34013	2.38742	4.54301	4.58788	0.528048	0.801031	2.29301	0.620858	2.07508	0.00568293	-1.52624	down
ENSG00000078902	TOLLIP	11:1286002|1295794	72	96	45	89	34	30	35	51	13	6.01223	8.81509	3.93145	7.85233	2.99227	2.6701	2.86626	4.5234	1.22618	0.00453676	-1.20447	down
ENSG00000129158	SERGEF	11:17988597|18010139	8	3	3	9	0	0	0	0	0	0.668025	0.275472	0.262096	0.794056	0	0	0	0	0	0.00336752	-5.5453	down
ENSG00000135362	PRR5L	11:36393846|36403378	166	87	38	95	31	22	40	12	57	13.8615	7.98868	3.31989	8.3817	2.72825	1.95808	3.27572	1.06433	5.37634	0.00275833	-1.53532	down
ENSG00000110090	CPT1A	11:68793315|68812576	5	19	8	5	0	0	0	0	0	0.417516	1.74465	0.698924	0.441142	0	0	0	0	0	0.000625605	-6.23273	down
ENSG00000196914	ARHGEF12	11:120473050|120477526	16	20	18	28	62	76	32	43	46	1.33605	1.83648	1.57258	2.4704	5.4565	6.76426	2.62058	3.81384	4.3388	0.00281455	1.36945	up
ENSG00000060237	WNK1	12:813642|830160	0	0	0	8	18	12	13	33	19	0	0	0	0.705827	1.58415	1.06804	1.06461	2.9269	1.79211	0.00276651	3.16434	up
ENSG00000136040	PLXNC1	12:94220016|94227235	5	16	5	16	0	0	0	0	0	0.417516	1.46918	0.436827	1.41165	0	0	0	0	0	0.000261253	-6.38724	down
ENSG00000173064	HECTD4	12:112306064|112309669	0	0	0	0	10	8	4	10	5	0	0	0	0	0.880081	0.712027	0.327572	0.88694	0.471609	0.00169718	5.90462	up
ENSG00000165480	SKA3	13:21161790|21172681	0	0	0	0	9	5	5	4	4	0	0	0	0	0.792073	0.445017	0.409465	0.354776	0.377287	0.00567016	5.48759	up
ENSG00000244754	N4BP2L2	13:32517857|32527532	43	33	49	72	127	133	86	93	123	3.59063	3.03019	4.28091	6.35245	11.177	11.8375	7.0428	8.24855	11.6016	0.00207306	1.21166	up
ENSG00000102531	FNDC3A	13:49168613|49178654	0	0	0	0	13	5	0	8	15	0	0	0	0	1.1441	0.445017	0	0.709552	1.41483	0.0064403	6.01077	up
ENSG00000185989	RASA3	13:114041000|114057474	148	175	128	198	58	68	123	43	83	12.3585	16.0692	11.1828	17.4692	5.10447	6.05223	10.0728	3.81384	7.8287	0.00961571	-1.05641	down
ENSG00000100479	POLE2	14:49664626|49665163	0	0	0	0	0	9	10	13	13	0	0	0	0	0	0.801031	0.81893	1.15302	1.22618	0.00319109	6.19168	up
ENSG00000174485	DENND4A	15:65722848|65738875	8	0	0	12	24	19	18	64	12	0.668025	0	0	1.05874	2.11219	1.69106	1.47407	5.67642	1.13186	0.00626388	2.38491	up
ENSG00000166501	PRKCB	16:23988508|24035547	179	63	86	116	38	32	45	13	79	14.9471	5.7849	7.51343	10.2345	3.34431	2.84811	3.68519	1.15302	7.45142	0.00526215	-1.39663	down
ENSG00000005844	ITGAL	16:30479091|30481584	0	0	0	0	11	7	16	6	0	0	0	0	0	0.968089	0.623024	1.31029	0.532164	0	0.00550358	6.08589	up
ENSG00000140830	TXNL4B	16:72088987|72090786	6	17	20	15	31	41	30	33	40	0.501019	1.56101	1.74731	1.32343	2.72825	3.64914	2.45679	2.9269	3.77287	0.0082919	1.27134	up
ENSG00000141002	TCF25	16:89895038|89900794	18	29	33	38	12	4	14	9	0	1.50306	2.66289	2.88306	3.35268	1.0561	0.356014	1.1465	0.798246	0	0.00462326	-1.89572	down
ENSG00000108559	NUP88	17:5399552|5414134	0	0	0	0	11	9	9	8	0	0	0	0	0	0.968089	0.801031	0.737037	0.709552	0	0.00721266	5.95239	up
ENSG00000141736	ERBB2	17:39709813|39715939	413	355	219	244	119	33	211	70	44	34.4868	32.5975	19.133	21.5277	10.473	2.93711	17.2794	6.20858	4.15016	0.00148692	-1.652	down
ENSG00000184922	FMNL1	17:45237281|45239065	0	0	0	0	19	8	0	8	19	0	0	0	0	1.67215	0.712027	0	0.709552	1.79211	0.00152203	6.42099	up
ENSG00000073861	TBX21	17:47742610|47743192	33	32	17	21	2	3	9	7	17	2.7556	2.93836	1.48521	1.8528	0.176016	0.26701	0.737037	0.620858	1.60347	0.00558094	-1.75669	down
ENSG00000184640	2020-09-09	17:77402059|77402703	44	32	29	42	25	8	11	22	17	3.67414	2.93836	2.5336	3.70559	2.2002	0.712027	0.900824	1.95127	1.60347	0.0077069	-1.17514	down
ENSG00000141564	RPTOR	17:80891720|80893865	104	42	65	35	7	15	20	43	14	8.68433	3.8566	5.67876	3.08799	0.616056	1.33505	1.63786	3.81384	1.3205	0.00101862	-1.69415	down
ENSG00000017797	RALBP1	18:9524594|9525851	10	12	7	13	29	58	27	42	29	0.835031	1.10189	0.611558	1.14697	2.55223	5.1622	2.21111	3.72515	2.73533	0.000300075	1.84208	up
ENSG00000099331	MYO9B	19:17101660|17102557	353	205	204	326	186	49	156	88	161	29.4766	18.8239	17.8226	28.7625	16.3695	4.36117	12.7753	7.80508	15.1858	0.00963095	-1.08636	down
ENSG00000115464	USP34	2:61278165|61281242	14	4	19	20	30	40	28	81	26	1.16904	0.367295	1.65994	1.76457	2.64024	3.56014	2.29301	7.18422	2.45236	0.0065795	1.46543	up
ENSG00000128708	HAT1	2:171925537|171953001	7	19	7	9	14	24	23	52	40	0.584522	1.74465	0.611558	0.794056	1.23211	2.13608	1.88354	4.61209	3.77287	0.0066206	1.5011	up
ENSG00000077044	DGKD	2:233388257|233398449	27	38	19	42	16	3	9	0	16	2.25458	3.48931	1.65994	3.70559	1.40813	0.26701	0.737037	0	1.50915	0.007605	-1.79861	down
ENSG00000101096	NFATC2	20:51516784|51524110	62	39	21	21	7	0	16	0	2	5.17719	3.58113	1.83468	1.8528	0.616056	0	1.31029	0	0.188643	0.0014973	-2.74225	down
ENSG00000159256	MORC3	21:36338779|36344707	53	78	57	31	125	189	74	201	167	4.42567	7.16226	4.97983	2.73508	11.001	16.8216	6.06009	17.8275	15.7517	0.000700638	1.44782	up
ENSG00000125037	EMC3	3:9969719|9977050	7	6	11	5	0	0	0	0	0	0.584522	0.550943	0.96102	0.441142	0	0	0	0	0	0.00128405	-5.9154	down
ENSG00000180376	CCDC66	3:56566594|56567053	0	0	0	0	9	10	5	7	7	0	0	0	0	0.792073	0.890034	0.409465	0.620858	0.660252	0.00123697	5.97583	up
ENSG00000017260	ATP2C1	3:130930416|130941699	3	13	10	14	23	23	26	35	25	0.250509	1.19371	0.873655	1.2352	2.02419	2.04708	2.12922	3.10429	2.35804	0.00983883	1.38582	up
ENSG00000114209	PDCD10	3:167704842|167725473	0	3	5	4	5	19	14	23	18	0	0.275472	0.436827	0.352914	0.44004	1.69106	1.1465	2.03996	1.69779	0.0080144	2.33915	up
ENSG00000061938	TNK2	3:195878253|195888606	87	71	63	63	20	37	39	30	28	7.26477	6.51949	5.50403	5.55839	1.76016	3.29313	3.19383	2.66082	2.64101	0.00346411	-1.17479	down
ENSG00000159692	CTBP1	4:1225360|1241519	237	110	77	142	82	27	40	45	71	19.7902	10.1006	6.72714	12.5284	7.21666	2.40309	3.27572	3.99123	6.69684	0.00098205	-1.4293	down
ENSG00000037474	NSUN2	5:6604138|6605408	0	0	0	0	4	14	3	10	12	0	0	0	0	0.352032	1.24605	0.245679	0.88694	1.13186	0.0011066	6.14639	up
ENSG00000129595	EPB41L4A	5:112184016|112209982	0	0	0	0	3	4	8	12	3	0	0	0	0	0.264024	0.356014	0.655144	1.06433	0.282965	0.0059223	5.58769	up
ENSG00000065491	TBC1D22B	6:37312918|37317206	0	0	0	0	13	7	8	8	8	0	0	0	0	1.1441	0.623024	0.655144	0.709552	0.754574	0.000445521	6.16467	up
ENSG00000112146	FBXO9	6:53071057|53076543	6	11	8	2	20	35	21	16	31	0.501019	1.01006	0.698924	0.176457	1.76016	3.11512	1.71975	1.4191	2.92397	0.00296481	1.87613	up
ENSG00000105778	AVL9	7:32543141|32559464	4	4	4	4	0	0	0	0	0	0.334013	0.367295	0.349462	0.352914	0	0	0	0	0	0.00659016	-5.05411	down
ENSG00000179869	ABCA13	7:48410520|48412583	41	31	31	17	21	8	11	10	5	3.42363	2.84654	2.70833	1.49988	1.84817	0.712027	0.900824	0.88694	0.471609	0.00754939	-1.44989	down
ENSG00000135218	CD36	7:80656540|80666489	0	0	0	0	7	8	0	12	11	0	0	0	0	0.616056	0.712027	0	1.06433	1.03754	0.00759171	5.90625	up
ENSG00000137073	UBAP2	9:33943420|33956146	10	15	7	18	0	0	0	0	0	0.835031	1.37736	0.611558	1.58811	0	0	0	0	0	3.20459e-05	-6.64419	down
ENSG00000135049	AGTPBP1	9:85669485|85712566	33	13	11	17	48	39	38	53	47	2.7556	1.19371	0.96102	1.49988	4.22439	3.47113	3.11194	4.70078	4.43312	0.00466237	1.26907	up
