# Supplementary material for: Circular RNA-Expression Profiling Reveals a Potential Role of Hsa_circ_0097435 in Heart Failure via Sponging Multiple MicroRNAs
Source: Front Genet. 2020 Mar 10;11:212. doi: 10.3389/fgene.2020.00212 (PMC7076158; doi:10.3389/fgene.2020.00212)
Supplement: Supplementary file 7 [file Table_5.XLSX]

## Sheet: sheet
Miranda	RNAhybrid	Circinteractome-TargetScan
hsa-miR-93-5p	hsa-miR-93-3p	hsa-miR-1180
hsa-miR-96-5p	hsa-miR-96-5p	hsa-miR-1228
hsa-miR-96-3p	hsa-miR-197-3p	hsa-miR-1236
hsa-miR-192-3p	hsa-miR-198	hsa-miR-1244
hsa-miR-197-3p	hsa-miR-139-3p	hsa-miR-1253
hsa-miR-221-5p	hsa-miR-182-5p	hsa-miR-1256
hsa-miR-128-3p	hsa-miR-138-5p	hsa-miR-1294
hsa-miR-380-3p	hsa-miR-143-5p	hsa-miR-609
hsa-miR-325	hsa-miR-149-3p	hsa-miR-619
hsa-miR-345-3p	hsa-miR-194-3p	hsa-miR-647
hsa-miR-491-5p	hsa-miR-328-5p
hsa-miR-512-3p	hsa-miR-345-5p
hsa-miR-506-5p	hsa-miR-433-3p
hsa-miR-552-3p	hsa-miR-485-5p
hsa-miR-583	hsa-miR-486-3p
hsa-miR-609	hsa-miR-524-3p
hsa-miR-619-3p	hsa-miR-509-3p
hsa-miR-624-5p	hsa-miR-584-5p
hsa-miR-629-5p	hsa-miR-608
hsa-miR-631	hsa-miR-637
hsa-miR-764	hsa-miR-661
hsa-miR-890	hsa-miR-767-5p
hsa-miR-875-3p	hsa-miR-1224-5p
hsa-miR-877-3p	hsa-miR-766-5p
hsa-miR-1178-3p	hsa-miR-762
hsa-miR-1228-3p	hsa-miR-765
hsa-miR-1236-3p	hsa-miR-744-3p
hsa-miR-1294	hsa-miR-541-5p
hsa-miR-1298-5p	hsa-miR-939-5p
hsa-miR-1299	hsa-miR-1226-5p
hsa-miR-1254	hsa-miR-1229-5p
hsa-miR-1263	hsa-miR-1233-5p
hsa-miR-1321	hsa-miR-1207-5p
hsa-miR-1322	hsa-miR-1244
hsa-miR-1324	hsa-miR-1247-5p
hsa-miR-2277-3p	hsa-miR-1249-5p
hsa-miR-3129-5p	hsa-miR-1250-5p
hsa-miR-3153	hsa-miR-1254
hsa-miR-3200-5p	hsa-miR-1263
hsa-miR-3614-5p	hsa-miR-1275
hsa-miR-3912-5p	hsa-miR-1288-3p
hsa-miR-4311	hsa-miR-1298-5p
hsa-miR-4434	hsa-miR-1909-3p
hsa-miR-4438	hsa-miR-1914-3p
hsa-miR-4494	hsa-miR-2277-5p
hsa-miR-4498	hsa-miR-3116
hsa-miR-4510	hsa-miR-3125
hsa-miR-4516	hsa-miR-3126-5p
hsa-miR-4531	hsa-miR-3128
hsa-miR-4646-5p	hsa-miR-3136-5p
hsa-miR-4653-5p	hsa-miR-3620-5p
hsa-miR-4682	hsa-miR-3621
hsa-miR-4698	hsa-miR-3656
hsa-miR-5000-5p	hsa-miR-3714
hsa-miR-5002-3p	hsa-miR-3907
hsa-miR-5100	hsa-miR-4428
hsa-miR-5582-5p	hsa-miR-4430
hsa-miR-5702	hsa-miR-4449
hsa-miR-5703	hsa-miR-4458
hsa-miR-6070	hsa-miR-3155b
hsa-miR-6124	hsa-miR-4488
hsa-miR-6129	hsa-miR-5000-5p
hsa-miR-6130	hsa-miR-5001-3p
hsa-miR-6134	hsa-miR-5004-5p
hsa-miR-6501-5p	hsa-miR-5006-5p
hsa-miR-6502-3p	hsa-miR-5089-5p
hsa-miR-6763-5p	hsa-miR-5194
hsa-miR-6765-3p	hsa-miR-5196-5p
hsa-miR-6799-5p	hsa-miR-5571-3p
hsa-miR-6842-3p	hsa-miR-5100
hsa-miR-6851-5p	hsa-miR-5694
hsa-miR-6849-3p	hsa-miR-5705
hsa-miR-7112-3p	hsa-miR-5878
hsa-miR-7150	hsa-miR-6077
hsa-miR-7156-5p	hsa-miR-6078
hsa-miR-8189	hsa-miR-6089
	hsa-miR-6127
	hsa-miR-6131
	hsa-miR-6133
	hsa-miR-6500-5p
	hsa-miR-6500-3p
	hsa-miR-6509-5p
	hsa-miR-6512-3p
	hsa-miR-6514-3p
	hsa-miR-6515-5p
	hsa-miR-6720-5p
	hsa-miR-6720-3p
	hsa-miR-6721-5p
	hsa-miR-6735-5p
	hsa-miR-6736-5p
	hsa-miR-6741-5p
	hsa-miR-6747-5p
	hsa-miR-6752-5p
	hsa-miR-6762-3p
	hsa-miR-6763-5p
	hsa-miR-6771-5p
	hsa-miR-6772-5p
	hsa-miR-6779-5p
	hsa-miR-6787-5p
	hsa-miR-6789-5p
	hsa-miR-6799-5p
	hsa-miR-6800-5p
	hsa-miR-6810-5p
	hsa-miR-6816-5p
	hsa-miR-6821-5p
	hsa-miR-6831-5p
	hsa-miR-6835-5p
	hsa-miR-6856-5p
	hsa-miR-6864-5p
	hsa-miR-6868-5p
	hsa-miR-6887-3p
	hsa-miR-6893-5p
	hsa-miR-6894-5p
	hsa-miR-7110-5p
	hsa-miR-7111-5p
	hsa-miR-7152-3p
	hsa-miR-7851-3p
	hsa-miR-7845-5p
	hsa-miR-7974
	hsa-miR-8060
	hsa-miR-8073
	hsa-miR-8177
	hsa-miR-8078
	hsa-miR-8085
