# Supplementary material for: Circular RNA-Expression Profiling Reveals a Potential Role of Hsa_circ_0097435 in Heart Failure via Sponging Multiple MicroRNAs
Source: Front Genet. 2020 Mar 10;11:212. doi: 10.3389/fgene.2020.00212 (PMC7076158; doi:10.3389/fgene.2020.00212)
Supplement: Supplementary file 9 [file Table_7.XLS]

## Sheet: miRNA-targ-hsa-miR-96-5p
miRNAname	geneName	miRanda
hsa-miR-96-5p	GBP1	1
hsa-miR-96-5p	SLC39A1	1
hsa-miR-96-5p	KHDC4	1
hsa-miR-96-5p	CAMTA1	1
hsa-miR-96-5p	SPEN	1
hsa-miR-96-5p	ATP2B4	1
hsa-miR-96-5p	LYPLAL1	1
hsa-miR-96-5p	ARHGAP19	1
hsa-miR-96-5p	KIAA1217	1
hsa-miR-96-5p	SLF2	1
hsa-miR-96-5p	DOCK1	1
hsa-miR-96-5p	SVIP	1
hsa-miR-96-5p	CELF1	1
hsa-miR-96-5p	PAK1	1
hsa-miR-96-5p	PTPMT1	1
hsa-miR-96-5p	MYRF	1
hsa-miR-96-5p	GPR137	1
hsa-miR-96-5p	LPCAT3	1
hsa-miR-96-5p	EPS8	1
hsa-miR-96-5p	RARG	1
hsa-miR-96-5p	ANKRD52	1
hsa-miR-96-5p	SCARB1	1
hsa-miR-96-5p	USP5	1
hsa-miR-96-5p	CDKN1B	1
hsa-miR-96-5p	MGST1	1
hsa-miR-96-5p	CPSF6	1
hsa-miR-96-5p	FRS2	1
hsa-miR-96-5p	FOXO1	1
hsa-miR-96-5p	FARP1	1
hsa-miR-96-5p	ZIC2	1
hsa-miR-96-5p	ERO1A	1
hsa-miR-96-5p	KTN1	1
hsa-miR-96-5p	GPHN	1
hsa-miR-96-5p	EIF5	1
hsa-miR-96-5p	GOLGA8A	1
hsa-miR-96-5p	DUT	1
hsa-miR-96-5p	APRT	1
hsa-miR-96-5p	UBE2G1	1
hsa-miR-96-5p	GJC1	1
hsa-miR-96-5p	AP2B1	1
hsa-miR-96-5p	KPNB1	1
hsa-miR-96-5p	TOM1L1	1
hsa-miR-96-5p	YES1	1
hsa-miR-96-5p	DSG2	1
hsa-miR-96-5p	RRAS	1
hsa-miR-96-5p	PLPPR2	1
hsa-miR-96-5p	RTN4	1
hsa-miR-96-5p	XPO1	1
hsa-miR-96-5p	PPP3R1	1
hsa-miR-96-5p	NCKAP1	1
hsa-miR-96-5p	PPIL3	1
hsa-miR-96-5p	FN1	1
hsa-miR-96-5p	ATG9A	1
hsa-miR-96-5p	AC068946.2	1
hsa-miR-96-5p	PER2	1
hsa-miR-96-5p	EPAS1	1
hsa-miR-96-5p	BASP1	1
hsa-miR-96-5p	SEPT11	1
hsa-miR-96-5p	S1PR2	1
hsa-miR-96-5p	MTHFD2L	1
hsa-miR-96-5p	SPAST	1
hsa-miR-96-5p	FOXO4	1
hsa-miR-96-5p	ASH1L	1
hsa-miR-96-5p	MAP4K4	1
hsa-miR-96-5p	FLJ20373	1
hsa-miR-96-5p	LIMS1	1
hsa-miR-96-5p	INSIG2	1
hsa-miR-96-5p	TMEM198	1
hsa-miR-96-5p	SLC25A1	1
hsa-miR-96-5p	EP300	1
hsa-miR-96-5p	FSTL1	1
hsa-miR-96-5p	CLDN1	1
hsa-miR-96-5p	PPP1R2	1
hsa-miR-96-5p	ABHD14A-ACY1	1
hsa-miR-96-5p	ACY1	1
hsa-miR-96-5p	MBNL1	1
hsa-miR-96-5p	CNOT6L	1
hsa-miR-96-5p	MAEA	1
hsa-miR-96-5p	NSD2	1
hsa-miR-96-5p	ABCE1	1
hsa-miR-96-5p	KLHL2	1
hsa-miR-96-5p	HBEGF	1
hsa-miR-96-5p	PDLIM7	1
hsa-miR-96-5p	DNAJC21	1
hsa-miR-96-5p	RAD17	1
hsa-miR-96-5p	MCCC2	1
hsa-miR-96-5p	CDC42SE2	1
hsa-miR-96-5p	SLC22A5	1
hsa-miR-96-5p	PPIL1	1
hsa-miR-96-5p	PRPF4B	1
hsa-miR-96-5p	DOCK4	1
hsa-miR-96-5p	FASTK	1
hsa-miR-96-5p	CASP2	1
hsa-miR-96-5p	SYBU	1
hsa-miR-96-5p	HAS2	1
hsa-miR-96-5p	FAM49B	1
hsa-miR-96-5p	CHMP7	1
hsa-miR-96-5p	ESCO2	1
hsa-miR-96-5p	ADGRA2	1
hsa-miR-96-5p	BICD2	1
hsa-miR-96-5p	ZMYND19	1
hsa-miR-96-5p	DMRT3	1
hsa-miR-96-5p	COL5A1	1
hsa-miR-96-5p	DDX3X	1
hsa-miR-96-5p	MSN	1

## Sheet: miRNA-targ-hsa-miR-1294
miRNAname	geneName	miRanda
hsa-miR-1294	SLC2A1	1
hsa-miR-1294	ZNF644	1
hsa-miR-1294	SV2A	1
hsa-miR-1294	YOD1	1
hsa-miR-1294	TAF5L	1
hsa-miR-1294	DDI2	1
hsa-miR-1294	ARHGEF10L	1
hsa-miR-1294	DISC1	1
hsa-miR-1294	KIAA1217	1
hsa-miR-1294	PALD1	1
hsa-miR-1294	SNCG	1
hsa-miR-1294	PRKAG1	1
hsa-miR-1294	KRT80	1
hsa-miR-1294	KCTD21	1
hsa-miR-1294	MYCL	1
hsa-miR-1294	MYCBP	1
hsa-miR-1294	LCOR	1
hsa-miR-1294	VANGL2	1
hsa-miR-1294	SLC38A2	1
hsa-miR-1294	TEAD1	1
hsa-miR-1294	SLC7A6	1
hsa-miR-1294	CBX5	1
hsa-miR-1294	UBE2N	1
hsa-miR-1294	ASIC1	1
hsa-miR-1294	IKZF4	1
hsa-miR-1294	LTBP2	1
hsa-miR-1294	CDCA4	1
hsa-miR-1294	NYNRIN	1
hsa-miR-1294	TECPR2	1
hsa-miR-1294	LINGO1	1
hsa-miR-1294	MRPL46	1
hsa-miR-1294	ABHD2	1
hsa-miR-1294	UNC45A	1
hsa-miR-1294	CDIPT	1
hsa-miR-1294	MTSS1L	1
hsa-miR-1294	OGFOD1	1
hsa-miR-1294	DDX19B	1
hsa-miR-1294	DDX19A	1
hsa-miR-1294	AC012184.2	1
hsa-miR-1294	SPECC1	1
hsa-miR-1294	LASP1	1
hsa-miR-1294	KAT7	1
hsa-miR-1294	MIB1	1
hsa-miR-1294	PMAIP1	1
hsa-miR-1294	RNF126	1
hsa-miR-1294	SLC25A23	1
hsa-miR-1294	AKT2	1
hsa-miR-1294	ZNF611	1
hsa-miR-1294	ACTN4	1
hsa-miR-1294	BAX	1
hsa-miR-1294	ZNF701	1
hsa-miR-1294	ZNF776	1
hsa-miR-1294	CLASP1	1
hsa-miR-1294	EPHA4	1
hsa-miR-1294	GORASP2	1
hsa-miR-1294	MFSD6	1
hsa-miR-1294	NOL4L	1
hsa-miR-1294	SULF2	1
hsa-miR-1294	KIF3B	1
hsa-miR-1294	KIAA1671	1
hsa-miR-1294	YWHAH	1
hsa-miR-1294	KLHDC8B	1
hsa-miR-1294	CLSTN2	1
hsa-miR-1294	LIN54	1
hsa-miR-1294	EFNA5	1
hsa-miR-1294	PIM1	1
hsa-miR-1294	CDK6	1
hsa-miR-1294	IFT22	1
hsa-miR-1294	CCDC71L	1
hsa-miR-1294	SMIM30	1
hsa-miR-1294	CUX1	2
hsa-miR-1294	ATP6V0E2	1
hsa-miR-1294	FUT10	1
hsa-miR-1294	CHCHD7	1
hsa-miR-1294	DPM2	1
hsa-miR-1294	SEC16A	1
hsa-miR-1294	CNTRL	1
hsa-miR-1294	RABGAP1	1
hsa-miR-1294	PUDP	1
hsa-miR-1294	NONO	1
hsa-miR-1294	SLC9A6	1
hsa-miR-1294	MTMR1	2

## Sheet: miRNA-targ-hsa-miR-6799-5p
miRNAname	geneName	miRanda
hsa-miR-6799-5p	SFRP1	1
hsa-miR-6799-5p	PDYN	1
hsa-miR-6799-5p	ARHGEF4	1
hsa-miR-6799-5p	BTNL2	1
hsa-miR-6799-5p	XK	1
hsa-miR-6799-5p	PPFIA4	1
hsa-miR-6799-5p	PHTF2	1
hsa-miR-6799-5p	APOC2	1
hsa-miR-6799-5p	ZC4H2	1
hsa-miR-6799-5p	AC108925.1	1
hsa-miR-6799-5p	KLHL38	1
hsa-miR-6799-5p	SERGEF	1
hsa-miR-6799-5p	C6orf136	1
hsa-miR-6799-5p	SLC4A1AP	1
hsa-miR-6799-5p	CDC5L	1
hsa-miR-6799-5p	GOLGA6C	1
hsa-miR-6799-5p	NRIP3	1
hsa-miR-6799-5p	CAPN2	1
hsa-miR-6799-5p	VSIG4	1
hsa-miR-6799-5p	PSMC2	1
hsa-miR-6799-5p	ZNF787	1
hsa-miR-6799-5p	DOC2A	1
hsa-miR-6799-5p	LRRN2	1
hsa-miR-6799-5p	RPS13	1
hsa-miR-6799-5p	VPS41	1
hsa-miR-6799-5p	WFIKKN1	1
hsa-miR-6799-5p	LACTBL1	1
hsa-miR-6799-5p	RNF224	1
hsa-miR-6799-5p	EXOC3L2	1
hsa-miR-6799-5p	CABIN1	1
hsa-miR-6799-5p	HTR2B	1
hsa-miR-6799-5p	ARNT2	1
hsa-miR-6799-5p	NCAPH2	1
hsa-miR-6799-5p	TBCK	1
hsa-miR-6799-5p	RP11-330H6.5	1
hsa-miR-6799-5p	ARHGEF7	1
hsa-miR-6799-5p	SIAH3	1
hsa-miR-6799-5p	SLC23A2	1
hsa-miR-6799-5p	MDC1	1
hsa-miR-6799-5p	SPRR2F	1
hsa-miR-6799-5p	AFF1	1
hsa-miR-6799-5p	STOM	1
hsa-miR-6799-5p	MYO9A	1
hsa-miR-6799-5p	CUL5	1
hsa-miR-6799-5p	KIF2A	1
hsa-miR-6799-5p	PRY2	1
hsa-miR-6799-5p	EMC10	1
hsa-miR-6799-5p	MYH7B	1
hsa-miR-6799-5p	SORCS1	1
hsa-miR-6799-5p	SYNE3	1
hsa-miR-6799-5p	ANK1	1
hsa-miR-6799-5p	PCDHGA8	1
hsa-miR-6799-5p	FRS3	1
hsa-miR-6799-5p	GLI1	1
hsa-miR-6799-5p	ZNF248	1
hsa-miR-6799-5p	SEC63	1
hsa-miR-6799-5p	BCR	1
hsa-miR-6799-5p	CARD14	1
hsa-miR-6799-5p	DHX36	1
hsa-miR-6799-5p	ATP6V1G2	1
hsa-miR-6799-5p	ZDHHC14	1
hsa-miR-6799-5p	FKSG66	1
hsa-miR-6799-5p	MXRA7	1
hsa-miR-6799-5p	ADCY4	1
hsa-miR-6799-5p	MRPS2	1
hsa-miR-6799-5p	LMAN1L	1
hsa-miR-6799-5p	ALG10B	1
hsa-miR-6799-5p	VWA3B	1
hsa-miR-6799-5p	C6orf195	1
hsa-miR-6799-5p	C6orf136	1
hsa-miR-6799-5p	HLA-G	1
hsa-miR-6799-5p	LYSMD1	1
hsa-miR-6799-5p	FKSG62	1
hsa-miR-6799-5p	NMNAT3	1
hsa-miR-6799-5p	PACS1	1
hsa-miR-6799-5p	DYNLL1	1
hsa-miR-6799-5p	FGD1	1
hsa-miR-6799-5p	ARID3C	1
hsa-miR-6799-5p	ZNF470	1
hsa-miR-6799-5p	OSBPL8	1
hsa-miR-6799-5p	TUBGCP5	1
hsa-miR-6799-5p	KIAA1328	1
hsa-miR-6799-5p	CENPP	1
hsa-miR-6799-5p	UBE4B	1
hsa-miR-6799-5p	PPP1R15A	1
hsa-miR-6799-5p	TOM1	1
hsa-miR-6799-5p	RBM14	1
hsa-miR-6799-5p	LCE1E	1
hsa-miR-6799-5p	FXYD4	1
hsa-miR-6799-5p	C5orf51	1
hsa-miR-6799-5p	SLC28A3	1
hsa-miR-6799-5p	PCBP4	1
hsa-miR-6799-5p	MAP3K14	1
hsa-miR-6799-5p	MSX1	1
hsa-miR-6799-5p	DTX3L	1
hsa-miR-6799-5p	KDM6B	1
hsa-miR-6799-5p	SSSCA1	1
hsa-miR-6799-5p	CC2D1B	1
hsa-miR-6799-5p	NMUR2	1
hsa-miR-6799-5p	FAM129A	1
hsa-miR-6799-5p	SEC23IP	1
hsa-miR-6799-5p	POGZ	1
hsa-miR-6799-5p	TMEM88	1
hsa-miR-6799-5p	C21orf59	1
hsa-miR-6799-5p	C10orf54	1
hsa-miR-6799-5p	SMDT1	1
hsa-miR-6799-5p	KLF7	1
hsa-miR-6799-5p	NPIPB15	1
hsa-miR-6799-5p	HMG20A	1
hsa-miR-6799-5p	KCNF1	1
hsa-miR-6799-5p	PIK3C2B	1
hsa-miR-6799-5p	RBM15	1
hsa-miR-6799-5p	SLC2A4	1
hsa-miR-6799-5p	TRH	1
hsa-miR-6799-5p	LIF	1
hsa-miR-6799-5p	CADPS2	1
hsa-miR-6799-5p	CLIC1	1
hsa-miR-6799-5p	HSF1	1
hsa-miR-6799-5p	KPTN	1
hsa-miR-6799-5p	HSD17B8	1
hsa-miR-6799-5p	BARX2	1
hsa-miR-6799-5p	OSR2	1
hsa-miR-6799-5p	MLYCD	1
hsa-miR-6799-5p	ALPPL2	1
hsa-miR-6799-5p	TNPO1	1
hsa-miR-6799-5p	CYP8B1	1
hsa-miR-6799-5p	VEZF1	1
hsa-miR-6799-5p	TFR2	1
hsa-miR-6799-5p	SLC40A1	1
hsa-miR-6799-5p	ANAPC1	1
hsa-miR-6799-5p	FO538757.2	1
hsa-miR-6799-5p	LRP8	1
hsa-miR-6799-5p	FAT3	1
hsa-miR-6799-5p	SNX5	1
hsa-miR-6799-5p	RBP2	1
hsa-miR-6799-5p	MYCBPAP	1
hsa-miR-6799-5p	PCBP1	1
hsa-miR-6799-5p	PGRMC2	1
hsa-miR-6799-5p	GPATCH1	1
hsa-miR-6799-5p	RNF26	1
hsa-miR-6799-5p	CREB3L1	1
hsa-miR-6799-5p	SLC35G6	1
hsa-miR-6799-5p	PRR26	1
hsa-miR-6799-5p	OPRL1	1
hsa-miR-6799-5p	C22orf29	1
hsa-miR-6799-5p	OR51M1	1
hsa-miR-6799-5p	CDC45	1
hsa-miR-6799-5p	KCNE5	1
hsa-miR-6799-5p	BRD2	1
hsa-miR-6799-5p	RBPMS	1
hsa-miR-6799-5p	CELF3	1
hsa-miR-6799-5p	GPR37L1	1
hsa-miR-6799-5p	MAGEA8	1
hsa-miR-6799-5p	SLC6A19	1
hsa-miR-6799-5p	ADRA1D	1
hsa-miR-6799-5p	VTN	1
hsa-miR-6799-5p	MEX3A	1
hsa-miR-6799-5p	ESRP1	1
hsa-miR-6799-5p	CACHD1	1
hsa-miR-6799-5p	LRRC45	1
hsa-miR-6799-5p	POLR1B	1
hsa-miR-6799-5p	ENG	1
hsa-miR-6799-5p	OR52B2	1
hsa-miR-6799-5p	C2CD2L	1
hsa-miR-6799-5p	NAT14	1
hsa-miR-6799-5p	PCDHGC4	1
hsa-miR-6799-5p	ELK1	1
hsa-miR-6799-5p	TCF7L2	1
hsa-miR-6799-5p	CARD6	1
hsa-miR-6799-5p	RTN2	1
hsa-miR-6799-5p	ISY1	1
hsa-miR-6799-5p	ZSCAN4	1
hsa-miR-6799-5p	GUCY1B3	1
hsa-miR-6799-5p	CCDC153	1
hsa-miR-6799-5p	AFAP1	1
hsa-miR-6799-5p	FKBP5	1
hsa-miR-6799-5p	VWA5B2	1
hsa-miR-6799-5p	ARFGAP2	1
hsa-miR-6799-5p	ASB10	1
hsa-miR-6799-5p	GTF2H4	1
hsa-miR-6799-5p	OR6S1	1
hsa-miR-6799-5p	GRIN2C	1
hsa-miR-6799-5p	SPEM1	1
hsa-miR-6799-5p	MLLT1	1
hsa-miR-6799-5p	COX6B2	1
hsa-miR-6799-5p	NKX2-4	1
hsa-miR-6799-5p	TUBA4A	1
hsa-miR-6799-5p	ZNF416	1
hsa-miR-6799-5p	MSH5	1
hsa-miR-6799-5p	TBRG4	1
hsa-miR-6799-5p	WARS	1
hsa-miR-6799-5p	DBNL	1
hsa-miR-6799-5p	WBP1	1
hsa-miR-6799-5p	LNX1	1
hsa-miR-6799-5p	KMT2B	1
hsa-miR-6799-5p	OR2H2	1
hsa-miR-6799-5p	AMELX	1
hsa-miR-6799-5p	TAB1	1
hsa-miR-6799-5p	TP53I3	1
hsa-miR-6799-5p	HECTD3	1
hsa-miR-6799-5p	MB21D1	1
hsa-miR-6799-5p	ZNF621	1
hsa-miR-6799-5p	MTCL1	1
hsa-miR-6799-5p	SLC25A32	1
hsa-miR-6799-5p	ZBTB3	1
hsa-miR-6799-5p	ZKSCAN1	1
hsa-miR-6799-5p	ANXA2R	1
hsa-miR-6799-5p	PLA2G10	1
hsa-miR-6799-5p	DNAH8	1
hsa-miR-6799-5p	H1FNT	1
hsa-miR-6799-5p	DYNLL2	1
hsa-miR-6799-5p	CLU	1
hsa-miR-6799-5p	TMEM51	1
hsa-miR-6799-5p	TSGA13	1
hsa-miR-6799-5p	MBTPS2	1
hsa-miR-6799-5p	DLGAP2	1
hsa-miR-6799-5p	PHLDA1	1
hsa-miR-6799-5p	RP3-509I19.11	1
hsa-miR-6799-5p	FAM120C	1
hsa-miR-6799-5p	UBR2	1
hsa-miR-6799-5p	VSIG10	1
hsa-miR-6799-5p	KIAA1715	1
hsa-miR-6799-5p	HDGFL1	1
hsa-miR-6799-5p	HOXA10	1
hsa-miR-6799-5p	GLDN	1
hsa-miR-6799-5p	DXO	1
hsa-miR-6799-5p	MX2	1
hsa-miR-6799-5p	CCL25	1
hsa-miR-6799-5p	SLC18A1	1
hsa-miR-6799-5p	SKIV2L	1
hsa-miR-6799-5p	ANKRD33	1
hsa-miR-6799-5p	BTNL2	1
hsa-miR-6799-5p	GNA15	1
hsa-miR-6799-5p	POU5F1	1
hsa-miR-6799-5p	FAM212A	1
hsa-miR-6799-5p	WIPF1	1
hsa-miR-6799-5p	PPP1R11	1
hsa-miR-6799-5p	OR6C4	1
hsa-miR-6799-5p	QPRT	1
hsa-miR-6799-5p	CLEC17A	1
hsa-miR-6799-5p	KIAA0319L	1
hsa-miR-6799-5p	C1orf198	1
hsa-miR-6799-5p	RP11-295P9.3	1
hsa-miR-6799-5p	ZNF526	1
hsa-miR-6799-5p	DMTN	1
hsa-miR-6799-5p	NEU2	1
hsa-miR-6799-5p	ZHX2	1
hsa-miR-6799-5p	CACNG4	1
hsa-miR-6799-5p	CPNE8	1
hsa-miR-6799-5p	VCL	1
hsa-miR-6799-5p	C1orf43	1
hsa-miR-6799-5p	KIR3DL1	1
hsa-miR-6799-5p	SPAG6	1
hsa-miR-6799-5p	LCE1F	1
hsa-miR-6799-5p	HRH1	1
hsa-miR-6799-5p	PARM1	1
hsa-miR-6799-5p	CCM2L	1
hsa-miR-6799-5p	FBXL5	1
hsa-miR-6799-5p	SARAF	1
hsa-miR-6799-5p	CNNM2	1
hsa-miR-6799-5p	ACIN1	1
hsa-miR-6799-5p	MNT	1
hsa-miR-6799-5p	LMAN2	1
hsa-miR-6799-5p	HELB	1
hsa-miR-6799-5p	ETFB	1
hsa-miR-6799-5p	PRRT1	1
hsa-miR-6799-5p	CHCHD2	1
hsa-miR-6799-5p	DCLK2	1
hsa-miR-6799-5p	GMDS	1
hsa-miR-6799-5p	SLC22A1	1
hsa-miR-6799-5p	BRD2	1
hsa-miR-6799-5p	CABP1	1
hsa-miR-6799-5p	PHLDB1	1
hsa-miR-6799-5p	KALRN	1
hsa-miR-6799-5p	WIPF3	1
hsa-miR-6799-5p	PRRC2A	1
hsa-miR-6799-5p	EVL	1
hsa-miR-6799-5p	CLEC11A	1
hsa-miR-6799-5p	2020-03-06	1
hsa-miR-6799-5p	IRX2	1
hsa-miR-6799-5p	GNA14	1
hsa-miR-6799-5p	IMP4	1
hsa-miR-6799-5p	ZSCAN1	1
hsa-miR-6799-5p	CPSF3L	1
hsa-miR-6799-5p	TAF4	1
hsa-miR-6799-5p	TBC1D3F	1
hsa-miR-6799-5p	IDUA	1
hsa-miR-6799-5p	MIA3	1
hsa-miR-6799-5p	LRRC57	1
hsa-miR-6799-5p	EGFL6	1
hsa-miR-6799-5p	CNST	1
hsa-miR-6799-5p	ZBTB22	1
hsa-miR-6799-5p	TTLL11	1
hsa-miR-6799-5p	GDF5	1
hsa-miR-6799-5p	NR0B1	1
hsa-miR-6799-5p	ATG2B	1
hsa-miR-6799-5p	AP2M1	1
hsa-miR-6799-5p	LSP1	1
hsa-miR-6799-5p	OSGEPL1	1
hsa-miR-6799-5p	ESYT1	1
hsa-miR-6799-5p	TNFSF11	1
hsa-miR-6799-5p	AP4E1	1
hsa-miR-6799-5p	NPIPA7	1
hsa-miR-6799-5p	IRF2	1
hsa-miR-6799-5p	GHDC	1
hsa-miR-6799-5p	AMPH	1
hsa-miR-6799-5p	SRC	1
hsa-miR-6799-5p	BRSK2	1
hsa-miR-6799-5p	CHST3	1
hsa-miR-6799-5p	CBLN2	1
hsa-miR-6799-5p	PTGDR	1
hsa-miR-6799-5p	JAKMIP2	1
hsa-miR-6799-5p	CIPC	1
hsa-miR-6799-5p	PPT2	1
hsa-miR-6799-5p	NRROS	1
hsa-miR-6799-5p	PROK1	1
hsa-miR-6799-5p	BCL7A	1
hsa-miR-6799-5p	FOXG1	1
hsa-miR-6799-5p	VPS33A	1
hsa-miR-6799-5p	C17orf85	1
hsa-miR-6799-5p	ADRBK2	1
hsa-miR-6799-5p	RAB40B	1
hsa-miR-6799-5p	STK32C	1
hsa-miR-6799-5p	E2F1	1
hsa-miR-6799-5p	TNIK	1
hsa-miR-6799-5p	CTD-2370N5.3	1
hsa-miR-6799-5p	CPT1A	1
hsa-miR-6799-5p	IKZF3	1
hsa-miR-6799-5p	INPP5D	1
hsa-miR-6799-5p	EMILIN1	1
hsa-miR-6799-5p	DMXL2	1
hsa-miR-6799-5p	ARVCF	1
hsa-miR-6799-5p	MLXIPL	1
hsa-miR-6799-5p	FKBP1B	1
hsa-miR-6799-5p	SLC22A12	1
hsa-miR-6799-5p	LZTR1	1
hsa-miR-6799-5p	DUOXA1	1
hsa-miR-6799-5p	C1orf111	1
hsa-miR-6799-5p	OR2S2	1
hsa-miR-6799-5p	CPLX3	1
hsa-miR-6799-5p	SMIM3	1
hsa-miR-6799-5p	KCTD11	1
hsa-miR-6799-5p	ARID5A	1
hsa-miR-6799-5p	PRRT1	1
hsa-miR-6799-5p	MDS2	1
hsa-miR-6799-5p	DVL2	1
hsa-miR-6799-5p	OR2M3	1
hsa-miR-6799-5p	NPM2	1
hsa-miR-6799-5p	CA7	1
hsa-miR-6799-5p	CPLX4	1
hsa-miR-6799-5p	SLX1A-SULT1A3	1
hsa-miR-6799-5p	REXO1	1
hsa-miR-6799-5p	APBA1	1
hsa-miR-6799-5p	SCAP	1
hsa-miR-6799-5p	CCDC102A	1
hsa-miR-6799-5p	CCZ1	1
hsa-miR-6799-5p	JAG2	1
hsa-miR-6799-5p	MTFP1	1
hsa-miR-6799-5p	APOA1	1
hsa-miR-6799-5p	OR11A1	1
hsa-miR-6799-5p	AC018867.1	1
hsa-miR-6799-5p	HLA-G	1
hsa-miR-6799-5p	MRPL16	1
hsa-miR-6799-5p	AFAP1L2	1
hsa-miR-6799-5p	C1orf95	1
hsa-miR-6799-5p	FAM127A	1
hsa-miR-6799-5p	TFPI	1
hsa-miR-6799-5p	MYBBP1A	1
hsa-miR-6799-5p	WDR6	1
hsa-miR-6799-5p	SV2C	1
hsa-miR-6799-5p	SMAP2	1
hsa-miR-6799-5p	TMEM129	1
hsa-miR-6799-5p	ZNF585B	1
hsa-miR-6799-5p	ARHGAP6	1
hsa-miR-6799-5p	SKIV2L	1
hsa-miR-6799-5p	TUBB	1
hsa-miR-6799-5p	FAM132B	1
hsa-miR-6799-5p	PCMT1	1
hsa-miR-6799-5p	GPR89A	1
hsa-miR-6799-5p	PRRT1	1
hsa-miR-6799-5p	TFEB	1
hsa-miR-6799-5p	SSH2	1
hsa-miR-6799-5p	TRIM27	1
hsa-miR-6799-5p	CES4A	1
hsa-miR-6799-5p	SLC5A5	1
hsa-miR-6799-5p	CT47A1	1
hsa-miR-6799-5p	OR2T8	1
hsa-miR-6799-5p	COL5A2	1
hsa-miR-6799-5p	PDE4C	1
hsa-miR-6799-5p	SMARCA4	1
hsa-miR-6799-5p	CR1L	1
hsa-miR-6799-5p	DACT2	1
hsa-miR-6799-5p	CEP63	1
hsa-miR-6799-5p	NAPA	1
hsa-miR-6799-5p	NKD2	1
hsa-miR-6799-5p	DUSP22	1
hsa-miR-6799-5p	RAB15	1
hsa-miR-6799-5p	WIPF2	1
hsa-miR-6799-5p	MRTO4	1
hsa-miR-6799-5p	EFHD2	1
hsa-miR-6799-5p	SLITRK5	1
hsa-miR-6799-5p	NEU1	1
hsa-miR-6799-5p	FKSG66	1
hsa-miR-6799-5p	GNPTAB	1
hsa-miR-6799-5p	ITPRIP	1
hsa-miR-6799-5p	PAFAH1B1	1
hsa-miR-6799-5p	FXYD6-FXYD2	1
hsa-miR-6799-5p	KLHL20	1
hsa-miR-6799-5p	TUBA1B	1
hsa-miR-6799-5p	PARP16	1
hsa-miR-6799-5p	SPTBN4	1
hsa-miR-6799-5p	EDNRB	1
hsa-miR-6799-5p	CCDC9	1
hsa-miR-6799-5p	ARHGDIG	1
hsa-miR-6799-5p	FAM73B	1
hsa-miR-6799-5p	MMACHC	1
hsa-miR-6799-5p	SLA2	1
hsa-miR-6799-5p	CD68	1
hsa-miR-6799-5p	NGF	1
hsa-miR-6799-5p	CABLES1	1
hsa-miR-6799-5p	PSORS1C2	1
hsa-miR-6799-5p	BAIAP3	1
hsa-miR-6799-5p	COL22A1	1
hsa-miR-6799-5p	OR1I1	1
hsa-miR-6799-5p	SLC6A17	1
hsa-miR-6799-5p	TRIM27	1
hsa-miR-6799-5p	AMBN	1
hsa-miR-6799-5p	TCF23	1
hsa-miR-6799-5p	CASC4	1
hsa-miR-6799-5p	HNRNPUL2	1
hsa-miR-6799-5p	APLN	1
hsa-miR-6799-5p	GJB2	1
hsa-miR-6799-5p	MXRA8	1
hsa-miR-6799-5p	TIMP2	1
hsa-miR-6799-5p	E2F2	1
hsa-miR-6799-5p	SKIV2L	1
hsa-miR-6799-5p	TSSC4	1
hsa-miR-6799-5p	NGRN	1
hsa-miR-6799-5p	KRTAP5-2	1
hsa-miR-6799-5p	PRPSAP1	1
hsa-miR-6799-5p	VPS37B	1
hsa-miR-6799-5p	MAST4	1
hsa-miR-6799-5p	AMER3	1
hsa-miR-6799-5p	CERCAM	1
hsa-miR-6799-5p	GSTA1	1
hsa-miR-6799-5p	GPR161	1
hsa-miR-6799-5p	JMJD8	1
hsa-miR-6799-5p	RMND1	1
hsa-miR-6799-5p	LHX4	1
hsa-miR-6799-5p	FZD1	1
hsa-miR-6799-5p	MMP10	1
hsa-miR-6799-5p	VARS	1
hsa-miR-6799-5p	SAMD5	1
hsa-miR-6799-5p	STIL	1
hsa-miR-6799-5p	FAM78A	1
hsa-miR-6799-5p	PDPN	1
hsa-miR-6799-5p	KIF1A	1
hsa-miR-6799-5p	RFX2	1
hsa-miR-6799-5p	TTC39B	1
hsa-miR-6799-5p	LRCH4	1
hsa-miR-6799-5p	B3GNT5	1
hsa-miR-6799-5p	NPR2	1
hsa-miR-6799-5p	C3orf84	1
hsa-miR-6799-5p	CSMD1	1
hsa-miR-6799-5p	SNAI1	1
hsa-miR-6799-5p	LGALS3BP	1
hsa-miR-6799-5p	DIAPH1	1
hsa-miR-6799-5p	C17orf105	1
hsa-miR-6799-5p	PHTF1	1
hsa-miR-6799-5p	HOMEZ	1
hsa-miR-6799-5p	RAB13	1
hsa-miR-6799-5p	ZMYM6	1
hsa-miR-6799-5p	LGALS3	1
hsa-miR-6799-5p	GUCA2B	1
hsa-miR-6799-5p	FAM186B	1
hsa-miR-6799-5p	CLCN1	1
hsa-miR-6799-5p	HNF1A	1
hsa-miR-6799-5p	ITPRIPL1	1
hsa-miR-6799-5p	CARD9	1
hsa-miR-6799-5p	ZKSCAN7	1
hsa-miR-6799-5p	TUBA1A	1
hsa-miR-6799-5p	KDM5B	1
hsa-miR-6799-5p	PAK6	1
hsa-miR-6799-5p	SEC14L4	1
hsa-miR-6799-5p	TXN2	1
hsa-miR-6799-5p	PARP4	1
hsa-miR-6799-5p	NEU1	1
hsa-miR-6799-5p	TOMM22	1
hsa-miR-6799-5p	MICB	1
hsa-miR-6799-5p	GJC3	1
hsa-miR-6799-5p	AAK1	1
hsa-miR-6799-5p	DYNLRB1	1
hsa-miR-6799-5p	ANO10	1
hsa-miR-6799-5p	HBM	1
hsa-miR-6799-5p	BLACE	1
hsa-miR-6799-5p	C14orf93	1
hsa-miR-6799-5p	CHKB	1
hsa-miR-6799-5p	FOXO4	1
hsa-miR-6799-5p	CRCP	1
hsa-miR-6799-5p	CNTNAP5	1
hsa-miR-6799-5p	MCRS1	1
hsa-miR-6799-5p	USF2	1
hsa-miR-6799-5p	MAGEA10	1
hsa-miR-6799-5p	APBB2	1
hsa-miR-6799-5p	MMP24	1
hsa-miR-6799-5p	KIAA1875	1
hsa-miR-6799-5p	CATSPERD	1
hsa-miR-6799-5p	CCDC71	1
hsa-miR-6799-5p	UBLCP1	1
hsa-miR-6799-5p	MKNK1	1
hsa-miR-6799-5p	CPNE3	1
hsa-miR-6799-5p	EHBP1L1	1
hsa-miR-6799-5p	CTBP2	1
hsa-miR-6799-5p	AC131263.1	1
hsa-miR-6799-5p	PLXNA2	1
hsa-miR-6799-5p	TBCEL	1
hsa-miR-6799-5p	ACTL7B	1
hsa-miR-6799-5p	AHDC1	1
hsa-miR-6799-5p	C6orf136	1
hsa-miR-6799-5p	ABCC4	1
hsa-miR-6799-5p	SLC30A9	1
hsa-miR-6799-5p	PVRL3	1
hsa-miR-6799-5p	CCDC64	1
hsa-miR-6799-5p	PNKP	1
hsa-miR-6799-5p	WIZ	1
hsa-miR-6799-5p	USP47	1
hsa-miR-6799-5p	SALL2	1
hsa-miR-6799-5p	CDIP1	1
hsa-miR-6799-5p	SLC13A2	1
hsa-miR-6799-5p	OPA3	1
hsa-miR-6799-5p	SLC6A20	1
hsa-miR-6799-5p	HPGD	1
hsa-miR-6799-5p	FAM192A	1
hsa-miR-6799-5p	ELOVL2	1
hsa-miR-6799-5p	SLC30A2	1
hsa-miR-6799-5p	CUX2	1
hsa-miR-6799-5p	OR1D5	1
hsa-miR-6799-5p	PEX26	1
hsa-miR-6799-5p	CCL26	1
hsa-miR-6799-5p	CDKAL1	1
hsa-miR-6799-5p	COL28A1	1
hsa-miR-6799-5p	SLC4A1	1
hsa-miR-6799-5p	FCGR2A	1
hsa-miR-6799-5p	EFHD1	1
hsa-miR-6799-5p	CATSPER1	1
hsa-miR-6799-5p	BNIP2	1
hsa-miR-6799-5p	PTGDR2	1
hsa-miR-6799-5p	INTS5	1
hsa-miR-6799-5p	SLC5A6	1
hsa-miR-6799-5p	ZBTB20	1
hsa-miR-6799-5p	CMBL	1
hsa-miR-6799-5p	VARS2	1
hsa-miR-6799-5p	TRIM62	1
hsa-miR-6799-5p	SIN3B	1
hsa-miR-6799-5p	FZD4	1
hsa-miR-6799-5p	TRIM66	1
hsa-miR-6799-5p	PPP1R11	1
hsa-miR-6799-5p	C12orf79	1
hsa-miR-6799-5p	SLC4A8	1
hsa-miR-6799-5p	GPX5	1
hsa-miR-6799-5p	FNTA	1
hsa-miR-6799-5p	CST6	1
hsa-miR-6799-5p	PCYT1B	1
hsa-miR-6799-5p	VPS52	1
hsa-miR-6799-5p	ADAM19	1
hsa-miR-6799-5p	ARCN1	1
hsa-miR-6799-5p	KIF5C	1
hsa-miR-6799-5p	VHL	1
hsa-miR-6799-5p	TICAM1	1
hsa-miR-6799-5p	PRMT1	1
hsa-miR-6799-5p	SH3RF1	1
hsa-miR-6799-5p	GPSM3	1
hsa-miR-6799-5p	KIF18B	1
hsa-miR-6799-5p	SEC14L6	1
hsa-miR-6799-5p	GCFC2	1
hsa-miR-6799-5p	THRA	1
hsa-miR-6799-5p	PNLDC1	1
hsa-miR-6799-5p	KIF5B	1
hsa-miR-6799-5p	BCO2	1
hsa-miR-6799-5p	NRM	1
hsa-miR-6799-5p	ZNF266	1
hsa-miR-6799-5p	KRT81	1
hsa-miR-6799-5p	THNSL2	1
hsa-miR-6799-5p	MICALL1	1
hsa-miR-6799-5p	MXD4	1
hsa-miR-6799-5p	CBX5	1
hsa-miR-6799-5p	FRYL	1
hsa-miR-6799-5p	UPP1	1
hsa-miR-6799-5p	SLC4A2	1
hsa-miR-6799-5p	TACC2	1
hsa-miR-6799-5p	MICB	1
hsa-miR-6799-5p	MYEF2	1
hsa-miR-6799-5p	SCLY	1
hsa-miR-6799-5p	MYH13	1
hsa-miR-6799-5p	KIF17	1
hsa-miR-6799-5p	GMIP	1
hsa-miR-6799-5p	NCF4	1
hsa-miR-6799-5p	MANBAL	1
hsa-miR-6799-5p	ZNF112	1
hsa-miR-6799-5p	TNFRSF1A	1
hsa-miR-6799-5p	AMBP	1
hsa-miR-6799-5p	UBTF	1
hsa-miR-6799-5p	TMEM19	1
hsa-miR-6799-5p	SALL4	1
hsa-miR-6799-5p	RUFY2	1
hsa-miR-6799-5p	DENND2C	1
hsa-miR-6799-5p	RBM20	1
hsa-miR-6799-5p	SRCIN1	1
hsa-miR-6799-5p	AC087762.1	1
hsa-miR-6799-5p	ZNF618	1
hsa-miR-6799-5p	PTPRM	1
hsa-miR-6799-5p	IRAK3	1
hsa-miR-6799-5p	IL2RG	1
hsa-miR-6799-5p	TENM4	1
hsa-miR-6799-5p	HOXB5	1
hsa-miR-6799-5p	PCLO	1
hsa-miR-6799-5p	IDS	1
hsa-miR-6799-5p	ERCC1	1
hsa-miR-6799-5p	TEX13B	1
hsa-miR-6799-5p	MROH6	1
hsa-miR-6799-5p	BRF1	1
hsa-miR-6799-5p	QTRTD1	1
hsa-miR-6799-5p	DMRTA1	1
hsa-miR-6799-5p	PCDHGB5	1
hsa-miR-6799-5p	RP11-195F19.29	1
hsa-miR-6799-5p	LPCAT3	1
hsa-miR-6799-5p	DLL4	1
hsa-miR-6799-5p	SPSB2	1
hsa-miR-6799-5p	CDH13	1
hsa-miR-6799-5p	ARC	1
hsa-miR-6799-5p	VLDLR	1
hsa-miR-6799-5p	TSR3	1
hsa-miR-6799-5p	PCF11	1
hsa-miR-6799-5p	KHDRBS1	1
hsa-miR-6799-5p	PTPN6	1
hsa-miR-6799-5p	HSD17B8	1
hsa-miR-6799-5p	LDOC1L	1
hsa-miR-6799-5p	SBNO1	1
hsa-miR-6799-5p	RYR3	1
hsa-miR-6799-5p	RBBP6	1
hsa-miR-6799-5p	HNRNPR	1
hsa-miR-6799-5p	LRP1	1
hsa-miR-6799-5p	PLCB3	1
hsa-miR-6799-5p	TEAD4	1
hsa-miR-6799-5p	RP11-834C11.12	1
hsa-miR-6799-5p	ZNF148	1
hsa-miR-6799-5p	TRIM59	1
hsa-miR-6799-5p	WDR36	1
hsa-miR-6799-5p	TBX10	1
hsa-miR-6799-5p	BMPR1B	1
hsa-miR-6799-5p	ANGPT4	1
hsa-miR-6799-5p	LRFN3	1
hsa-miR-6799-5p	ZNF383	1
hsa-miR-6799-5p	ERI3	1
hsa-miR-6799-5p	SOX9	1
hsa-miR-6799-5p	DNMBP	1
hsa-miR-6799-5p	SIGLEC6	1
hsa-miR-6799-5p	COL10A1	1
hsa-miR-6799-5p	POFUT1	1
hsa-miR-6799-5p	SEMA4B	1
hsa-miR-6799-5p	FAM151A	1
hsa-miR-6799-5p	GCM1	1
hsa-miR-6799-5p	C16orf92	1
hsa-miR-6799-5p	NOD1	1
hsa-miR-6799-5p	RPS28	1
hsa-miR-6799-5p	SF3A1	1
hsa-miR-6799-5p	CCNC	1
hsa-miR-6799-5p	ALX1	1
hsa-miR-6799-5p	AMTN	1
hsa-miR-6799-5p	LINC00116	1
hsa-miR-6799-5p	TFAM	1
hsa-miR-6799-5p	PFN1	1
hsa-miR-6799-5p	AKIP1	1
hsa-miR-6799-5p	PADI2	1
hsa-miR-6799-5p	MATK	1
hsa-miR-6799-5p	KRT6A	1
hsa-miR-6799-5p	TRIML1	1
hsa-miR-6799-5p	PRDM6	1
hsa-miR-6799-5p	CCDC180	1
hsa-miR-6799-5p	DNAH9	1
hsa-miR-6799-5p	C4orf46	1
hsa-miR-6799-5p	SERF1A	1
hsa-miR-6799-5p	CDK10	1
hsa-miR-6799-5p	CCDC69	1
hsa-miR-6799-5p	FAM98C	1
hsa-miR-6799-5p	MCM7	1
hsa-miR-6799-5p	RAP1GDS1	1
hsa-miR-6799-5p	P3H3	1
hsa-miR-6799-5p	ONECUT3	1
hsa-miR-6799-5p	ADGRF5	1
hsa-miR-6799-5p	PDK1	1
hsa-miR-6799-5p	TMTC4	1
hsa-miR-6799-5p	RPS15A	1
hsa-miR-6799-5p	MS4A12	1
hsa-miR-6799-5p	ANGEL1	1
hsa-miR-6799-5p	PARK2	1
hsa-miR-6799-5p	POU5F1B	1
hsa-miR-6799-5p	DUSP8	1
hsa-miR-6799-5p	SMIM24	1
hsa-miR-6799-5p	TCF7	1
hsa-miR-6799-5p	SOAT2	1
hsa-miR-6799-5p	ATF6B	1
hsa-miR-6799-5p	FAM131C	1
hsa-miR-6799-5p	FCRL5	1
hsa-miR-6799-5p	CYP2D7	1
hsa-miR-6799-5p	MYOCD	1
hsa-miR-6799-5p	CIDEB	1
hsa-miR-6799-5p	ZSCAN22	1
hsa-miR-6799-5p	GNL1	1
hsa-miR-6799-5p	MDC1	1
hsa-miR-6799-5p	GAA	1
hsa-miR-6799-5p	ZNF812	1
hsa-miR-6799-5p	TBC1D9B	1
hsa-miR-6799-5p	KCNS1	1
hsa-miR-6799-5p	RRAS	1
hsa-miR-6799-5p	BTBD1	1
hsa-miR-6799-5p	CDK4	1
hsa-miR-6799-5p	FKBP6	1
hsa-miR-6799-5p	KLF16	1
hsa-miR-6799-5p	XKR4	1
hsa-miR-6799-5p	CHST5	1
hsa-miR-6799-5p	CGB5	1
hsa-miR-6799-5p	DDX25	1
hsa-miR-6799-5p	TRIM26	1
hsa-miR-6799-5p	NCR3	1
hsa-miR-6799-5p	TCF3	1
hsa-miR-6799-5p	POM121L7	1
hsa-miR-6799-5p	NUTM2E	1
hsa-miR-6799-5p	TLX2	1
hsa-miR-6799-5p	PPAP2C	1
hsa-miR-6799-5p	LMBR1L	1
hsa-miR-6799-5p	NAGPA	1
hsa-miR-6799-5p	PLB1	1
hsa-miR-6799-5p	INS-IGF2	1
hsa-miR-6799-5p	PAICS	1
hsa-miR-6799-5p	ZBTB44	1
hsa-miR-6799-5p	SLC16A12	1
hsa-miR-6799-5p	VPS18	1
hsa-miR-6799-5p	RTKN	1
hsa-miR-6799-5p	BMP1	1
hsa-miR-6799-5p	FAM19A5	1
hsa-miR-6799-5p	EPHX1	1
hsa-miR-6799-5p	RASGRP2	1
hsa-miR-6799-5p	RAI1	1
hsa-miR-6799-5p	RALGDS	1
hsa-miR-6799-5p	NIPA1	1
hsa-miR-6799-5p	PCYT1A	1
hsa-miR-6799-5p	CT47A10	1
hsa-miR-6799-5p	VWA7	1
hsa-miR-6799-5p	CD79B	1
hsa-miR-6799-5p	AKR1B1	1
hsa-miR-6799-5p	ARRB2	1
hsa-miR-6799-5p	OTX1	1
hsa-miR-6799-5p	CCDC51	1
hsa-miR-6799-5p	ITPR2	1
hsa-miR-6799-5p	OR2A42	1
hsa-miR-6799-5p	FAM91A1	1
hsa-miR-6799-5p	GRSF1	1
hsa-miR-6799-5p	YY2	1
hsa-miR-6799-5p	TRIM26	1
hsa-miR-6799-5p	STAMBP	1
hsa-miR-6799-5p	TRIM61	1
hsa-miR-6799-5p	TAF8	1
hsa-miR-6799-5p	PYDC1	1
hsa-miR-6799-5p	C11orf84	1
hsa-miR-6799-5p	RILPL2	1
hsa-miR-6799-5p	RPAP2	1
hsa-miR-6799-5p	SALL3	1
hsa-miR-6799-5p	ADPRH	1
hsa-miR-6799-5p	PIGR	1
hsa-miR-6799-5p	CES3	1
hsa-miR-6799-5p	SYT15	1
hsa-miR-6799-5p	ORC1	1
hsa-miR-6799-5p	REL	1
hsa-miR-6799-5p	C1orf61	1
hsa-miR-6799-5p	NPIPB3	1
hsa-miR-6799-5p	SFXN5	1
hsa-miR-6799-5p	ZNF268	1
hsa-miR-6799-5p	CTNNBIP1	1
hsa-miR-6799-5p	THRAP3	1
hsa-miR-6799-5p	ZBTB8A	1
hsa-miR-6799-5p	ABLIM3	1
hsa-miR-6799-5p	LRCH3	1
hsa-miR-6799-5p	FAM122A	1
hsa-miR-6799-5p	IGFBP2	1
hsa-miR-6799-5p	DPCR1	1
hsa-miR-6799-5p	NKAPL	1
hsa-miR-6799-5p	NCKAP1L	1
hsa-miR-6799-5p	TRIM44	1
hsa-miR-6799-5p	TRIM41	1
hsa-miR-6799-5p	TREX1	1
hsa-miR-6799-5p	FAM78B	1
hsa-miR-6799-5p	TNXB	1
hsa-miR-6799-5p	RABL6	1
hsa-miR-6799-5p	POU2AF1	1
hsa-miR-6799-5p	ANKIB1	1
hsa-miR-6799-5p	SH2D7	1
hsa-miR-6799-5p	KLF9	1
hsa-miR-6799-5p	MLLT11	1
hsa-miR-6799-5p	SETD5	1
hsa-miR-6799-5p	COL11A2	1
hsa-miR-6799-5p	ESRRG	1
hsa-miR-6799-5p	CLIC1	1
hsa-miR-6799-5p	TTC7A	1
hsa-miR-6799-5p	FOXQ1	1
hsa-miR-6799-5p	RMDN1	1
hsa-miR-6799-5p	DIDO1	1
hsa-miR-6799-5p	AGPAT1	1
hsa-miR-6799-5p	PAQR6	1
hsa-miR-6799-5p	CYSTM1	1
hsa-miR-6799-5p	RAB6B	1
hsa-miR-6799-5p	CCDC124	1
hsa-miR-6799-5p	DNAH1	1
hsa-miR-6799-5p	COG8	1
hsa-miR-6799-5p	ZFYVE1	1
hsa-miR-6799-5p	ZNF780B	1
hsa-miR-6799-5p	CREB3	1
hsa-miR-6799-5p	NKAP	1
hsa-miR-6799-5p	ATG12	1
hsa-miR-6799-5p	SLC9B2	1
hsa-miR-6799-5p	MRGPRE	1
hsa-miR-6799-5p	POMC	1
hsa-miR-6799-5p	ACTL6A	1
hsa-miR-6799-5p	SIK3	1
hsa-miR-6799-5p	AIFM3	1
hsa-miR-6799-5p	FAM120B	1
hsa-miR-6799-5p	RHOB	1
hsa-miR-6799-5p	SEMA5A	1
hsa-miR-6799-5p	NUAK2	1
hsa-miR-6799-5p	PHAX	1
hsa-miR-6799-5p	TEX261	1
hsa-miR-6799-5p	OTP	1
hsa-miR-6799-5p	RRNAD1	1
hsa-miR-6799-5p	KRT85	1
hsa-miR-6799-5p	IL9R	1
hsa-miR-6799-5p	GH1	1
hsa-miR-6799-5p	NANOS1	1
hsa-miR-6799-5p	RPL19	1
hsa-miR-6799-5p	SEMA4C	1
hsa-miR-6799-5p	TNFSF4	1
hsa-miR-6799-5p	ATP5L	1
hsa-miR-6799-5p	HNRNPD	1
hsa-miR-6799-5p	H2AFY2	1
hsa-miR-6799-5p	C14orf2	1
hsa-miR-6799-5p	MEGF9	1
hsa-miR-6799-5p	FREM2	1
hsa-miR-6799-5p	ADAMTSL5	1
hsa-miR-6799-5p	MECP2	1
hsa-miR-6799-5p	ZNF81	1
hsa-miR-6799-5p	COL27A1	1
hsa-miR-6799-5p	NXPH3	1
hsa-miR-6799-5p	DSC2	1
hsa-miR-6799-5p	INF2	1
hsa-miR-6799-5p	NCR3	1
hsa-miR-6799-5p	KIAA1755	1
hsa-miR-6799-5p	EPM2AIP1	1
hsa-miR-6799-5p	CD82	1
hsa-miR-6799-5p	FAM127C	1
hsa-miR-6799-5p	DCANP1	1
hsa-miR-6799-5p	GMPPA	1
hsa-miR-6799-5p	DIEXF	1
hsa-miR-6799-5p	ZNF324	1
hsa-miR-6799-5p	FLOT1	1
hsa-miR-6799-5p	CCKBR	1
hsa-miR-6799-5p	CCND2	1
hsa-miR-6799-5p	EGFLAM	1
hsa-miR-6799-5p	NKAIN4	1
hsa-miR-6799-5p	RAI2	1
hsa-miR-6799-5p	GRID1	1
hsa-miR-6799-5p	LTBP3	1
hsa-miR-6799-5p	AGAP6	1
hsa-miR-6799-5p	FBXL4	1
hsa-miR-6799-5p	SLC39A5	1
hsa-miR-6799-5p	SNRPC	1
hsa-miR-6799-5p	ZNF550	1
hsa-miR-6799-5p	MAST3	1
hsa-miR-6799-5p	ZBTB7B	1
hsa-miR-6799-5p	USP17L3	1
hsa-miR-6799-5p	PADI6	1
hsa-miR-6799-5p	TRIM38	1
hsa-miR-6799-5p	PPM1A	1
hsa-miR-6799-5p	DNAH11	1
hsa-miR-6799-5p	SECTM1	1
hsa-miR-6799-5p	DTX3	1
hsa-miR-6799-5p	ISPD	1
hsa-miR-6799-5p	DKK3	1
hsa-miR-6799-5p	CYP2D6	1
hsa-miR-6799-5p	DCAF4L1	1
hsa-miR-6799-5p	ADCY1	1
hsa-miR-6799-5p	PPT2	1
hsa-miR-6799-5p	DPM3	1
hsa-miR-6799-5p	VPS45	1
hsa-miR-6799-5p	RAC1	1
hsa-miR-6799-5p	RP11-101E3.5	1
hsa-miR-6799-5p	GINM1	1
hsa-miR-6799-5p	NCAPH	1
hsa-miR-6799-5p	ZNF417	1
hsa-miR-6799-5p	DSCR8	1
hsa-miR-6799-5p	CNNM4	1
hsa-miR-6799-5p	ODF2	1
hsa-miR-6799-5p	GNPNAT1	1
hsa-miR-6799-5p	URB2	1
hsa-miR-6799-5p	DCAF16	1
hsa-miR-6799-5p	ABCG1	1
hsa-miR-6799-5p	PSD2	1
hsa-miR-6799-5p	NLRP9	1
hsa-miR-6799-5p	ELP3	1
hsa-miR-6799-5p	RIMBP2	1
hsa-miR-6799-5p	AGPAT6	1
hsa-miR-6799-5p	PSORS1C2	1
hsa-miR-6799-5p	ADGRG6	1
hsa-miR-6799-5p	RHBDD3	1
hsa-miR-6799-5p	IL11RA	1
hsa-miR-6799-5p	DLG5	1
hsa-miR-6799-5p	PRDM11	1
hsa-miR-6799-5p	MED30	1
hsa-miR-6799-5p	FAM117A	1
hsa-miR-6799-5p	CDSN	1
hsa-miR-6799-5p	A2ML1	1
hsa-miR-6799-5p	FBXO2	1
hsa-miR-6799-5p	VSIG10L	1
hsa-miR-6799-5p	LAMP1	1
hsa-miR-6799-5p	STON2	1
hsa-miR-6799-5p	NCR2	1
hsa-miR-6799-5p	PRNP	1
hsa-miR-6799-5p	C5orf56	1
hsa-miR-6799-5p	SPATS2L	1
hsa-miR-6799-5p	URGCP	1
hsa-miR-6799-5p	FADS3	1
hsa-miR-6799-5p	LYZL6	1
hsa-miR-6799-5p	GPR89B	1
hsa-miR-6799-5p	TAOK2	1
hsa-miR-6799-5p	SVOPL	1
hsa-miR-6799-5p	ZSWIM7	1
hsa-miR-6799-5p	FAM220A	1
hsa-miR-6799-5p	HABP4	1
hsa-miR-6799-5p	KCNN3	1
hsa-miR-6799-5p	DNM1	1
hsa-miR-6799-5p	ANGPT2	1
hsa-miR-6799-5p	LYRM1	1
hsa-miR-6799-5p	TIGD3	1
hsa-miR-6799-5p	APLP2	1
hsa-miR-6799-5p	C1orf74	1
hsa-miR-6799-5p	AHSG	1
hsa-miR-6799-5p	MYH1	1
hsa-miR-6799-5p	DHX57	1
hsa-miR-6799-5p	TBC1D3K	1
hsa-miR-6799-5p	CYP4X1	1
hsa-miR-6799-5p	CECR2	1
hsa-miR-6799-5p	KNCN	1
hsa-miR-6799-5p	BCL2L14	1
hsa-miR-6799-5p	TRIM25	1
hsa-miR-6799-5p	MAGI2	1
hsa-miR-6799-5p	LCE2A	1
hsa-miR-6799-5p	PPP2R5B	1
hsa-miR-6799-5p	TAP2	1
hsa-miR-6799-5p	DZIP1	1
hsa-miR-6799-5p	TNXB	1
hsa-miR-6799-5p	ULK2	1
hsa-miR-6799-5p	IQSEC2	1
hsa-miR-6799-5p	CTD-2135J3.4	1
hsa-miR-6799-5p	USB1	1
hsa-miR-6799-5p	DTX4	1
hsa-miR-6799-5p	SSX1	1
hsa-miR-6799-5p	AC118758.1	1
hsa-miR-6799-5p	KLF17	1
hsa-miR-6799-5p	RGS12	1
hsa-miR-6799-5p	TNFSF18	1
hsa-miR-6799-5p	SOBP	1
hsa-miR-6799-5p	JDP2	1
hsa-miR-6799-5p	MATR3	1
hsa-miR-6799-5p	HOXB8	1
hsa-miR-6799-5p	FAM219A	1
hsa-miR-6799-5p	UNC13B	1
hsa-miR-6799-5p	TTC39C	1
hsa-miR-6799-5p	HCST	1
hsa-miR-6799-5p	GRAMD1A	1
hsa-miR-6799-5p	HINFP	1
hsa-miR-6799-5p	PPARD	1
hsa-miR-6799-5p	AL358852.1	1
hsa-miR-6799-5p	SOGA1	1
hsa-miR-6799-5p	RELT	1
hsa-miR-6799-5p	HMGXB4	1
hsa-miR-6799-5p	ADAMTS13	1
hsa-miR-6799-5p	FBXL19	1
hsa-miR-6799-5p	EXOC4	1
hsa-miR-6799-5p	IRGM	1
hsa-miR-6799-5p	SLC38A7	1
hsa-miR-6799-5p	ARHGEF16	1
hsa-miR-6799-5p	CCNA1	1
hsa-miR-6799-5p	F11R	1
hsa-miR-6799-5p	KCNJ1	1
hsa-miR-6799-5p	CPTP	1
hsa-miR-6799-5p	PF4V1	1
hsa-miR-6799-5p	KCTD7	1
hsa-miR-6799-5p	AC004824.2	1
hsa-miR-6799-5p	ZNF70	1
hsa-miR-6799-5p	CBFB	1
hsa-miR-6799-5p	2020-09-06	1
hsa-miR-6799-5p	SPATA31A6	1
hsa-miR-6799-5p	KRTAP9-6	1
hsa-miR-6799-5p	TIAM2	1
hsa-miR-6799-5p	ZCCHC11	1
hsa-miR-6799-5p	ARHGEF40	1
hsa-miR-6799-5p	AGER	1
hsa-miR-6799-5p	TNFAIP2	1
hsa-miR-6799-5p	VPS35	1
hsa-miR-6799-5p	MPP3	1
hsa-miR-6799-5p	ISG20L2	1
hsa-miR-6799-5p	TRIM49B	1
hsa-miR-6799-5p	CFH	1
hsa-miR-6799-5p	LRRC4C	1
hsa-miR-6799-5p	PSORS1C1	1
hsa-miR-6799-5p	PLAUR	1
hsa-miR-6799-5p	ZNF792	1
hsa-miR-6799-5p	SNAP47	1
hsa-miR-6799-5p	C22orf15	1
hsa-miR-6799-5p	HARS	1
hsa-miR-6799-5p	PIM1	1
hsa-miR-6799-5p	TMEM145	1
hsa-miR-6799-5p	ITPKC	1
hsa-miR-6799-5p	KBTBD12	1
hsa-miR-6799-5p	RSPH6A	1
hsa-miR-6799-5p	KIAA1598	1
hsa-miR-6799-5p	RGS8	1
hsa-miR-6799-5p	DDAH2	1
hsa-miR-6799-5p	GABRA4	1
hsa-miR-6799-5p	CHD4	1
hsa-miR-6799-5p	PLD6	1
hsa-miR-6799-5p	C11orf30	1
hsa-miR-6799-5p	GABRG2	1
hsa-miR-6799-5p	OR51S1	1
hsa-miR-6799-5p	SH3RF3	1
hsa-miR-6799-5p	TMED8	1
hsa-miR-6799-5p	MICALL2	1
hsa-miR-6799-5p	SLC4A5	1
hsa-miR-6799-5p	RNF39	1
hsa-miR-6799-5p	RBBP9	1
hsa-miR-6799-5p	PDE4D	1
hsa-miR-6799-5p	TMEM102	1
hsa-miR-6799-5p	MEX3B	1
hsa-miR-6799-5p	MOB3A	1
hsa-miR-6799-5p	BBS2	1
hsa-miR-6799-5p	UBR5	1
hsa-miR-6799-5p	NEU1	1
hsa-miR-6799-5p	HSD17B1	1
hsa-miR-6799-5p	KIF19	1
hsa-miR-6799-5p	FGFBP3	1
hsa-miR-6799-5p	HAAO	1
hsa-miR-6799-5p	NLRP1	1
hsa-miR-6799-5p	PGAP2	1
hsa-miR-6799-5p	FER1L5	1
hsa-miR-6799-5p	FAM71F2	1
hsa-miR-6799-5p	MAP1LC3A	1
hsa-miR-6799-5p	CELF2	1
hsa-miR-6799-5p	RAB3GAP2	1
hsa-miR-6799-5p	SYNGR4	1
hsa-miR-6799-5p	FOXA3	1
hsa-miR-6799-5p	ANKRD24	1
hsa-miR-6799-5p	SNX33	1
hsa-miR-6799-5p	NCOR2	1
hsa-miR-6799-5p	GINS4	1
hsa-miR-6799-5p	UBE2D4	1
hsa-miR-6799-5p	C19orf54	1
hsa-miR-6799-5p	LFNG	1
hsa-miR-6799-5p	FP325331.1	1
hsa-miR-6799-5p	TMEM8A	1
hsa-miR-6799-5p	GRM4	1
hsa-miR-6799-5p	FDXACB1	1
hsa-miR-6799-5p	BAG6	1
hsa-miR-6799-5p	CHST4	1
hsa-miR-6799-5p	KIF1C	1
hsa-miR-6799-5p	TMEM237	1
hsa-miR-6799-5p	PLEKHA2	1
hsa-miR-6799-5p	UBAP1L	1
hsa-miR-6799-5p	IFITM2	1
hsa-miR-6799-5p	CTDNEP1	1
hsa-miR-6799-5p	BAG6	1
hsa-miR-6799-5p	PKD1L1	1
hsa-miR-6799-5p	TMEM120B	1
hsa-miR-6799-5p	ADAD2	1
hsa-miR-6799-5p	TOM1L1	1
hsa-miR-6799-5p	MURC	1
hsa-miR-6799-5p	MTFMT	1
hsa-miR-6799-5p	ZSCAN5A	1
hsa-miR-6799-5p	TSPAN33	1
hsa-miR-6799-5p	SERPIND1	1
hsa-miR-6799-5p	STAT6	1
hsa-miR-6799-5p	GLMP	1
hsa-miR-6799-5p	AARS	1
hsa-miR-6799-5p	PPP1R14D	1
hsa-miR-6799-5p	USP20	1
hsa-miR-6799-5p	SATB1	1
hsa-miR-6799-5p	SLC39A1	1
hsa-miR-6799-5p	ALDOA	1
hsa-miR-6799-5p	FRA10AC1	1
hsa-miR-6799-5p	ABCF1	1
hsa-miR-6799-5p	DMRTC1B	1
hsa-miR-6799-5p	MS4A1	1
hsa-miR-6799-5p	SYT7	1
hsa-miR-6799-5p	CCDC106	1
hsa-miR-6799-5p	CCDC120	1
hsa-miR-6799-5p	PTBP3	1
hsa-miR-6799-5p	ZNF853	1
hsa-miR-6799-5p	SPRR2D	1
hsa-miR-6799-5p	ADGRL3	1
hsa-miR-6799-5p	FGF11	1
hsa-miR-6799-5p	TREM1	1
hsa-miR-6799-5p	ALOX12	1
hsa-miR-6799-5p	ZDHHC17	1
hsa-miR-6799-5p	COA7	1
hsa-miR-6799-5p	CYTH4	1
hsa-miR-6799-5p	DOCK8	1
hsa-miR-6799-5p	SLC7A7	1
hsa-miR-6799-5p	SLC2A11	1
hsa-miR-6799-5p	NENF	1
hsa-miR-6799-5p	RAB27B	1
hsa-miR-6799-5p	NDUFB10	1
hsa-miR-6799-5p	SF3A3	1
hsa-miR-6799-5p	ZNF488	1
hsa-miR-6799-5p	SORT1	1
hsa-miR-6799-5p	IL3	1
hsa-miR-6799-5p	RNF39	1
hsa-miR-6799-5p	CAPG	1
hsa-miR-6799-5p	MAPK3	1
hsa-miR-6799-5p	FLII	1
hsa-miR-6799-5p	B4GALNT1	1
hsa-miR-6799-5p	ZCCHC17	1
hsa-miR-6799-5p	PREX1	1
hsa-miR-6799-5p	RAP1GAP2	1
hsa-miR-6799-5p	ARHGAP35	1
hsa-miR-6799-5p	IL22RA1	1
hsa-miR-6799-5p	C1orf234	1
hsa-miR-6799-5p	LCE2D	1
hsa-miR-6799-5p	IL12A	1
hsa-miR-6799-5p	TMEM108	1
hsa-miR-6799-5p	TNPO2	1
hsa-miR-6799-5p	CHCHD6	1
hsa-miR-6799-5p	TET3	1
hsa-miR-6799-5p	PCDHB3	1
hsa-miR-6799-5p	SART3	1
hsa-miR-6799-5p	HEATR5B	1
hsa-miR-6799-5p	SP2	1
hsa-miR-6799-5p	CCDC57	1
hsa-miR-6799-5p	LOH12CR1	1
hsa-miR-6799-5p	PSG4	1
hsa-miR-6799-5p	GABRA5	1
hsa-miR-6799-5p	KIF22	1
hsa-miR-6799-5p	NRL	1
hsa-miR-6799-5p	FBLN2	1
hsa-miR-6799-5p	INHBA	1
hsa-miR-6799-5p	DOCK1	1
hsa-miR-6799-5p	OPHN1	1
hsa-miR-6799-5p	RGP1	1
hsa-miR-6799-5p	ATXN1	1
hsa-miR-6799-5p	MECOM	1
hsa-miR-6799-5p	C2CD4C	1
hsa-miR-6799-5p	LONP1	1
hsa-miR-6799-5p	ZIC1	1
hsa-miR-6799-5p	THEMIS	1
hsa-miR-6799-5p	IMPDH1	1
hsa-miR-6799-5p	OR5A1	1
hsa-miR-6799-5p	STK4	1
hsa-miR-6799-5p	SYBU	1
hsa-miR-6799-5p	CCKAR	1
hsa-miR-6799-5p	CIZ1	1
hsa-miR-6799-5p	BMP2	1
hsa-miR-6799-5p	FAM117B	1
hsa-miR-6799-5p	FCER2	1
hsa-miR-6799-5p	VSTM5	1
hsa-miR-6799-5p	AL365181.2	1
hsa-miR-6799-5p	KCNMB1	1
hsa-miR-6799-5p	SH3BGRL3	1
hsa-miR-6799-5p	CP	1
hsa-miR-6799-5p	AMN	1
hsa-miR-6799-5p	NDUFA11	1
hsa-miR-6799-5p	PSORS1C1	1
hsa-miR-6799-5p	GNE	1
hsa-miR-6799-5p	NEUROD6	1
hsa-miR-6799-5p	HAUS3	1
hsa-miR-6799-5p	RASA4	1
hsa-miR-6799-5p	DOC2B	1
hsa-miR-6799-5p	ACOT6	1
hsa-miR-6799-5p	EIF3J	1
hsa-miR-6799-5p	ZNF444	1
hsa-miR-6799-5p	ESCO2	1
hsa-miR-6799-5p	RUNX2	1
hsa-miR-6799-5p	OR2S2	1
hsa-miR-6799-5p	BATF2	1
hsa-miR-6799-5p	SKIV2L	1
hsa-miR-6799-5p	LINGO1	1
hsa-miR-6799-5p	HEG1	1
hsa-miR-6799-5p	CPD	1
hsa-miR-6799-5p	AMER1	1
hsa-miR-6799-5p	RNF8	1
hsa-miR-6799-5p	ZBTB47	1
hsa-miR-6799-5p	DCP1A	1
hsa-miR-6799-5p	LIMK2	1
hsa-miR-6799-5p	ZNF660	1
hsa-miR-6799-5p	CTDSPL	1
hsa-miR-6799-5p	FRK	1
hsa-miR-6799-5p	OTUD7A	1
hsa-miR-6799-5p	FAM167A	1
hsa-miR-6799-5p	MFSD2B	1
hsa-miR-6799-5p	ZNF497	1
hsa-miR-6799-5p	ADGRV1	1
hsa-miR-6799-5p	ZNF652	1
hsa-miR-6799-5p	GPHN	1
hsa-miR-6799-5p	COL6A1	1
hsa-miR-6799-5p	UBA2	1
hsa-miR-6799-5p	SREBF2	1
hsa-miR-6799-5p	GTF2I	1
hsa-miR-6799-5p	NFIB	1
hsa-miR-6799-5p	MINK1	1
hsa-miR-6799-5p	MMD2	1
hsa-miR-6799-5p	PRAMEF25	1
hsa-miR-6799-5p	SUGCT	1
hsa-miR-6799-5p	CXCL3	1
hsa-miR-6799-5p	AP1B1	1
hsa-miR-6799-5p	LBP	1
hsa-miR-6799-5p	CCDC114	1
hsa-miR-6799-5p	TMEM165	1
hsa-miR-6799-5p	RPA4	1
hsa-miR-6799-5p	PSORS1C1	1
hsa-miR-6799-5p	RASL11B	1
hsa-miR-6799-5p	FANCB	1
hsa-miR-6799-5p	VPS51	1
hsa-miR-6799-5p	DCAF17	1
hsa-miR-6799-5p	EIF4EBP2	1
hsa-miR-6799-5p	STK32B	1
hsa-miR-6799-5p	SLC26A1	1
hsa-miR-6799-5p	AURKA	1
hsa-miR-6799-5p	DIRC2	1
hsa-miR-6799-5p	CCDC108	1
hsa-miR-6799-5p	ERAP1	1
hsa-miR-6799-5p	ATP6V0A2	1
hsa-miR-6799-5p	EEPD1	1
hsa-miR-6799-5p	PLEKHG2	1
hsa-miR-6799-5p	PLXDC2	1
hsa-miR-6799-5p	ANG	1
hsa-miR-6799-5p	ENO2	1
hsa-miR-6799-5p	CEP83	1
hsa-miR-6799-5p	PLEKHA3	1
hsa-miR-6799-5p	CREB3L4	1
hsa-miR-6799-5p	SPRR2E	1
hsa-miR-6799-5p	MAPK11	1
hsa-miR-6799-5p	RAB28	1
hsa-miR-6799-5p	SLC15A3	1
hsa-miR-6799-5p	USHBP1	1
hsa-miR-6799-5p	DDX1	1
hsa-miR-6799-5p	LCTL	1
hsa-miR-6799-5p	GPSM3	1
hsa-miR-6799-5p	DPCD	1
hsa-miR-6799-5p	HSD11B1L	1
hsa-miR-6799-5p	KRTAP4-8	1
hsa-miR-6799-5p	IGFBP1	1
hsa-miR-6799-5p	PRKACG	1
hsa-miR-6799-5p	TANGO6	1
hsa-miR-6799-5p	SUSD2	1
hsa-miR-6799-5p	PXT1	1
hsa-miR-6799-5p	DGAT1	1
hsa-miR-6799-5p	ISX	1
hsa-miR-6799-5p	ATF6B	1
hsa-miR-6799-5p	SMPX	1
hsa-miR-6799-5p	TRPM2	1
hsa-miR-6799-5p	DNAJC16	1
hsa-miR-6799-5p	HSPB2	1
hsa-miR-6799-5p	TMEM26	1
hsa-miR-6799-5p	CENPH	1
hsa-miR-6799-5p	DENND6B	1
hsa-miR-6799-5p	CUX1	1
hsa-miR-6799-5p	DTNB	1
hsa-miR-6799-5p	TRIM15	1
hsa-miR-6799-5p	ABHD17A	1
hsa-miR-6799-5p	JRK	1
hsa-miR-6799-5p	NOTCH4	1
hsa-miR-6799-5p	TRIM15	1
hsa-miR-6799-5p	KNDC1	1
hsa-miR-6799-5p	MYT1	1
hsa-miR-6799-5p	SRRD	1
hsa-miR-6799-5p	SGPP2	1
hsa-miR-6799-5p	NDRG4	1
hsa-miR-6799-5p	LILRA2	1
hsa-miR-6799-5p	TNFRSF21	1
hsa-miR-6799-5p	DYNLT3	1
hsa-miR-6799-5p	CDH2	1
hsa-miR-6799-5p	SLC46A1	1
hsa-miR-6799-5p	NOS2	1
hsa-miR-6799-5p	ARHGEF6	1
hsa-miR-6799-5p	ZNF571	1
hsa-miR-6799-5p	NPIPA2	1
hsa-miR-6799-5p	SRP72	1
hsa-miR-6799-5p	DBR1	1
hsa-miR-6799-5p	CLDN2	1
hsa-miR-6799-5p	TNFSF13B	1
hsa-miR-6799-5p	TTPAL	1
hsa-miR-6799-5p	CRLF3	1
hsa-miR-6799-5p	ERBB2IP	1
hsa-miR-6799-5p	ERF	1
hsa-miR-6799-5p	LDHD	1
hsa-miR-6799-5p	HIVEP3	1
hsa-miR-6799-5p	GAS2L1	1
hsa-miR-6799-5p	NOS1AP	1
hsa-miR-6799-5p	AGER	1
hsa-miR-6799-5p	FAM208A	1
hsa-miR-6799-5p	ADAM12	1
hsa-miR-6799-5p	AC004381.6	1
hsa-miR-6799-5p	MAZ	1
hsa-miR-6799-5p	TOMM34	1
hsa-miR-6799-5p	ACACA	1
hsa-miR-6799-5p	UBXN2B	1
hsa-miR-6799-5p	LCN9	1
hsa-miR-6799-5p	ABCF1	1
hsa-miR-6799-5p	SVIL	1
hsa-miR-6799-5p	PRAMEF14	1
hsa-miR-6799-5p	KCNK16	1
hsa-miR-6799-5p	FEM1A	1
hsa-miR-6799-5p	PAK6	1
hsa-miR-6799-5p	FAT2	1
hsa-miR-6799-5p	BMP2K	1
hsa-miR-6799-5p	SYT12	1
hsa-miR-6799-5p	PPIP5K2	1
hsa-miR-6799-5p	PTK6	1
hsa-miR-6799-5p	GPR78	1
hsa-miR-6799-5p	SERINC3	1
hsa-miR-6799-5p	SNRPN	1
hsa-miR-6799-5p	DNAH7	1
hsa-miR-6799-5p	PIKFYVE	1
hsa-miR-6799-5p	LIN37	1
hsa-miR-6799-5p	LRRC10	1
hsa-miR-6799-5p	CTSA	1
hsa-miR-6799-5p	ZNF414	1
hsa-miR-6799-5p	MARS	1
hsa-miR-6799-5p	TBC1D1	1
hsa-miR-6799-5p	ZSWIM1	1
hsa-miR-6799-5p	SPATA31A7	1
hsa-miR-6799-5p	AC004813.1	1
hsa-miR-6799-5p	CLCA4	1
hsa-miR-6799-5p	TNFRSF6B	1
hsa-miR-6799-5p	WDR88	1
hsa-miR-6799-5p	REEP6	1
hsa-miR-6799-5p	PTTG1	1
hsa-miR-6799-5p	CLN8	1
hsa-miR-6799-5p	PODNL1	1
hsa-miR-6799-5p	IVL	1
hsa-miR-6799-5p	AC013269.5	1
hsa-miR-6799-5p	LY6G5B	1
hsa-miR-6799-5p	C14orf183	1
hsa-miR-6799-5p	PAX8	1
hsa-miR-6799-5p	CNTRL	1
hsa-miR-6799-5p	CCHCR1	1
hsa-miR-6799-5p	MVB12B	1
hsa-miR-6799-5p	REEP2	1
hsa-miR-6799-5p	RFTN1	1
hsa-miR-6799-5p	PRDM8	1
hsa-miR-6799-5p	BIRC3	1
hsa-miR-6799-5p	ADAMTS17	1
hsa-miR-6799-5p	TSG101	1
hsa-miR-6799-5p	CORO2B	1
hsa-miR-6799-5p	MRPL3	1
hsa-miR-6799-5p	THEM6	1
hsa-miR-6799-5p	TRAF3IP1	1
hsa-miR-6799-5p	ADGRA2	1
hsa-miR-6799-5p	SH3BP1	1
hsa-miR-6799-5p	MYOZ3	1
hsa-miR-6799-5p	NRP2	1
hsa-miR-6799-5p	SUFU	1
hsa-miR-6799-5p	C5orf63	1
hsa-miR-6799-5p	KNOP1	1
hsa-miR-6799-5p	SIGLEC5	1
hsa-miR-6799-5p	SAMD3	1
hsa-miR-6799-5p	CDK2	1
hsa-miR-6799-5p	FBXO10	1
hsa-miR-6799-5p	ADCY10	1
hsa-miR-6799-5p	MRPL38	1
hsa-miR-6799-5p	ZNF493	1
hsa-miR-6799-5p	VARS	1
hsa-miR-6799-5p	ZFAND4	1
hsa-miR-6799-5p	BPIFC	1
hsa-miR-6799-5p	DAXX	1
hsa-miR-6799-5p	FGFR2	1
hsa-miR-6799-5p	BAG6	1
hsa-miR-6799-5p	L3MBTL1	1
hsa-miR-6799-5p	TBX19	1
hsa-miR-6799-5p	MAP2	1
hsa-miR-6799-5p	TNC	1
hsa-miR-6799-5p	TOX4	1
hsa-miR-6799-5p	TSPAN3	1
hsa-miR-6799-5p	AL645728.1	1
hsa-miR-6799-5p	FRMD1	1
hsa-miR-6799-5p	SLC39A13	1
hsa-miR-6799-5p	C7orf62	1
hsa-miR-6799-5p	RUFY3	1
hsa-miR-6799-5p	RFFL	1
hsa-miR-6799-5p	FCGBP	1
hsa-miR-6799-5p	RSPH10B2	1
hsa-miR-6799-5p	LIG1	1
hsa-miR-6799-5p	APH1A	1
hsa-miR-6799-5p	TSC22D4	1
hsa-miR-6799-5p	OSTC	1
hsa-miR-6799-5p	RTN4RL2	1
hsa-miR-6799-5p	MCHR1	1
hsa-miR-6799-5p	SLCO2B1	1
hsa-miR-6799-5p	PEX13	1
hsa-miR-6799-5p	TMEM189-UBE2V1	1
hsa-miR-6799-5p	WNT5B	1
hsa-miR-6799-5p	HDGF	1
hsa-miR-6799-5p	TBC1D10B	1
hsa-miR-6799-5p	NRM	1
hsa-miR-6799-5p	FPGT-TNNI3K	1
hsa-miR-6799-5p	POSTN	1
hsa-miR-6799-5p	SCGN	1
hsa-miR-6799-5p	SYNJ1	1
hsa-miR-6799-5p	NEU3	1
hsa-miR-6799-5p	ITM2C	1
hsa-miR-6799-5p	COPZ1	1
hsa-miR-6799-5p	FRG2B	1
hsa-miR-6799-5p	UFSP1	1
hsa-miR-6799-5p	PRKCA	1
hsa-miR-6799-5p	MICAL3	1
hsa-miR-6799-5p	C14orf1	1
hsa-miR-6799-5p	CASR	1
hsa-miR-6799-5p	HIRIP3	1
hsa-miR-6799-5p	BHLHE40	1
hsa-miR-6799-5p	LYST	1
hsa-miR-6799-5p	SENP3	1
hsa-miR-6799-5p	ST8SIA3	1
hsa-miR-6799-5p	EFCAB14	1
hsa-miR-6799-5p	TRIM49C	1
hsa-miR-6799-5p	AGAP1	1
hsa-miR-6799-5p	ATG4B	1
hsa-miR-6799-5p	PMFBP1	1
hsa-miR-6799-5p	TMEM236	1
hsa-miR-6799-5p	MZF1	1
hsa-miR-6799-5p	COL9A2	1
hsa-miR-6799-5p	SNTG2	1
hsa-miR-6799-5p	CYP4F11	1
hsa-miR-6799-5p	BIRC2	1
hsa-miR-6799-5p	ERICH3	1
hsa-miR-6799-5p	TAT	1
hsa-miR-6799-5p	ABAT	1
hsa-miR-6799-5p	MSH5	1
hsa-miR-6799-5p	YTHDF2	1
hsa-miR-6799-5p	GPR119	1
hsa-miR-6799-5p	G6PC	1
hsa-miR-6799-5p	OR8A1	1
hsa-miR-6799-5p	FBF1	1
hsa-miR-6799-5p	SLC12A4	1
hsa-miR-6799-5p	PGM2L1	1
hsa-miR-6799-5p	AQP1	1
hsa-miR-6799-5p	DPYSL3	1
hsa-miR-6799-5p	CCDC96	1
hsa-miR-6799-5p	ATG7	1
hsa-miR-6799-5p	TYK2	1
hsa-miR-6799-5p	AGO3	1
hsa-miR-6799-5p	HS6ST3	1
hsa-miR-6799-5p	CPXCR1	1
hsa-miR-6799-5p	DQX1	1
hsa-miR-6799-5p	SBSPON	1
hsa-miR-6799-5p	PIPOX	1
hsa-miR-6799-5p	PPM1D	1
hsa-miR-6799-5p	LTBP1	1
hsa-miR-6799-5p	ARF5	1
hsa-miR-6799-5p	PRAME	1
hsa-miR-6799-5p	PLA2G2F	1
hsa-miR-6799-5p	ABHD14A	1
hsa-miR-6799-5p	FNBP4	1
hsa-miR-6799-5p	NR4A3	1
hsa-miR-6799-5p	HYOU1	1
hsa-miR-6799-5p	PSMG2	1
hsa-miR-6799-5p	CDYL	1
hsa-miR-6799-5p	SDHD	1
hsa-miR-6799-5p	PHACTR2	1
hsa-miR-6799-5p	ZNF746	1
hsa-miR-6799-5p	ADARB1	1
hsa-miR-6799-5p	TIMELESS	1
hsa-miR-6799-5p	GINS3	1
hsa-miR-6799-5p	TRIM27	1
hsa-miR-6799-5p	HOPX	1
hsa-miR-6799-5p	RP11-54C4.3	1
hsa-miR-6799-5p	SYT10	1
hsa-miR-6799-5p	RNF180	1
hsa-miR-6799-5p	DPYSL2	1
hsa-miR-6799-5p	FAM53A	1
hsa-miR-6799-5p	SNAP29	1
hsa-miR-6799-5p	NLRC5	1
hsa-miR-6799-5p	UBXN10	1
hsa-miR-6799-5p	PRICKLE2	1
hsa-miR-6799-5p	CASQ1	1
hsa-miR-6799-5p	PEX6	1
hsa-miR-6799-5p	CTDP1	1
hsa-miR-6799-5p	OR2T29	1
hsa-miR-6799-5p	TOMM40L	1
hsa-miR-6799-5p	CA5A	1
hsa-miR-6799-5p	ABI3	1
hsa-miR-6799-5p	IFT52	1
hsa-miR-6799-5p	EIF4H	1
hsa-miR-6799-5p	CFAP36	1
hsa-miR-6799-5p	FAIM2	1
hsa-miR-6799-5p	GPT	1
hsa-miR-6799-5p	SOCS7	1
hsa-miR-6799-5p	ZNF117	1
hsa-miR-6799-5p	NLRP14	1
hsa-miR-6799-5p	F12	1
hsa-miR-6799-5p	PGPEP1	1
hsa-miR-6799-5p	SLC16A7	1
hsa-miR-6799-5p	MAP3K13	1
hsa-miR-6799-5p	GCDH	1
hsa-miR-6799-5p	UNC5B	1
hsa-miR-6799-5p	RNH1	1
hsa-miR-6799-5p	PURG	1
hsa-miR-6799-5p	GSTT2B	1
hsa-miR-6799-5p	TBC1D2B	1
hsa-miR-6799-5p	ATP6V0A1	1
hsa-miR-6799-5p	CYP26A1	1
hsa-miR-6799-5p	GRASP	1
hsa-miR-6799-5p	PRMT5	1
hsa-miR-6799-5p	C12orf56	1
hsa-miR-6799-5p	EPHB2	1
hsa-miR-6799-5p	PATE4	1
hsa-miR-6799-5p	UPF3B	1
hsa-miR-6799-5p	SDSL	1
hsa-miR-6799-5p	CD53	1
hsa-miR-6799-5p	HDAC5	1
hsa-miR-6799-5p	MTRF1L	1
hsa-miR-6799-5p	PCDH12	1
hsa-miR-6799-5p	ST3GAL3	1
hsa-miR-6799-5p	DDX55	1
hsa-miR-6799-5p	ZNRF2	1
hsa-miR-6799-5p	OLFML1	1
hsa-miR-6799-5p	PPP5D1	1
hsa-miR-6799-5p	AL929561.1	1
hsa-miR-6799-5p	HDAC6	1
hsa-miR-6799-5p	CR2	1
hsa-miR-6799-5p	NPB	1
hsa-miR-6799-5p	GPR65	1
hsa-miR-6799-5p	ZBTB22	1
hsa-miR-6799-5p	TMEM68	1
hsa-miR-6799-5p	ATP6V1G2	1
hsa-miR-6799-5p	ATP13A4	1
hsa-miR-6799-5p	NOP9	1
hsa-miR-6799-5p	ACVR2A	1
hsa-miR-6799-5p	LSAMP	1
hsa-miR-6799-5p	ZNF142	1
hsa-miR-6799-5p	SLC37A2	1
hsa-miR-6799-5p	CDH15	1
hsa-miR-6799-5p	PCSK6	1
hsa-miR-6799-5p	CDAN1	1
hsa-miR-6799-5p	S100A1	1
hsa-miR-6799-5p	CCDC36	1
hsa-miR-6799-5p	RNF207	1
hsa-miR-6799-5p	TSPAN11	1
hsa-miR-6799-5p	TMPRSS7	1
hsa-miR-6799-5p	LAPTM5	1
hsa-miR-6799-5p	DACT3	1
hsa-miR-6799-5p	MIDN	1
hsa-miR-6799-5p	NPIPA8	1
hsa-miR-6799-5p	CH507-9B2.3	1
hsa-miR-6799-5p	OR6P1	1
hsa-miR-6799-5p	ARSB	1
hsa-miR-6799-5p	PRAMEF26	1
hsa-miR-6799-5p	NCL	1
hsa-miR-6799-5p	TMEM105	1
hsa-miR-6799-5p	MRFAP1	1
hsa-miR-6799-5p	GFPT1	1
hsa-miR-6799-5p	GLB1L	1
hsa-miR-6799-5p	RFX4	1
hsa-miR-6799-5p	C7orf26	1
hsa-miR-6799-5p	OR52E6	1
hsa-miR-6799-5p	RUNX3	1
hsa-miR-6799-5p	MCHR2	1
hsa-miR-6799-5p	SLC7A5	1
hsa-miR-6799-5p	HOXC11	1
hsa-miR-6799-5p	CTHRC1	1
hsa-miR-6799-5p	FRMPD3	1
hsa-miR-6799-5p	TIE1	1
hsa-miR-6799-5p	MAP6D1	1
hsa-miR-6799-5p	TMEM132E	1
hsa-miR-6799-5p	ILDR2	1
hsa-miR-6799-5p	SHISA8	1
hsa-miR-6799-5p	EFNA3	1
hsa-miR-6799-5p	CIAO1	1
hsa-miR-6799-5p	SSX2B	1
hsa-miR-6799-5p	AGO2	1
hsa-miR-6799-5p	SCNN1D	1
hsa-miR-6799-5p	HEATR9	1
hsa-miR-6799-5p	POM121L12	1
hsa-miR-6799-5p	PTP4A2	1
hsa-miR-6799-5p	SOCS5	1
hsa-miR-6799-5p	DNAH2	1
hsa-miR-6799-5p	SLC6A15	1
hsa-miR-6799-5p	RAB1B	1
hsa-miR-6799-5p	TEP1	1
hsa-miR-6799-5p	TSPAN17	1
hsa-miR-6799-5p	INO80B	1
hsa-miR-6799-5p	ELP4	1
hsa-miR-6799-5p	SCN3B	1
hsa-miR-6799-5p	ZFYVE27	1
hsa-miR-6799-5p	C14orf178	1
hsa-miR-6799-5p	SCNN1G	1
hsa-miR-6799-5p	C9orf114	1
hsa-miR-6799-5p	FBLIM1	1
hsa-miR-6799-5p	PRIM2	1
hsa-miR-6799-5p	DLGAP3	1
hsa-miR-6799-5p	APOBEC3C	1
hsa-miR-6799-5p	FUT1	1
hsa-miR-6799-5p	OR52H1	1
hsa-miR-6799-5p	C10orf88	1
hsa-miR-6799-5p	CNTN4	1
hsa-miR-6799-5p	TNK2	1
hsa-miR-6799-5p	ALS2	1
hsa-miR-6799-5p	ANKH	1
hsa-miR-6799-5p	C8orf37	1
hsa-miR-6799-5p	HTR1F	1
hsa-miR-6799-5p	PKDREJ	1
hsa-miR-6799-5p	LYL1	1
hsa-miR-6799-5p	NOL9	1
hsa-miR-6799-5p	TAGLN3	1
hsa-miR-6799-5p	TBCD	1
hsa-miR-6799-5p	ZNF282	1
hsa-miR-6799-5p	ZC3H3	1
hsa-miR-6799-5p	API5	1
hsa-miR-6799-5p	SMAD4	1
hsa-miR-6799-5p	TAMM41	1
hsa-miR-6799-5p	PDK2	1
hsa-miR-6799-5p	FUT6	1
hsa-miR-6799-5p	C1orf174	1
hsa-miR-6799-5p	ZBTB17	1
hsa-miR-6799-5p	LRP2	1
hsa-miR-6799-5p	GPRC5A	1
hsa-miR-6799-5p	EIF2B5	1
hsa-miR-6799-5p	GPSM3	1
hsa-miR-6799-5p	CASZ1	1
hsa-miR-6799-5p	ASAP2	1
hsa-miR-6799-5p	ROCK1	1
hsa-miR-6799-5p	ZIC5	1
hsa-miR-6799-5p	APMAP	1
hsa-miR-6799-5p	MAT1A	1
hsa-miR-6799-5p	SCNN1A	1
hsa-miR-6799-5p	RABGAP1	1
hsa-miR-6799-5p	MAP7D3	1
hsa-miR-6799-5p	DRD4	1
hsa-miR-6799-5p	SAR1B	1
hsa-miR-6799-5p	FOXK1	1
hsa-miR-6799-5p	MIEF1	1
hsa-miR-6799-5p	SLC9A5	1
hsa-miR-6799-5p	ING3	1
hsa-miR-6799-5p	DSCR3	1
hsa-miR-6799-5p	RP5-877J2.1	1
hsa-miR-6799-5p	OS9	1
hsa-miR-6799-5p	MBD3	1
hsa-miR-6799-5p	PCIF1	1
hsa-miR-6799-5p	LRRC10B	1
hsa-miR-6799-5p	DLGAP1	1
hsa-miR-6799-5p	ZNF865	1
hsa-miR-6799-5p	EBNA1BP2	1
hsa-miR-6799-5p	C17orf100	1
hsa-miR-6799-5p	NCKIPSD	1
hsa-miR-6799-5p	XAB2	1
hsa-miR-6799-5p	SLC6A5	1
hsa-miR-6799-5p	HSPB7	1
hsa-miR-6799-5p	PPP4R2	1
hsa-miR-6799-5p	CCDC109B	1
hsa-miR-6799-5p	BTNL2	1
hsa-miR-6799-5p	TUBB	1
hsa-miR-6799-5p	CCT5	1
hsa-miR-6799-5p	ZSCAN29	1
hsa-miR-6799-5p	ADAMTS18	1
hsa-miR-6799-5p	DMWD	1
hsa-miR-6799-5p	LTA	1
hsa-miR-6799-5p	KCTD12	1
hsa-miR-6799-5p	CYP4A22	1
hsa-miR-6799-5p	ARSD	1
hsa-miR-6799-5p	MIPOL1	1
hsa-miR-6799-5p	BTN2A2	1
hsa-miR-6799-5p	GART	1
hsa-miR-6799-5p	POU3F2	1
hsa-miR-6799-5p	FZD3	1
hsa-miR-6799-5p	CADM1	1
hsa-miR-6799-5p	SP3	1
hsa-miR-6799-5p	CCDC24	1
hsa-miR-6799-5p	TRAF3IP3	1
hsa-miR-6799-5p	ADAMTS16	1
hsa-miR-6799-5p	ZNF217	1
hsa-miR-6799-5p	MTPAP	1
hsa-miR-6799-5p	IL27	1
hsa-miR-6799-5p	ATP6V1G2	1
hsa-miR-6799-5p	FLJ20019	1
hsa-miR-6799-5p	FOXE3	1
hsa-miR-6799-5p	NOA1	1
hsa-miR-6799-5p	RPGRIP1	1
hsa-miR-6799-5p	ADAM11	1
hsa-miR-6799-5p	AC009491.1	1
hsa-miR-6799-5p	FCHO1	1
hsa-miR-6799-5p	SLC7A6OS	1
hsa-miR-6799-5p	AC138969.4	1
hsa-miR-6799-5p	ANK3	1
hsa-miR-6799-5p	ACAP2	1
hsa-miR-6799-5p	EPOR	1
hsa-miR-6799-5p	SNX32	1
hsa-miR-6799-5p	PYGM	1
hsa-miR-6799-5p	MSN	1
hsa-miR-6799-5p	ADRM1	1
hsa-miR-6799-5p	EGFL8	1
hsa-miR-6799-5p	SLFNL1	1
hsa-miR-6799-5p	C1orf35	1
hsa-miR-6799-5p	AVIL	1
hsa-miR-6799-5p	MUC20	1
hsa-miR-6799-5p	SH2D3A	1
hsa-miR-6799-5p	FSHR	1
hsa-miR-6799-5p	FKSG63	1
hsa-miR-6799-5p	C2	1
hsa-miR-6799-5p	ISOC2	1
hsa-miR-6799-5p	PLAC8	1
hsa-miR-6799-5p	NR6A1	1
hsa-miR-6799-5p	DDX26B	1
hsa-miR-6799-5p	SLC45A3	1
hsa-miR-6799-5p	OPRK1	1
hsa-miR-6799-5p	ZNF665	1
hsa-miR-6799-5p	CCDC23	1
hsa-miR-6799-5p	FLYWCH2	1
hsa-miR-6799-5p	DXO	1
hsa-miR-6799-5p	COL17A1	1
hsa-miR-6799-5p	EFCAB11	1
hsa-miR-6799-5p	SLC22A11	1
hsa-miR-6799-5p	LLPH	1
hsa-miR-6799-5p	C1orf162	1
hsa-miR-6799-5p	FUOM	1
hsa-miR-6799-5p	AGBL5	1
hsa-miR-6799-5p	PERM1	1
hsa-miR-6799-5p	TNFAIP8L2	1
hsa-miR-6799-5p	ATP5SL	1
hsa-miR-6799-5p	RPN1	1
hsa-miR-6799-5p	LRRC47	1
hsa-miR-6799-5p	CARF	1
hsa-miR-6799-5p	CAND2	1
hsa-miR-6799-5p	PRRC2A	1
hsa-miR-6799-5p	KIF20A	1
hsa-miR-6799-5p	TXNL4B	1
hsa-miR-6799-5p	MGA	1
hsa-miR-6799-5p	SEMA4G	1
hsa-miR-6799-5p	IL17RA	1
hsa-miR-6799-5p	MAP4K3	1
hsa-miR-6799-5p	NCAPD3	1
hsa-miR-6799-5p	VWA7	1
hsa-miR-6799-5p	LGALSL	1
hsa-miR-6799-5p	CHCHD5	1
hsa-miR-6799-5p	TM4SF19	1
hsa-miR-6799-5p	TTC7B	1
hsa-miR-6799-5p	ZKSCAN8	1
hsa-miR-6799-5p	TBX22	1
hsa-miR-6799-5p	WEE1	1
hsa-miR-6799-5p	SLC35G5	1
hsa-miR-6799-5p	EOMES	1
hsa-miR-6799-5p	DNASE1	1
hsa-miR-6799-5p	AZI2	1
hsa-miR-6799-5p	GPR101	1
hsa-miR-6799-5p	LRRK1	1
hsa-miR-6799-5p	PRUNE2	1
hsa-miR-6799-5p	ISL2	1
hsa-miR-6799-5p	TTI1	1
hsa-miR-6799-5p	CCDC136	1
hsa-miR-6799-5p	PRAMEF5	1
hsa-miR-6799-5p	WDR44	1
hsa-miR-6799-5p	CEBPB	1
hsa-miR-6799-5p	CRMP1	1
hsa-miR-6799-5p	CETP	1
hsa-miR-6799-5p	SREBF1	1
hsa-miR-6799-5p	KLHDC2	1
hsa-miR-6799-5p	ARL5A	1
hsa-miR-6799-5p	MDFI	1
hsa-miR-6799-5p	FOXN3	1
hsa-miR-6799-5p	GPR17	1
hsa-miR-6799-5p	PLA2G12A	1
hsa-miR-6799-5p	HLA-A	1
hsa-miR-6799-5p	FAM155A	1
hsa-miR-6799-5p	OAZ3	1
hsa-miR-6799-5p	CHN1	1
hsa-miR-6799-5p	PANX2	1
hsa-miR-6799-5p	RELL2	1
hsa-miR-6799-5p	F5	1
hsa-miR-6799-5p	EFS	1
hsa-miR-6799-5p	MAP3K3	1
hsa-miR-6799-5p	PITPNA	1
hsa-miR-6799-5p	DEPTOR	1
hsa-miR-6799-5p	KRTAP10-4	1
hsa-miR-6799-5p	MMP28	1
hsa-miR-6799-5p	C1orf105	1
hsa-miR-6799-5p	CNIH4	1
hsa-miR-6799-5p	CEP41	1
hsa-miR-6799-5p	GPC1	1
hsa-miR-6799-5p	OR10C1	1
hsa-miR-6799-5p	TBC1D26	1
hsa-miR-6799-5p	WNT10B	1
hsa-miR-6799-5p	PANX1	1
hsa-miR-6799-5p	MGLL	1
hsa-miR-6799-5p	B3GNTL1	1
hsa-miR-6799-5p	QSOX1	1
hsa-miR-6799-5p	GJB4	1
hsa-miR-6799-5p	SETD4	1
hsa-miR-6799-5p	APAF1	1
hsa-miR-6799-5p	ARIH2	1
hsa-miR-6799-5p	DDR1	1
hsa-miR-6799-5p	NRIP1	1
hsa-miR-6799-5p	PDZD8	1
hsa-miR-6799-5p	FAM171A1	1
hsa-miR-6799-5p	NAA60	1
hsa-miR-6799-5p	ROBO1	1
hsa-miR-6799-5p	RRAGD	1
hsa-miR-6799-5p	RBM33	1
hsa-miR-6799-5p	CHRDL2	1
hsa-miR-6799-5p	ATP11AUN	1
hsa-miR-6799-5p	ITIH2	1
hsa-miR-6799-5p	NAA15	1
hsa-miR-6799-5p	MYO9B	1
hsa-miR-6799-5p	FBRS	1
hsa-miR-6799-5p	RSU1	1
hsa-miR-6799-5p	KCNJ10	1
hsa-miR-6799-5p	OR2H1	1
hsa-miR-6799-5p	TAF6	1
hsa-miR-6799-5p	DUOXA2	1
hsa-miR-6799-5p	SLC4A10	1
hsa-miR-6799-5p	ONECUT1	1
hsa-miR-6799-5p	FBXW8	1
hsa-miR-6799-5p	C9orf72	1
hsa-miR-6799-5p	BRMS1	1
hsa-miR-6799-5p	GDPD2	1
hsa-miR-6799-5p	OSBPL11	1
hsa-miR-6799-5p	ETF1	1
hsa-miR-6799-5p	APOBEC3G	1
hsa-miR-6799-5p	BSG	1
hsa-miR-6799-5p	CAV1	1
hsa-miR-6799-5p	XCR1	1
hsa-miR-6799-5p	PLEC	1
hsa-miR-6799-5p	OR5P3	1
hsa-miR-6799-5p	SCNM1	1
hsa-miR-6799-5p	MMP17	1
hsa-miR-6799-5p	TSPAN14	1
hsa-miR-6799-5p	GHR	1
hsa-miR-6799-5p	PIK3IP1	1
hsa-miR-6799-5p	CNTD2	1
hsa-miR-6799-5p	ACBD4	1
hsa-miR-6799-5p	KIN	1
hsa-miR-6799-5p	ALMS1	1
hsa-miR-6799-5p	KCNJ5	1
hsa-miR-6799-5p	HABP2	1
hsa-miR-6799-5p	OR9Q2	1
hsa-miR-6799-5p	GOLGB1	1
hsa-miR-6799-5p	LRRC19	1
hsa-miR-6799-5p	LRP10	1
hsa-miR-6799-5p	ADAR	1
hsa-miR-6799-5p	FEM1B	1
hsa-miR-6799-5p	PTK7	1
hsa-miR-6799-5p	DGKA	1
hsa-miR-6799-5p	PCOLCE	1
hsa-miR-6799-5p	DMRTC2	1
hsa-miR-6799-5p	B3GALT4	1
hsa-miR-6799-5p	HPSE2	1
hsa-miR-6799-5p	CYP4B1	1
hsa-miR-6799-5p	SLC24A5	1
hsa-miR-6799-5p	RAET1L	1
hsa-miR-6799-5p	VARS	1
hsa-miR-6799-5p	MLLT4	1
hsa-miR-6799-5p	DENND5A	1
hsa-miR-6799-5p	CNPPD1	1
hsa-miR-6799-5p	CHML	1
hsa-miR-6799-5p	GPR182	1
hsa-miR-6799-5p	MEGF8	1
hsa-miR-6799-5p	RBM24	1
hsa-miR-6799-5p	OTOP1	1
hsa-miR-6799-5p	RHOA	1
hsa-miR-6799-5p	DDR2	1
hsa-miR-6799-5p	VAX1	1
hsa-miR-6799-5p	UMODL1	1
hsa-miR-6799-5p	FZD8	1
hsa-miR-6799-5p	SRF	1
hsa-miR-6799-5p	RAB19	1
hsa-miR-6799-5p	SMG6	1
hsa-miR-6799-5p	EXT1	1
hsa-miR-6799-5p	ELAVL1	1
hsa-miR-6799-5p	NT5DC3	1
hsa-miR-6799-5p	SPEF1	1
hsa-miR-6799-5p	ANKRD16	1
hsa-miR-6799-5p	INHA	1
hsa-miR-6799-5p	HSFX1	1
hsa-miR-6799-5p	CLIC1	1
hsa-miR-6799-5p	NRSN1	1
hsa-miR-6799-5p	ZBTB45	1
hsa-miR-6799-5p	OR10G8	1
hsa-miR-6799-5p	MCU	1
hsa-miR-6799-5p	TAL1	1
hsa-miR-6799-5p	ABCA9	1
hsa-miR-6799-5p	TTC24	1
hsa-miR-6799-5p	ARFRP1	1
hsa-miR-6799-5p	KIAA0922	1
hsa-miR-6799-5p	FBLL1	1
hsa-miR-6799-5p	POLRMT	1
hsa-miR-6799-5p	CSNK2B	1
hsa-miR-6799-5p	EIF2AK2	1
hsa-miR-6799-5p	RP11-240B13.2	1
hsa-miR-6799-5p	KIR3DL3	1
hsa-miR-6799-5p	CEP97	1
hsa-miR-6799-5p	SYNC	1
hsa-miR-6799-5p	CNTLN	1
hsa-miR-6799-5p	HADHA	1
hsa-miR-6799-5p	FAM71F1	1
hsa-miR-6799-5p	BSCL2	1
hsa-miR-6799-5p	CDC14A	1
hsa-miR-6799-5p	PHKA1	1
hsa-miR-6799-5p	PHF12	1
hsa-miR-6799-5p	OR4D10	1
hsa-miR-6799-5p	DYM	1
hsa-miR-6799-5p	CAMKK1	1
hsa-miR-6799-5p	SF3B4	1
hsa-miR-6799-5p	FRMPD4	1
hsa-miR-6799-5p	XPNPEP3	1
hsa-miR-6799-5p	PPIP5K1	1
hsa-miR-6799-5p	KDM4B	1
hsa-miR-6799-5p	SH3BP2	1
hsa-miR-6799-5p	SULF1	1
hsa-miR-6799-5p	SLC9C2	1
hsa-miR-6799-5p	RHOJ	1
hsa-miR-6799-5p	OR52R1	1
hsa-miR-6799-5p	APBA3	1
hsa-miR-6799-5p	MAGEC3	1
hsa-miR-6799-5p	SOX15	1
hsa-miR-6799-5p	C7orf55-LUC7L2	1
hsa-miR-6799-5p	RAD21L1	1
hsa-miR-6799-5p	GFM1	1
hsa-miR-6799-5p	LRRC16B	1
hsa-miR-6799-5p	RTP2	1
hsa-miR-6799-5p	GNA12	1
hsa-miR-6799-5p	YTHDF1	1
hsa-miR-6799-5p	DGKZ	1
hsa-miR-6799-5p	CDK15	1
hsa-miR-6799-5p	CDC42EP3	1
hsa-miR-6799-5p	NGFR	1
hsa-miR-6799-5p	ALDH3A2	1
hsa-miR-6799-5p	HCAR1	1
hsa-miR-6799-5p	GRPR	1
hsa-miR-6799-5p	PTX4	1
hsa-miR-6799-5p	CLIP2	1
hsa-miR-6799-5p	SPRR2A	1
hsa-miR-6799-5p	GRB10	1
hsa-miR-6799-5p	SPIDR	1
hsa-miR-6799-5p	SIRPD	1
hsa-miR-6799-5p	PI16	1
hsa-miR-6799-5p	ZNF320	1
hsa-miR-6799-5p	MYO18A	1
hsa-miR-6799-5p	HID1	1
hsa-miR-6799-5p	WNT9A	1
hsa-miR-6799-5p	KRT15	1
hsa-miR-6799-5p	FKBP10	1
hsa-miR-6799-5p	SRSF12	1
hsa-miR-6799-5p	TMEM255B	1
hsa-miR-6799-5p	KRTAP10-2	1
hsa-miR-6799-5p	DSE	1
hsa-miR-6799-5p	RNF223	1
hsa-miR-6799-5p	SDK1	1
hsa-miR-6799-5p	TBC1D31	1
hsa-miR-6799-5p	ARGFX	1
hsa-miR-6799-5p	ICE2	1
hsa-miR-6799-5p	ANKFY1	1
hsa-miR-6799-5p	WISP1	1
hsa-miR-6799-5p	CLASRP	1
hsa-miR-6799-5p	TTBK2	1
hsa-miR-6799-5p	SLC25A31	1
hsa-miR-6799-5p	SRP19	1
hsa-miR-6799-5p	TPH1	1
hsa-miR-6799-5p	TMEM239	1
hsa-miR-6799-5p	LLGL1	1
hsa-miR-6799-5p	TDP1	1
hsa-miR-6799-5p	FCAR	1
hsa-miR-6799-5p	FBXO17	1
hsa-miR-6799-5p	MED24	1
hsa-miR-6799-5p	GIN1	1
hsa-miR-6799-5p	EDA	1
hsa-miR-6799-5p	FLOT2	1
hsa-miR-6799-5p	FAM180A	1
hsa-miR-6799-5p	LRGUK	1
hsa-miR-6799-5p	DOK4	1
hsa-miR-6799-5p	FBLN5	1
hsa-miR-6799-5p	NPRL3	1
hsa-miR-6799-5p	DUS1L	1
hsa-miR-6799-5p	C11orf91	1
hsa-miR-6799-5p	KCNMA1	1
hsa-miR-6799-5p	PPM1F	1
hsa-miR-6799-5p	ARHGEF28	1
hsa-miR-6799-5p	ALOX15B	1
hsa-miR-6799-5p	NKX2-3	1
hsa-miR-6799-5p	PTPRN	1
hsa-miR-6799-5p	UPK3B	1
hsa-miR-6799-5p	BCKDHB	1
hsa-miR-6799-5p	TTC22	1
hsa-miR-6799-5p	COL1A1	1
hsa-miR-6799-5p	HTATSF1	1
hsa-miR-6799-5p	SERTAD1	1
hsa-miR-6799-5p	SRRM4	1
hsa-miR-6799-5p	ROBO4	1
[truncated: 2,912 more rows]

## Sheet: miRNA-targ-hsa-miR-609
miRNAname	geneName	miRanda
hsa-miR-609	MUC16	1
hsa-miR-609	PARP1	1
hsa-miR-609	NEURL3	1
hsa-miR-609	UBE2S	1
hsa-miR-609	C1orf233	1
hsa-miR-609	PKHD1	1
hsa-miR-609	P4HTM	1
hsa-miR-609	AP1M1	1
hsa-miR-610	AKAP6	1
hsa-miR-611	WTIP	1
hsa-miR-612	TPMT	1
hsa-miR-613	DTX3	1
hsa-miR-614	SPTBN1	1

## Sheet: miRNA-targ-hsa-miR-5000-5p
hsa-miR-5000-5p	PPP2R3A	1
hsa-miR-5000-5p	C3orf20	1
hsa-miR-5000-5p	MUC16	1
hsa-miR-5000-5p	MYLK4	1
hsa-miR-5000-5p	RS1	1
hsa-miR-5000-5p	ACTRT3	1
hsa-miR-5000-5p	PKHD1	1
hsa-miR-5000-5p	SPRY3	1
hsa-miR-5000-5p	NCOA1	1
hsa-miR-5000-5p	C1orf228	1
hsa-miR-5000-5p	GLB1	1
hsa-miR-5000-5p	ZNF547	1
hsa-miR-5000-5p	RSPRY1	1
hsa-miR-5000-5p	LAMA4	1
miRNAname	geneName	miRanda
hsa-miR-5000-5p	CYP11B2	1
hsa-miR-5000-5p	ST3GAL1	1
hsa-miR-5000-5p	ACSBG2	1
hsa-miR-5000-5p	CDH17	1
hsa-miR-5000-5p	ZBTB26	1
hsa-miR-5000-5p	ZNF431	1
hsa-miR-5000-5p	ATP5F1	1
hsa-miR-5000-5p	PCDH1	1
hsa-miR-5000-5p	CXCL8	1
hsa-miR-5000-5p	SCTR	1
hsa-miR-5000-5p	SH3BGRL2	1
hsa-miR-5000-5p	UGGT1	1
hsa-miR-5000-5p	FAM151B	1
hsa-miR-5000-5p	KLHL1	1
hsa-miR-5000-5p	UBE2H	1
hsa-miR-5000-5p	FAM101A	1
hsa-miR-5000-5p	NXPE3	1
hsa-miR-5000-5p	NICN1	1
hsa-miR-5000-6p	ABCD4	1
hsa-miR-5000-7p	ABHD14A	1
hsa-miR-5000-8p	KIAA0100	1
hsa-miR-5000-9p	MAP3K13	1
hsa-miR-5000-10p	TFDP2	1
hsa-miR-5000-11p	LRIG3	1
hsa-miR-5000-12p	CUBN	1
hsa-miR-5000-13p	CAPN14	1
hsa-miR-5000-14p	UQCR11	1
hsa-miR-5000-15p	NACC2	1
hsa-miR-5000-16p	NCR3LG1	1
hsa-miR-5000-17p	TRMT5	1
