# Supplementary material for: Circular RNA-Expression Profiling Reveals a Potential Role of Hsa_circ_0097435 in Heart Failure via Sponging Multiple MicroRNAs
Source: Front Genet. 2020 Mar 10;11:212. doi: 10.3389/fgene.2020.00212 (PMC7076158; doi:10.3389/fgene.2020.00212)
Supplement: Supplementary file 10 [file Table_8.XLS]

## Sheet: miRNA-targ-hsa-miR-96-5p
miRNAname	geneName	TargetScan
hsa-miR-96-5p	SLC39A1	1
hsa-miR-96-5p	PHF13	1
hsa-miR-96-5p	CAMTA1	1
hsa-miR-96-5p	SPEN	1
hsa-miR-96-5p	PKN2	1
hsa-miR-96-5p	RALGPS2	1
hsa-miR-96-5p	CAMSAP2	1
hsa-miR-96-5p	ATP2B4	1
hsa-miR-96-5p	KIAA1217	1
hsa-miR-96-5p	EIF4EBP2	1
hsa-miR-96-5p	BASP1	1
hsa-miR-96-5p	SEPT11	1
hsa-miR-96-5p	S1PR2	1
hsa-miR-96-5p	MTHFD2L	1
hsa-miR-96-5p	SPAST	1
hsa-miR-96-5p	FOXO4	1
hsa-miR-96-5p	ASH1L	1
hsa-miR-96-5p	SLF2	1
hsa-miR-96-5p	DOCK1	1
hsa-miR-96-5p	CELF1	1
hsa-miR-96-5p	CFL1	1
hsa-miR-96-5p	PAK1	1
hsa-miR-96-5p	ARHGEF12	1
hsa-miR-96-5p	RARG	1
hsa-miR-96-5p	ANKRD52	1
hsa-miR-96-5p	C12orf73	1
hsa-miR-96-5p	SCARB1	1
hsa-miR-96-5p	USP5	1
hsa-miR-96-5p	ARID2	1
hsa-miR-96-5p	CPSF6	1
hsa-miR-96-5p	FRS2	1
hsa-miR-96-5p	FOXO1	1
hsa-miR-96-5p	TPT1	1
hsa-miR-96-5p	FARP1	1
hsa-miR-96-5p	ZIC2	1
hsa-miR-96-5p	AREL1	1
hsa-miR-96-5p	KTN1	1
hsa-miR-96-5p	GPHN	1
hsa-miR-96-5p	EIF5	1
hsa-miR-96-5p	IGF1R	1
hsa-miR-96-5p	NAGPA	1
hsa-miR-96-5p	UBE2G1	1
hsa-miR-96-5p	FAM222B	1
hsa-miR-96-5p	NUFIP2	1
hsa-miR-96-5p	GJC1	1
hsa-miR-96-5p	GNA13	1
hsa-miR-96-5p	AATK	1
hsa-miR-96-5p	ARHGDIA	1
hsa-miR-96-5p	AC098850.3	1
hsa-miR-96-5p	AP2B1	1
hsa-miR-96-5p	KPNB1	1
hsa-miR-96-5p	IGF2BP1	1
hsa-miR-96-5p	YES1	1
hsa-miR-96-5p	DSG2	1
hsa-miR-96-5p	PLPPR2	1
hsa-miR-96-5p	NACC1	1
hsa-miR-96-5p	PPP3R1	1
hsa-miR-96-5p	NCKAP1	1
hsa-miR-96-5p	FN1	1
hsa-miR-96-5p	ATG9A	1
hsa-miR-96-5p	AC068946.2	1
hsa-miR-96-5p	EPAS1	1
hsa-miR-96-5p	MAP4K4	1
hsa-miR-96-5p	FLJ20373	1
hsa-miR-96-5p	LIMS1	1
hsa-miR-96-5p	INSIG2	1
hsa-miR-96-5p	MAP3K20	1
hsa-miR-96-5p	TMEM198	1
hsa-miR-96-5p	SOGA1	1
hsa-miR-96-5p	TIAM1	1
hsa-miR-96-5p	SLC25A1	1
hsa-miR-96-5p	UBE2L3	1
hsa-miR-96-5p	EP300	1
hsa-miR-96-5p	MBNL1	1
hsa-miR-96-5p	KLHL2	1
hsa-miR-96-5p	CLPTM1L	1
hsa-miR-96-5p	ARRDC3	1
hsa-miR-96-5p	HBEGF	1
hsa-miR-96-5p	PDLIM7	1
hsa-miR-96-5p	SLC22A5	1
hsa-miR-96-5p	FLOT1	1
hsa-miR-96-5p	PPIL1	1
hsa-miR-96-5p	DOCK4	1
hsa-miR-96-5p	CASP2	1
hsa-miR-96-5p	IMPAD1	1
hsa-miR-96-5p	HAS2	1
hsa-miR-96-5p	FAM49B	1
hsa-miR-96-5p	SLC7A2	1
hsa-miR-96-5p	ADGRA2	1
hsa-miR-96-5p	TLN1	1
hsa-miR-96-5p	PTAR1	1
hsa-miR-96-5p	BICD2	1
hsa-miR-96-5p	PAPPA	1
hsa-miR-96-5p	MSN	1

## Sheet: miRNA-targ-hsa-miR-6799-5p
miRNAname	geneName	TargetScan
hsa-miR-6799-5p	OXER1	1
hsa-miR-6799-5p	STK16	1
hsa-miR-6799-5p	C3orf20	1
hsa-miR-6799-5p	LEPR	1
hsa-miR-6799-5p	MUC16	1
hsa-miR-6799-5p	PARP1	1
hsa-miR-6799-5p	TMLHE	1
hsa-miR-6799-5p	SLC9C1	1
hsa-miR-6799-5p	TIRAP	1
hsa-miR-6799-5p	CRYM	1
hsa-miR-6799-5p	EPS15L1	1
hsa-miR-6799-5p	MEF2BNB-MEF2B	1
hsa-miR-6799-5p	BRD2	1
hsa-miR-6799-5p	ASB12	1
hsa-miR-6799-5p	NEURL3	1
hsa-miR-6799-5p	RRBP1	1
hsa-miR-6799-5p	EFCAB12	1
hsa-miR-6799-5p	MYOD1	1
hsa-miR-6799-5p	PKHD1	1
hsa-miR-6799-5p	SPRY3	1
hsa-miR-6799-5p	TMEM180	1
hsa-miR-6799-5p	NCOA1	1
hsa-miR-6799-5p	CSNK2A1	1
hsa-miR-6799-5p	RSPRY1	1
hsa-miR-6799-5p	HMP19	1
hsa-miR-6799-5p	ZFP90	1
hsa-miR-6799-5p	LAMA4	1
hsa-miR-6799-5p	ACE	1
hsa-miR-6799-5p	ENTPD3	1
hsa-miR-6799-5p	ST3GAL1	1
hsa-miR-6799-5p	POU2F2	1
hsa-miR-6799-5p	ACSBG2	1
hsa-miR-6799-5p	CD209	1
hsa-miR-6799-5p	ZNF431	1
hsa-miR-6799-5p	PCDH1	1
hsa-miR-6799-5p	LTB4R2	1
hsa-miR-6799-5p	GIMAP4	1
hsa-miR-6799-5p	UGGT1	1
hsa-miR-6799-5p	KLHL1	1
hsa-miR-6799-5p	TP53I11	1
hsa-miR-6799-5p	CIITA	1
hsa-miR-6799-5p	MOGAT3	1
hsa-miR-6799-5p	FAM101A	1
hsa-miR-6799-5p	NXPE3	1
hsa-miR-6799-5p	NICN1	1
hsa-miR-6799-5p	WNT7B	1
hsa-miR-6799-5p	CPSF1	1
hsa-miR-6799-5p	ICMT	1
hsa-miR-6799-5p	VILL	1
hsa-miR-6799-5p	C6orf106	1
hsa-miR-6799-5p	CCDC178	1
hsa-miR-6799-5p	RAB2B	1
hsa-miR-6799-5p	MPLKIP	1
hsa-miR-6799-5p	PAX1	1
hsa-miR-6799-5p	MAP3K5	1
hsa-miR-6799-5p	CDH23	1
hsa-miR-6799-5p	SPRYD7	1
hsa-miR-6799-5p	CCDC87	1
hsa-miR-6799-5p	SEC16A	1
hsa-miR-6799-5p	LRRC18	1
hsa-miR-6799-5p	CCDC117	1
hsa-miR-6799-5p	NCR3	1
hsa-miR-6799-5p	PAQR8	1
hsa-miR-6799-5p	EPB41	1
hsa-miR-6799-5p	KCNJ14	1
hsa-miR-6799-5p	INSC	1
hsa-miR-6799-5p	ZDHHC3	1
hsa-miR-6799-5p	TRPM8	1
hsa-miR-6799-5p	TCTN2	1
hsa-miR-6799-5p	ZSWIM3	1
hsa-miR-6799-5p	RAB3IL1	1
hsa-miR-6799-5p	TSPYL2	1
hsa-miR-6799-5p	GRN	1
hsa-miR-6799-5p	C16orf62	1
hsa-miR-6799-5p	RPUSD4	1
hsa-miR-6799-5p	ISY1-RAB43	1
hsa-miR-6799-5p	MS4A3	1
hsa-miR-6799-5p	TCP10	1
hsa-miR-6799-5p	TMEM238	1
hsa-miR-6799-5p	HSPH1	1
hsa-miR-6799-5p	CENPL	1
hsa-miR-6799-5p	ASMTL	1
hsa-miR-6799-5p	ARMC5	1
hsa-miR-6799-5p	TSPAN15	1
hsa-miR-6799-5p	SCN9A	1
hsa-miR-6799-5p	CMTR1	1
hsa-miR-6799-5p	SLC22A13	1
hsa-miR-6799-5p	EHMT2	1
hsa-miR-6799-5p	CNKSR2	1
hsa-miR-6799-5p	VAT1	1
hsa-miR-6799-5p	SLCO1B3	1
hsa-miR-6799-5p	CDSN	1
hsa-miR-6799-5p	FAM43B	1
hsa-miR-6799-5p	UTP6	1
hsa-miR-6799-5p	FMOD	1
hsa-miR-6799-5p	UBE2O	1
hsa-miR-6799-5p	TMEM39B	1
hsa-miR-6799-5p	CRH	1
hsa-miR-6799-5p	FAIM3	1
hsa-miR-6799-5p	WDR47	1
hsa-miR-6799-5p	ZNF829	1
hsa-miR-6799-5p	PPY	1
hsa-miR-6799-5p	MTFR1	1
hsa-miR-6799-5p	KIAA1644	1
hsa-miR-6799-5p	IFNL4	1
hsa-miR-6799-5p	DUOX1	1
hsa-miR-6799-5p	ALB	1
hsa-miR-6799-5p	C16orf54	1
hsa-miR-6799-5p	OR12D2	1
hsa-miR-6799-5p	VARS2	1
hsa-miR-6799-5p	MLIP	1
hsa-miR-6799-5p	AHR	1
hsa-miR-6799-5p	INCENP	1
hsa-miR-6799-5p	DOCK11	1
hsa-miR-6799-5p	ENPP6	1
hsa-miR-6799-5p	ZNF629	1
hsa-miR-6799-5p	RP11-644F5.10	1
hsa-miR-6799-5p	NOX1	1
hsa-miR-6799-5p	PLEKHM1	1
hsa-miR-6799-5p	PRRT1	1
hsa-miR-6799-5p	LIPA	1
hsa-miR-6799-5p	HEATR1	1
hsa-miR-6799-5p	TMEM171	1
hsa-miR-6799-5p	MAP1A	1
hsa-miR-6799-5p	MYRF	1
hsa-miR-6799-5p	LCN10	1
hsa-miR-6799-5p	SH3BGR	1
hsa-miR-6799-5p	P4HA1	1
hsa-miR-6799-5p	SPATA2	1
hsa-miR-6799-5p	ARHGEF1	1
hsa-miR-6799-5p	ERVW-1	1
hsa-miR-6799-5p	SYAP1	1
hsa-miR-6799-5p	BCAR1	1
hsa-miR-6799-5p	EP300	1
hsa-miR-6799-5p	JUNB	1
hsa-miR-6799-5p	COL26A1	1
hsa-miR-6799-5p	SSH1	1
hsa-miR-6799-5p	DNAH10OS	1
hsa-miR-6799-5p	DSP	1
hsa-miR-6799-5p	DDIT3	1
hsa-miR-6799-5p	THNSL1	1
hsa-miR-6799-5p	SCIMP	1
hsa-miR-6799-5p	MTUS2	1
hsa-miR-6799-5p	ELMO1	1
hsa-miR-6799-5p	TRIB1	1
hsa-miR-6799-5p	C4orf17	1
hsa-miR-6799-5p	STMN3	1
hsa-miR-6799-5p	POM121	1
hsa-miR-6799-5p	LSM4	1
hsa-miR-6799-5p	CDC25A	1
hsa-miR-6799-5p	KIF1B	1
hsa-miR-6799-5p	ADSL	1
hsa-miR-6799-5p	GFRA2	1
hsa-miR-6799-5p	FLAD1	1
hsa-miR-6799-5p	CLEC10A	1
hsa-miR-6799-5p	FAM47A	1
hsa-miR-6799-5p	NOC2L	1
hsa-miR-6799-5p	FAXDC2	1
hsa-miR-6799-5p	KLHL30	1
hsa-miR-6799-5p	TCTEX1D1	1
hsa-miR-6799-5p	AMOTL2	1
hsa-miR-6799-5p	USP53	1
hsa-miR-6799-5p	CHAC1	1
hsa-miR-6799-5p	RNF157	1
hsa-miR-6799-5p	MRPL37	1
hsa-miR-6799-5p	SARS2	1
hsa-miR-6799-5p	STX7	1
hsa-miR-6799-5p	MEF2C	1
hsa-miR-6799-5p	SRSF3	1
hsa-miR-6799-5p	SDHC	1
hsa-miR-6799-5p	BTBD11	1
hsa-miR-6799-5p	GPR173	1
hsa-miR-6799-5p	VENTX	1
hsa-miR-6799-5p	AKAP4	1
hsa-miR-6799-5p	ARHGAP8	1
hsa-miR-6799-5p	JOSD1	1
hsa-miR-6799-5p	HMCN2	1
hsa-miR-6799-5p	RDH10	1
hsa-miR-6799-5p	INAFM1	1
hsa-miR-6799-5p	SVEP1	1
hsa-miR-6799-5p	SNAPC1	1
hsa-miR-6799-5p	RP11-934B9.3	1
hsa-miR-6799-5p	PATE3	1
hsa-miR-6799-5p	XKR3	1
hsa-miR-6799-5p	RRM2	1
hsa-miR-6799-5p	MPPE1	1
hsa-miR-6799-5p	VAV2	1
hsa-miR-6799-5p	CA2	1
hsa-miR-6799-5p	GAB4	1
hsa-miR-6799-5p	PVRIG	1
hsa-miR-6799-5p	SKAP1	1
hsa-miR-6799-5p	CNR2	1
hsa-miR-6799-5p	ELAVL2	1
hsa-miR-6799-5p	LDLRAP1	1
hsa-miR-6799-5p	GNL1	1
hsa-miR-6799-5p	RCOR2	1
hsa-miR-6799-5p	SLC2A10	1
hsa-miR-6799-5p	PARVA	1
hsa-miR-6799-5p	NPHP4	1
hsa-miR-6799-5p	BRD2	1
hsa-miR-6799-5p	ABCE1	1
hsa-miR-6799-5p	LSM3	1
hsa-miR-6799-5p	CHERP	1
hsa-miR-6799-5p	PARD3B	1
hsa-miR-6799-5p	IL12RB1	1
hsa-miR-6799-5p	COL1A2	1
hsa-miR-6799-5p	CASP14	1
hsa-miR-6799-5p	GREB1	1
hsa-miR-6799-5p	PCDHB11	1
hsa-miR-6799-5p	MYL7	1
hsa-miR-6799-5p	DCHS2	1
hsa-miR-6799-5p	TMCC1	1
hsa-miR-6799-5p	LPPR4	1
hsa-miR-6799-5p	TMED1	1
hsa-miR-6799-5p	SLC29A4	1
hsa-miR-6799-5p	CCDC78	1
hsa-miR-6799-5p	HYAL4	1
hsa-miR-6799-5p	SNED1	1
hsa-miR-6799-5p	COL6A6	1
hsa-miR-6799-5p	PACS2	1
hsa-miR-6799-5p	BCL6	1
hsa-miR-6799-5p	SIGLEC14	1
hsa-miR-6799-5p	UTRN	1
hsa-miR-6799-5p	PARD6G	1
hsa-miR-6799-5p	ANGEL2	1
hsa-miR-6799-5p	COX7B	1
hsa-miR-6799-5p	ZNF692	1
hsa-miR-6799-5p	MYH9	1
hsa-miR-6799-5p	TRIM51	1
hsa-miR-6799-5p	RNF138	1
hsa-miR-6799-5p	PDE1B	1
hsa-miR-6799-5p	TARS	1
hsa-miR-6799-5p	OR10C1	1
hsa-miR-6799-5p	TRIM5	1
hsa-miR-6799-5p	ZP1	1
hsa-miR-6799-5p	SYT9	1
hsa-miR-6799-5p	YY1	1
hsa-miR-6799-5p	OR9I1	1
hsa-miR-6799-5p	TMEM245	1
hsa-miR-6799-5p	CACNB1	1
hsa-miR-6799-5p	SPTLC3	1
hsa-miR-6799-5p	CFC1B	1
hsa-miR-6799-5p	SLC25A30	1
hsa-miR-6799-5p	GSDMA	1
hsa-miR-6799-5p	PGLYRP1	1
hsa-miR-6799-5p	RIOK3	1
hsa-miR-6799-5p	EIF2D	1
hsa-miR-6799-5p	CACNA1E	1
hsa-miR-6799-5p	RNF212B	1
hsa-miR-6799-5p	FATE1	1
hsa-miR-6799-5p	EXD2	1
hsa-miR-6799-5p	CD33	1
hsa-miR-6799-5p	TMEM176A	1
hsa-miR-6799-5p	SLFN13	1
hsa-miR-6799-5p	BTNL2	1
hsa-miR-6799-5p	C11orf98	1
hsa-miR-6799-5p	TTLL9	1
hsa-miR-6799-5p	PPP1R26	1
hsa-miR-6799-5p	LTA	1
hsa-miR-6799-5p	PRDM4	1
hsa-miR-6799-5p	CD24	1
hsa-miR-6799-5p	AP4M1	1
hsa-miR-6799-5p	COL8A1	1
hsa-miR-6799-5p	CDK5RAP2	1
hsa-miR-6799-5p	PPID	1
hsa-miR-6799-5p	NR2C2	1
hsa-miR-6799-5p	SETDB1	1
hsa-miR-6799-5p	PAK1IP1	1
hsa-miR-6799-5p	GABPB2	1
hsa-miR-6799-5p	LPP	1
hsa-miR-6799-5p	OR12D3	1
hsa-miR-6799-5p	MAP2K5	1
hsa-miR-6799-5p	NT5C1B-RDH14	1
hsa-miR-6799-5p	HEBP2	1
hsa-miR-6799-5p	FAM76A	1
hsa-miR-6799-5p	JPH4	1
hsa-miR-6799-5p	RNF150	1
hsa-miR-6799-5p	APLP1	1
hsa-miR-6799-5p	ATP9A	1
hsa-miR-6799-5p	FUT8	1
hsa-miR-6799-5p	IQCC	1
hsa-miR-6799-5p	CARNS1	1
hsa-miR-6799-5p	TGFB1I1	1
hsa-miR-6799-5p	OR5V1	1
hsa-miR-6799-5p	SLFN5	1
hsa-miR-6799-5p	MUL1	1
hsa-miR-6799-5p	FAM72C	1
hsa-miR-6799-5p	NEK7	1
hsa-miR-6799-5p	BRI3BP	1
hsa-miR-6799-5p	SRRM2	1
hsa-miR-6799-5p	E2F8	1
hsa-miR-6799-5p	SIGLEC10	1
hsa-miR-6799-5p	CD2	1
hsa-miR-6799-5p	CEBPE	1
hsa-miR-6799-5p	IL4	1
hsa-miR-6799-5p	FKSG48	1
hsa-miR-6799-5p	COMMD7	1
hsa-miR-6799-5p	NPBWR1	1
hsa-miR-6799-5p	TFF1	1
hsa-miR-6799-5p	SLC39A4	1
hsa-miR-6799-5p	ALAD	1
hsa-miR-6799-5p	BCL9	1
hsa-miR-6799-5p	TMEM127	1
hsa-miR-6799-5p	SOCS3	1
hsa-miR-6799-5p	MPST	1
hsa-miR-6799-5p	XKR9	1
hsa-miR-6799-5p	XRCC6	1
hsa-miR-6799-5p	DLST	1
hsa-miR-6799-5p	MYH4	1
hsa-miR-6799-5p	PRSS56	1
hsa-miR-6799-5p	ARHGAP23	1
hsa-miR-6799-5p	TMEM179	1
hsa-miR-6799-5p	KIAA1456	1
hsa-miR-6799-5p	CLUL1	1
hsa-miR-6799-5p	RAB5C	1
hsa-miR-6799-5p	MICB	1
hsa-miR-6799-5p	PAPOLG	1
hsa-miR-6799-5p	ZWINT	1
hsa-miR-6799-5p	CCDC8	1
hsa-miR-6799-5p	MTSS1L	1
hsa-miR-6799-5p	TMEM82	1
hsa-miR-6799-5p	RNPEP	1
hsa-miR-6799-5p	CYP2A7	1
hsa-miR-6799-5p	OR10C1	1
hsa-miR-6799-5p	CXCR2	1
hsa-miR-6799-5p	INADL	1
hsa-miR-6799-5p	ARHGEF19	1
hsa-miR-6799-5p	ZNF317	1
hsa-miR-6799-5p	ZNF705A	1
hsa-miR-6799-5p	SMTN	1
hsa-miR-6799-5p	SCRG1	1
hsa-miR-6799-5p	CDSN	1
hsa-miR-6799-5p	OR11A1	1
hsa-miR-6799-5p	KRT79	1
hsa-miR-6799-5p	SLC22A15	1
hsa-miR-6799-5p	STX6	1
hsa-miR-6799-5p	GFOD1	1
hsa-miR-6799-5p	HLA-DOA	1
hsa-miR-6799-5p	TKTL2	1
hsa-miR-6799-5p	PXDC1	1
hsa-miR-6799-5p	MARK2	1
hsa-miR-6799-5p	MTNR1B	1
hsa-miR-6799-5p	DYRK4	1
hsa-miR-6799-5p	CD5	1
hsa-miR-6799-5p	SV2B	1
hsa-miR-6799-5p	SLC2A14	1
hsa-miR-6799-5p	PPP1R3E	1
hsa-miR-6799-5p	TUBB	1
hsa-miR-6799-5p	HS3ST3B1	1
hsa-miR-6799-5p	TMEM215	1
hsa-miR-6799-5p	ATP5L2	1
hsa-miR-6799-5p	CD34	1
hsa-miR-6799-5p	SUMO3	1
hsa-miR-6799-5p	PSMD10	1
hsa-miR-6799-5p	SYDE2	1
hsa-miR-6799-5p	RBSN	1
hsa-miR-6799-5p	PPFIBP1	1
hsa-miR-6799-5p	WDR33	1
hsa-miR-6799-5p	ZNF230	1
hsa-miR-6799-5p	GOLGA6L2	1
hsa-miR-6799-5p	CSRNP2	1
hsa-miR-6799-5p	SLC25A53	1
hsa-miR-6799-5p	LCE4A	1
hsa-miR-6799-5p	KRT20	1
hsa-miR-6799-5p	TET2	1
hsa-miR-6799-5p	VPREB3	1
hsa-miR-6799-5p	ZNF638	1
hsa-miR-6799-5p	PKNOX1	1
hsa-miR-6799-5p	DHCR7	1
hsa-miR-6799-5p	NCKAP5	1
hsa-miR-6799-5p	YWHAH	1
hsa-miR-6799-5p	GAPVD1	1
hsa-miR-6799-5p	CFC1	1
hsa-miR-6799-5p	METTL1	1
hsa-miR-6799-5p	CES2	1
hsa-miR-6799-5p	STIP1	1
hsa-miR-6799-5p	MSLNL	1
hsa-miR-6799-5p	NDRG1	1
hsa-miR-6799-5p	LIMS1	1
hsa-miR-6799-5p	NMI	1
hsa-miR-6799-5p	SMARCA5	1
hsa-miR-6799-5p	CD3E	1
hsa-miR-6799-5p	HIPK1	1
hsa-miR-6799-5p	TUBA1C	1
hsa-miR-6799-5p	CLIC1	1
hsa-miR-6799-5p	WDTC1	1
hsa-miR-6799-5p	SGTA	1
hsa-miR-6799-5p	UBL4B	1
hsa-miR-6799-5p	TIGD6	1
hsa-miR-6799-5p	DHX33	1
hsa-miR-6799-5p	EDEM3	1
hsa-miR-6799-5p	MRPL43	1
hsa-miR-6799-5p	USP34	1
hsa-miR-6799-5p	MROH7	1
hsa-miR-6799-5p	CBFA2T3	1
hsa-miR-6799-5p	TAF3	1
hsa-miR-6799-5p	RGL3	1
hsa-miR-6799-5p	PCED1A	1
hsa-miR-6799-5p	C2orf91	1
hsa-miR-6799-5p	TMEM63C	1
hsa-miR-6799-5p	ATL2	1
hsa-miR-6799-5p	APOBEC2	1
hsa-miR-6799-5p	LRFN2	1
hsa-miR-6799-5p	TMEM173	1
hsa-miR-6799-5p	ANKRD52	1
hsa-miR-6799-5p	CHEK2	1
hsa-miR-6799-5p	TRIM13	1
hsa-miR-6799-5p	GSTP1	1
hsa-miR-6799-5p	ABL1	1
hsa-miR-6799-5p	SCMH1	1
hsa-miR-6799-5p	PYGO2	1
hsa-miR-6799-5p	ZNF714	1
hsa-miR-6799-5p	MAN2B2	1
hsa-miR-6799-5p	NUP214	1
hsa-miR-6799-5p	PLEKHM3	1
hsa-miR-6799-5p	CNOT7	1
hsa-miR-6799-5p	HS1BP3	1
hsa-miR-6799-5p	UQCRFS1	1
hsa-miR-6799-5p	ZNF236	1
hsa-miR-6799-5p	LYRM4	1
hsa-miR-6799-5p	D2HGDH	1
hsa-miR-6799-5p	VPS37C	1
hsa-miR-6799-5p	SMCR8	1
hsa-miR-6799-5p	KYNU	1
hsa-miR-6799-5p	KDM3B	1
hsa-miR-6799-5p	CHRAC1	1
hsa-miR-6799-5p	TRIM71	1
hsa-miR-6799-5p	MBD5	1
hsa-miR-6799-5p	ZNF212	1
hsa-miR-6799-5p	PKP3	1
hsa-miR-6799-5p	TMC2	1
hsa-miR-6799-5p	PTPN23	1
hsa-miR-6799-5p	ANKRD13D	1
hsa-miR-6799-5p	AFF2	1
hsa-miR-6799-5p	ABL2	1
hsa-miR-6799-5p	VWA7	1
hsa-miR-6799-5p	DTL	1
hsa-miR-6799-5p	KRTAP10-1	1
hsa-miR-6799-5p	MSH5	1
hsa-miR-6799-5p	BTNL2	1
hsa-miR-6799-5p	NAA50	1
hsa-miR-6799-5p	CS	1
hsa-miR-6799-5p	ZCCHC5	1
hsa-miR-6799-5p	EBF1	1
hsa-miR-6799-5p	MRPS15	1
hsa-miR-6799-5p	MED13	1
hsa-miR-6799-5p	ATCAY	1
hsa-miR-6799-5p	GABBR1	1
hsa-miR-6799-5p	APPL1	1
hsa-miR-6799-5p	GRIK4	1
hsa-miR-6799-5p	SLC38A3	1
hsa-miR-6799-5p	SH3D21	1
hsa-miR-6799-5p	PIDD1	1
hsa-miR-6799-5p	NODAL	1
hsa-miR-6799-5p	TUBGCP3	1
hsa-miR-6799-5p	GCM2	1
hsa-miR-6799-5p	RBM34	1
hsa-miR-6799-5p	OR13D1	1
hsa-miR-6799-5p	PDCD5	1
hsa-miR-6799-5p	POLA2	1
hsa-miR-6799-5p	FPGS	1
hsa-miR-6799-5p	PPARA	1
hsa-miR-6799-5p	DAXX	1
hsa-miR-6799-5p	RIC8A	1
hsa-miR-6799-5p	LRRC25	1
hsa-miR-6799-5p	PLEKHD1	1
hsa-miR-6799-5p	OPTN	1
hsa-miR-6799-5p	PIN4	1
hsa-miR-6799-5p	FKSG59	1
hsa-miR-6799-5p	AMIGO1	1
hsa-miR-6799-5p	SCCPDH	1
hsa-miR-6799-5p	AGPAT1	1
hsa-miR-6799-5p	SFXN3	1
hsa-miR-6799-5p	ADAMTSL3	1
hsa-miR-6799-5p	CD300LG	1
hsa-miR-6799-5p	MYH14	1
hsa-miR-6799-5p	NES	1
hsa-miR-6799-5p	POLI	1
hsa-miR-6799-5p	CDK12	1
hsa-miR-6799-5p	TRERF1	1
hsa-miR-6799-5p	SFXN2	1
hsa-miR-6799-5p	USP30	1
hsa-miR-6799-5p	RP11-385D13.1	1
hsa-miR-6799-5p	APOL6	1
hsa-miR-6799-5p	BTBD18	1
hsa-miR-6799-5p	DSTYK	1
hsa-miR-6799-5p	RFNG	1
hsa-miR-6799-5p	HFE	1
hsa-miR-6799-5p	BTG3	1
hsa-miR-6799-5p	B4GALT3	1
hsa-miR-6799-5p	PCP4L1	1
hsa-miR-6799-5p	PRKCB	1
hsa-miR-6799-5p	IRAK2	1
hsa-miR-6799-5p	ZNF222	1
hsa-miR-6799-5p	CARD11	1
hsa-miR-6799-5p	HIP1	1
hsa-miR-6799-5p	PGAM2	1
hsa-miR-6799-5p	C17orf75	1
hsa-miR-6799-5p	ZNF713	1
hsa-miR-6799-5p	CLIC1	1
hsa-miR-6799-5p	IFRD1	1
hsa-miR-6799-5p	CASP2	1
hsa-miR-6799-5p	EGFL8	1
hsa-miR-6799-5p	ARNT	1
hsa-miR-6799-5p	SYNRG	1
hsa-miR-6799-5p	POLL	1
hsa-miR-6799-5p	MEGF10	1
hsa-miR-6799-5p	UBAP2	1
hsa-miR-6799-5p	CLMP	1
hsa-miR-6799-5p	MAT2B	1
hsa-miR-6799-5p	RPS26	1
hsa-miR-6799-5p	CPEB2	1
hsa-miR-6799-5p	RBBP4	1
hsa-miR-6799-5p	NLRP4	1
hsa-miR-6799-5p	NR0B2	1
hsa-miR-6799-5p	MDC1	1
hsa-miR-6799-5p	SPSB4	1
hsa-miR-6799-5p	RHOC	1
hsa-miR-6799-5p	UBE2R2	1
hsa-miR-6799-5p	KIFC1	1
hsa-miR-6799-5p	RP11-437B10.1	1
hsa-miR-6799-5p	PAIP2B	1
hsa-miR-6799-5p	ZNF324B	1
hsa-miR-6799-5p	TMEM64	1
hsa-miR-6799-5p	PATL1	1
hsa-miR-6799-5p	DYDC2	1
hsa-miR-6799-5p	RNF152	1
hsa-miR-6799-5p	ABCA13	1
hsa-miR-6799-5p	PLCE1	1
hsa-miR-6799-5p	MAP1LC3B	1
hsa-miR-6799-5p	CUL9	1
hsa-miR-6799-5p	THBD	1
hsa-miR-6799-5p	VPRBP	1
hsa-miR-6799-5p	AC055733.1	1
hsa-miR-6799-5p	UQCC3	1
hsa-miR-6799-5p	MYOM1	1
hsa-miR-6799-5p	MACC1	1
hsa-miR-6799-5p	SNAPC2	1
hsa-miR-6799-5p	PPM1L	1
hsa-miR-6799-5p	HLA-DQB2	1
hsa-miR-6799-5p	CCDC155	1
hsa-miR-6799-5p	THSD7A	1
hsa-miR-6799-5p	KLF3	1
hsa-miR-6799-5p	NUTM2A	1
hsa-miR-6799-5p	RRP15	1
hsa-miR-6799-5p	UBN2	1
hsa-miR-6799-5p	COA4	1
hsa-miR-6799-5p	PRMT9	1
hsa-miR-6799-5p	PDSS2	1
hsa-miR-6799-5p	CXCR3	1
hsa-miR-6799-5p	FBXO25	1
hsa-miR-6799-5p	SHC1	1
hsa-miR-6799-5p	AK8	1
hsa-miR-6799-5p	OAZ2	1
hsa-miR-6799-5p	C22orf23	1
hsa-miR-6799-5p	KIF26B	1
hsa-miR-6799-5p	PAOX	1
hsa-miR-6799-5p	ARL5B	1
hsa-miR-6799-5p	CUEDC1	1
hsa-miR-6799-5p	CXCL16	1
hsa-miR-6799-5p	CLEC18A	1
hsa-miR-6799-5p	AARS2	1
hsa-miR-6799-5p	SPON2	1
hsa-miR-6799-5p	IL17RD	1
hsa-miR-6799-5p	CTTN	1
hsa-miR-6799-5p	RAD51C	1
hsa-miR-6799-5p	ADGRG2	1
hsa-miR-6799-5p	RBMS1	1
hsa-miR-6799-5p	OPA1	1
hsa-miR-6799-5p	SCN11A	1
hsa-miR-6799-5p	SZRD1	1
hsa-miR-6799-5p	PRB1	1
hsa-miR-6799-5p	EPN2	1
hsa-miR-6799-5p	UBXN1	1
hsa-miR-6799-5p	SYNGAP1	1
hsa-miR-6799-5p	NFASC	1
hsa-miR-6799-5p	C9orf9	1
hsa-miR-6799-5p	CDK2AP2	1
hsa-miR-6799-5p	TRIM15	1
hsa-miR-6799-5p	TNFRSF10C	1
hsa-miR-6799-5p	VWA7	1
hsa-miR-6799-5p	ATP5G2	1
hsa-miR-6799-5p	LRRC4B	1
hsa-miR-6799-5p	CACNA1H	1
hsa-miR-6799-5p	C1QL2	1
hsa-miR-6799-5p	TNK1	1
hsa-miR-6799-5p	FOXN2	1
hsa-miR-6799-5p	BLVRB	1
hsa-miR-6799-5p	EFHC1	1
hsa-miR-6799-5p	SIX3	1
hsa-miR-6799-5p	ARID2	1
hsa-miR-6799-5p	KRT80	1
hsa-miR-6799-5p	C1orf86	1
hsa-miR-6799-5p	RING1	1
hsa-miR-6799-5p	RNF220	1
hsa-miR-6799-5p	LRRC39	1
hsa-miR-6799-5p	OTOF	1
hsa-miR-6799-5p	USP16	1
hsa-miR-6799-5p	ACOT1	1
hsa-miR-6799-5p	CLDN18	1
hsa-miR-6799-5p	FURIN	1
hsa-miR-6799-5p	CYP1A2	1
hsa-miR-6799-5p	B3GALT2	1
hsa-miR-6799-5p	HDAC9	1
hsa-miR-6799-5p	PABPC5	1
hsa-miR-6799-5p	NUP188	1
hsa-miR-6799-5p	ZNF852	1
hsa-miR-6799-5p	XKRX	1
hsa-miR-6799-5p	POLR1E	1
hsa-miR-6799-5p	KIAA1107	1
hsa-miR-6799-5p	SRGAP1	1
hsa-miR-6799-5p	RNASE13	1
hsa-miR-6799-5p	PRSS27	1
hsa-miR-6799-5p	PHACTR3	1
hsa-miR-6799-5p	SPOCK2	1
hsa-miR-6799-5p	ATRN	1
hsa-miR-6799-5p	FHL2	1
hsa-miR-6799-5p	B4GALNT2	1
hsa-miR-6799-5p	RAB26	1
hsa-miR-6799-5p	SPATA31A5	1
hsa-miR-6799-5p	OSBPL1A	1
hsa-miR-6799-5p	MN1	1
hsa-miR-6799-5p	PRPF40A	1
hsa-miR-6799-5p	MAGEE1	1
hsa-miR-6799-5p	NPAS2	1
hsa-miR-6799-5p	MAS1	1
hsa-miR-6799-5p	MSH5	1
hsa-miR-6799-5p	KRT75	1
hsa-miR-6799-5p	GPR55	1
hsa-miR-6799-5p	GPR148	1
hsa-miR-6799-5p	NISCH	1
hsa-miR-6799-5p	PSMB2	1
hsa-miR-6799-5p	RSRC2	1
hsa-miR-6799-5p	DNAH6	1
hsa-miR-6799-5p	HSD17B8	1
hsa-miR-6799-5p	UTP11L	1
hsa-miR-6799-5p	RP11-944L7.5	1
hsa-miR-6799-5p	SLITRK3	1
hsa-miR-6799-5p	MTBP	1
hsa-miR-6799-5p	RBBP8NL	1
hsa-miR-6799-5p	ZDHHC13	1
hsa-miR-6799-5p	PCDHB16	1
hsa-miR-6799-5p	PRSS22	1
hsa-miR-6799-5p	KMT2C	1
hsa-miR-6799-5p	ZMYND8	1
hsa-miR-6799-5p	FANCA	1
hsa-miR-6799-5p	NID2	1
hsa-miR-6799-5p	EPHA8	1
hsa-miR-6799-5p	TBL3	1
hsa-miR-6799-5p	KXD1	1
hsa-miR-6799-5p	BTNL3	1
hsa-miR-6799-5p	RP11-152F13.10	1
hsa-miR-6799-5p	HIPK2	1
hsa-miR-6799-5p	CCDC15	1
hsa-miR-6799-5p	PHOSPHO1	1
hsa-miR-6799-5p	CMTM7	1
hsa-miR-6799-5p	SPRY4	1
hsa-miR-6799-5p	NSD1	1
hsa-miR-6799-5p	PIGS	1
hsa-miR-6799-5p	CAPN1	1
hsa-miR-6799-5p	CREG1	1
hsa-miR-6799-5p	GIMAP6	1
hsa-miR-6799-5p	GCK	1
hsa-miR-6799-5p	RHBDD2	1
hsa-miR-6799-5p	SHD	1
hsa-miR-6799-5p	CD44	1
hsa-miR-6799-5p	KCNJ3	1
hsa-miR-6799-5p	AGT	1
hsa-miR-6799-5p	ENOX1	1
hsa-miR-6799-5p	TMED4	1
hsa-miR-6799-5p	B3GALT5	1
hsa-miR-6799-5p	LTA	1
hsa-miR-6799-5p	BCL9L	1
hsa-miR-6799-5p	SLC26A9	1
hsa-miR-6799-5p	EFNA4	1
hsa-miR-6799-5p	PTPRT	1
hsa-miR-6799-5p	AQR	1
hsa-miR-6799-5p	XPNPEP2	1
hsa-miR-6799-5p	TRAPPC9	1
hsa-miR-6799-5p	LPIN3	1
hsa-miR-6799-5p	EXTL1	1
hsa-miR-6799-5p	BCOR	1
hsa-miR-6799-5p	WWC1	1
hsa-miR-6799-5p	PCDH10	1
hsa-miR-6799-5p	ZNF280C	1
hsa-miR-6799-5p	MRAS	1
hsa-miR-6799-5p	OR5D18	1
hsa-miR-6799-5p	LPCAT1	1
hsa-miR-6799-5p	IL16	1
hsa-miR-6799-5p	PRSS46	1
hsa-miR-6799-5p	ZNF528	1
hsa-miR-6799-5p	KCTD21	1
hsa-miR-6799-5p	KCNK17	1
hsa-miR-6799-5p	KIF24	1
hsa-miR-6799-5p	BARHL1	1
hsa-miR-6799-5p	LDB2	1
hsa-miR-6799-5p	CACNG3	1
hsa-miR-6799-5p	ACSS3	1
hsa-miR-6799-5p	MAPK1	1
hsa-miR-6799-5p	SH3PXD2A	1
hsa-miR-6799-5p	SLC12A6	1
hsa-miR-6799-5p	METTL21B	1
hsa-miR-6799-5p	ADAM2	1
hsa-miR-6799-5p	FAM84B	1
hsa-miR-6799-5p	YPEL3	1
hsa-miR-6799-5p	PRKRIP1	1
hsa-miR-6799-5p	OR2T12	1
hsa-miR-6799-5p	INO80	1
hsa-miR-6799-5p	POU6F2	1
hsa-miR-6799-5p	VARS	1
hsa-miR-6799-5p	ACADVL	1
hsa-miR-6799-5p	CHADL	1
hsa-miR-6799-5p	SOS1	1
hsa-miR-6799-5p	SLC35C1	1
hsa-miR-6799-5p	MAP3K12	1
hsa-miR-6799-5p	AC009977.1	1
hsa-miR-6799-5p	ENO4	1
hsa-miR-6799-5p	PIGO	1
hsa-miR-6799-5p	AGAP5	1
hsa-miR-6799-5p	C6orf25	1
hsa-miR-6799-5p	GUCY2F	1
hsa-miR-6799-5p	PRH1	1
hsa-miR-6799-5p	LDB3	1
hsa-miR-6799-5p	EXD1	1
hsa-miR-6799-5p	ZMIZ1	1
hsa-miR-6799-5p	TMEM40	1
hsa-miR-6799-5p	PPRC1	1
hsa-miR-6799-5p	CNNM3	1
hsa-miR-6799-5p	FAM212B	1
hsa-miR-6799-5p	2020-03-11	1
hsa-miR-6799-5p	KCNK3	1
hsa-miR-6799-5p	CACNA1I	1
hsa-miR-6799-5p	MCM8	1
hsa-miR-6799-5p	MC1R	1
hsa-miR-6799-5p	OTOG	1
hsa-miR-6799-5p	KLC2	1
hsa-miR-6799-5p	SH2D4A	1
hsa-miR-6799-5p	FAM92B	1
hsa-miR-6799-5p	RAD1	1
hsa-miR-6799-5p	GABBR1	1
hsa-miR-6799-5p	KIAA1549L	1
hsa-miR-6799-5p	SLC25A43	1
hsa-miR-6799-5p	FGR	1
hsa-miR-6799-5p	C4orf36	1
hsa-miR-6799-5p	CYP4A11	1
hsa-miR-6799-5p	AC109829.2	1
hsa-miR-6799-5p	STEAP2	1
hsa-miR-6799-5p	SUMF2	1
hsa-miR-6799-5p	ENTPD1	1
hsa-miR-6799-5p	RASGRF1	1
hsa-miR-6799-5p	PDZD11	1
hsa-miR-6799-5p	SIGLEC5	1
hsa-miR-6799-5p	TEAD2	1
hsa-miR-6799-5p	SDHAF4	1
hsa-miR-6799-5p	SCAF1	1
hsa-miR-6799-5p	PYHIN1	1
hsa-miR-6799-5p	PRR34	1
hsa-miR-6799-5p	PBX2	1
hsa-miR-6799-5p	NCKAP1	1
hsa-miR-6799-5p	POTEE	1
hsa-miR-6799-5p	ACTN4	1
hsa-miR-6799-5p	GNB5	1
hsa-miR-6799-5p	IL1R1	1
hsa-miR-6799-5p	TBC1D10C	1
hsa-miR-6799-5p	PHACTR1	1
hsa-miR-6799-5p	ACAD10	1
hsa-miR-6799-5p	LHX8	1
hsa-miR-6799-5p	CDK18	1
hsa-miR-6799-5p	TMEM167B	1
hsa-miR-6799-5p	AOC1	1
hsa-miR-6799-5p	PAPL	1
hsa-miR-6799-5p	SNX8	1
hsa-miR-6799-5p	HOXC10	1
hsa-miR-6799-5p	SRGAP3	1
hsa-miR-6799-5p	SMAD2	1
hsa-miR-6799-5p	TMEM9	1
hsa-miR-6799-5p	PRSS50	1
hsa-miR-6799-5p	DZIP3	1
hsa-miR-6799-5p	CEP135	1
hsa-miR-6799-5p	DNAJC8	1
hsa-miR-6799-5p	SNX29	1
hsa-miR-6799-5p	DDX60	1
hsa-miR-6799-5p	ENOSF1	1
hsa-miR-6799-5p	DCAF12	1
hsa-miR-6799-5p	SNW1	1
hsa-miR-6799-5p	TOE1	1
hsa-miR-6799-5p	DCST2	1
hsa-miR-6799-5p	MT1F	1
hsa-miR-6799-5p	SIX6	1
hsa-miR-6799-5p	KRTAP7-1	1
hsa-miR-6799-5p	CALU	1
hsa-miR-6799-5p	HEATR5A	1
hsa-miR-6799-5p	NDUFA7	1
hsa-miR-6799-5p	PPP1R11	1
hsa-miR-6799-5p	HECTD4	1
hsa-miR-6799-5p	TTYH3	1
hsa-miR-6799-5p	ZNF891	1
hsa-miR-6799-5p	MAG	1
hsa-miR-6799-5p	LGALS9	1
hsa-miR-6799-5p	LENG1	1
hsa-miR-6799-5p	KCNK15	1
hsa-miR-6799-5p	NUTF2	1
hsa-miR-6799-5p	KCNAB2	1
hsa-miR-6799-5p	FCN1	1
hsa-miR-6799-5p	ECM1	1
hsa-miR-6799-5p	CHSY3	1
hsa-miR-6799-5p	SEMA3A	1
hsa-miR-6799-5p	SH2B1	1
hsa-miR-6799-5p	PACSIN1	1
hsa-miR-6799-5p	EEF2K	1
hsa-miR-6799-5p	ZNF619	1
hsa-miR-6799-5p	MYH6	1
hsa-miR-6799-5p	KRT82	1
hsa-miR-6799-5p	DGKG	1
hsa-miR-6799-5p	BAG1	1
hsa-miR-6799-5p	TFAP2B	1
hsa-miR-6799-5p	CNTNAP1	1
hsa-miR-6799-5p	TIPIN	1
hsa-miR-6799-5p	EREG	1
hsa-miR-6799-5p	LARP6	1
hsa-miR-6799-5p	NRP1	1
hsa-miR-6799-5p	LIX1	1
hsa-miR-6799-5p	HLCS	1
hsa-miR-6799-5p	TPPP	1
hsa-miR-6799-5p	PRG2	1
hsa-miR-6799-5p	TAB3	1
hsa-miR-6799-5p	ARHGEF15	1
hsa-miR-6799-5p	BCL2L2	1
hsa-miR-6799-5p	REST	1
hsa-miR-6799-5p	GRIN2B	1
hsa-miR-6799-5p	COL18A1	1
hsa-miR-6799-5p	PRRC2A	1
hsa-miR-6799-5p	ELMSAN1	1
hsa-miR-6799-5p	PHOX2A	1
hsa-miR-6799-5p	SKP1	1
hsa-miR-6799-5p	PDE6A	1
hsa-miR-6799-5p	TRO	1
hsa-miR-6799-5p	SRGAP2	1
hsa-miR-6799-5p	TMPRSS3	1
hsa-miR-6799-5p	TFAP2C	1
hsa-miR-6799-5p	ZNF556	1
hsa-miR-6799-5p	ITGAX	1
hsa-miR-6799-5p	PCNXL3	1
hsa-miR-6799-5p	SCG2	1
hsa-miR-6799-5p	CPSF7	1
hsa-miR-6799-5p	HNRNPCL3	1
hsa-miR-6799-5p	PRR23B	1
hsa-miR-6799-5p	UNC45B	1
hsa-miR-6799-5p	TBC1D3C	1
hsa-miR-6799-5p	LHX9	1
hsa-miR-6799-5p	CCL8	1
hsa-miR-6799-5p	TXNDC5	1
hsa-miR-6799-5p	GNA13	1
hsa-miR-6799-5p	NEDD9	1
hsa-miR-6799-5p	TMEM88B	1
hsa-miR-6799-5p	MAPK8IP3	1
hsa-miR-6799-5p	FGFR1	1
hsa-miR-6799-5p	NPIPB5	1
hsa-miR-6799-5p	MTMR2	1
hsa-miR-6799-5p	GFRAL	1
hsa-miR-6799-5p	TUBB	1
hsa-miR-6799-5p	GBP4	1
hsa-miR-6799-5p	DPY19L4	1
hsa-miR-6799-5p	THEGL	1
hsa-miR-6799-5p	CYP51A1	1
hsa-miR-6799-5p	ACSBG1	1
hsa-miR-6799-5p	ADIRF	1
hsa-miR-6799-5p	MOV10	1
hsa-miR-6799-5p	DUSP4	1
hsa-miR-6799-5p	COL5A3	1
hsa-miR-6799-5p	MLN	1
hsa-miR-6799-5p	PTCD3	1
hsa-miR-6799-5p	MAP7D1	1
hsa-miR-6799-5p	GNL1	1
hsa-miR-6799-5p	ARHGAP4	1
hsa-miR-6799-5p	RNF39	1
hsa-miR-6799-5p	RXRG	1
hsa-miR-6799-5p	BHLHA15	1
hsa-miR-6799-5p	OAS2	1
hsa-miR-6799-5p	ARSE	1
hsa-miR-6799-5p	FRMPD1	1
hsa-miR-6799-5p	CDK5R1	1
hsa-miR-6799-5p	CHMP1B	1
hsa-miR-6799-5p	KIF13B	1
hsa-miR-6799-5p	RTN3	1
hsa-miR-6799-5p	SLC39A11	1
hsa-miR-6799-5p	ADGRF3	1
hsa-miR-6799-5p	MSH5	1
hsa-miR-6799-5p	TTC28	1
hsa-miR-6799-5p	ARHGAP11A	1
hsa-miR-6799-5p	TBRG1	1
hsa-miR-6799-5p	HNRNPCL2	1
hsa-miR-6799-5p	TAOK3	1
hsa-miR-6799-5p	PLEKHM2	1
hsa-miR-6799-5p	TAGLN2	1
hsa-miR-6799-5p	ITM2B	1
hsa-miR-6799-5p	LCE3C	1
hsa-miR-6799-5p	ST8SIA2	1
hsa-miR-6799-5p	ZNF592	1
hsa-miR-6799-5p	REM1	1
hsa-miR-6799-5p	C4orf29	1
hsa-miR-6799-5p	FBN1	1
hsa-miR-6799-5p	PRDX1	1
hsa-miR-6799-5p	CD109	1
hsa-miR-6799-5p	ATF7IP2	1
hsa-miR-6799-5p	PPIF	1
hsa-miR-6799-5p	TOX	1
hsa-miR-6799-5p	HCN4	1
hsa-miR-6799-5p	CYLD	1
hsa-miR-6799-5p	LAMA5	1
hsa-miR-6799-5p	DUSP13	1
hsa-miR-6799-5p	KIAA1549	1
hsa-miR-6799-5p	IKZF4	1
hsa-miR-6799-5p	FNIP2	1
hsa-miR-6799-5p	ASAP1	1
hsa-miR-6799-5p	ARHGEF5	1
hsa-miR-6799-5p	SFR1	1
hsa-miR-6799-5p	COLEC11	1
hsa-miR-6799-5p	ATP2B2	1
hsa-miR-6799-5p	RNF167	1
hsa-miR-6799-5p	FAM196A	1
hsa-miR-6799-5p	SACS	1
hsa-miR-6799-5p	USP54	1
hsa-miR-6799-5p	IQCE	1
hsa-miR-6799-5p	NHSL2	1
hsa-miR-6799-5p	PIK3C3	1
hsa-miR-6799-5p	TMC7	1
hsa-miR-6799-5p	DIP2A	1
hsa-miR-6799-5p	SH3BP4	1
hsa-miR-6799-5p	SLC25A11	1
hsa-miR-6799-5p	LRRTM2	1
hsa-miR-6799-5p	LRRC3	1
hsa-miR-6799-5p	GPD1	1
hsa-miR-6799-5p	UBE2L6	1
hsa-miR-6799-5p	FBXL12	1
hsa-miR-6799-5p	PNPLA6	1
hsa-miR-6799-5p	APOBR	1
hsa-miR-6799-5p	HLX	1
hsa-miR-6799-5p	ZBP1	1
hsa-miR-6799-5p	SLC9A1	1
hsa-miR-6799-5p	GNB3	1
hsa-miR-6799-5p	FCGRT	1
hsa-miR-6799-5p	CXorf66	1
hsa-miR-6799-5p	MRPL50	1
hsa-miR-6799-5p	SLC25A45	1
hsa-miR-6799-5p	SMAD3	1
hsa-miR-6799-5p	C20orf196	1
hsa-miR-6799-5p	TBCCD1	1
hsa-miR-6799-5p	PLEKHG4B	1
hsa-miR-6799-5p	ZBTB33	1
hsa-miR-6799-5p	EPHX4	1
hsa-miR-6799-5p	GNL1	1
hsa-miR-6799-5p	ZNF672	1
hsa-miR-6799-5p	OR51F2	1
hsa-miR-6799-5p	ATP1B1	1
hsa-miR-6799-5p	ZNF641	1
hsa-miR-6799-5p	CDHR3	1
hsa-miR-6799-5p	ZFX	1
hsa-miR-6799-5p	NDUFA4	1
hsa-miR-6799-5p	ATF6B	1
hsa-miR-6799-5p	ZKSCAN2	1
hsa-miR-6799-5p	PALM2-AKAP2	1
hsa-miR-6799-5p	JMY	1
hsa-miR-6799-5p	CDY1	1
hsa-miR-6799-5p	CDC42BPB	1
hsa-miR-6799-5p	HEATR4	1
hsa-miR-6799-5p	SLC11A1	1
hsa-miR-6799-5p	OR51G1	1
hsa-miR-6799-5p	SH3TC1	1
hsa-miR-6799-5p	PRDM10	1
hsa-miR-6799-5p	PRSS16	1
hsa-miR-6799-5p	TDGF1	1
hsa-miR-6799-5p	FAXC	1
hsa-miR-6799-5p	RPRD1A	1
hsa-miR-6799-5p	DNAH3	1
hsa-miR-6799-5p	CDKL2	1
hsa-miR-6799-5p	MSL1	1
hsa-miR-6799-5p	SLC6A6	1
hsa-miR-6799-5p	LGALS4	1
hsa-miR-6799-5p	MINOS1-NBL1	1
hsa-miR-6799-5p	MYCL	1
hsa-miR-6799-5p	IQGAP1	1
hsa-miR-6799-5p	SZT2	1
hsa-miR-6799-5p	CNEP1R1	1
hsa-miR-6799-5p	HP1BP3	1
hsa-miR-6799-5p	WHSC1L1	1
hsa-miR-6799-5p	WDR5B	1
hsa-miR-6799-5p	USP35	1
hsa-miR-6799-5p	UHMK1	1
hsa-miR-6799-5p	AIM1	1
hsa-miR-6799-5p	PSG11	1
hsa-miR-6799-5p	SEMA4A	1
hsa-miR-6799-5p	B3GNT7	1
hsa-miR-6799-5p	NEUROG2	1
hsa-miR-6799-5p	CDK16	1
hsa-miR-6799-5p	CT47A2	1
hsa-miR-6799-5p	ZNF587B	1
hsa-miR-6799-5p	SIGLEC8	1
hsa-miR-6799-5p	GIPC1	1
hsa-miR-6799-5p	TRPM3	1
hsa-miR-6799-5p	A4GALT	1
hsa-miR-6799-5p	NEDD4	1
hsa-miR-6799-5p	FUNDC2	1
hsa-miR-6799-5p	NEGR1	1
hsa-miR-6799-5p	BMP3	1
hsa-miR-6799-5p	TMEM98	1
hsa-miR-6799-5p	MALL	1
hsa-miR-6799-5p	USP33	1
hsa-miR-6799-5p	WHAMM	1
hsa-miR-6799-5p	RILPL1	1
hsa-miR-6799-5p	CASC5	1
hsa-miR-6799-5p	PDLIM7	1
hsa-miR-6799-5p	GALNT10	1
hsa-miR-6799-5p	PATE2	1
hsa-miR-6799-5p	PPAPDC3	1
hsa-miR-6799-5p	TRPA1	1
hsa-miR-6799-5p	IGHMBP2	1
hsa-miR-6799-5p	SGPL1	1
hsa-miR-6799-5p	OR1F1	1
hsa-miR-6799-5p	PCDHGA9	1
hsa-miR-6799-5p	GALNT9	1
hsa-miR-6799-5p	NIP7	1
hsa-miR-6799-5p	SKIV2L	1
hsa-miR-6799-5p	DPH1	1
hsa-miR-6799-5p	FAM20A	1
hsa-miR-6799-5p	PNPO	1
hsa-miR-6799-5p	ANO9	1
hsa-miR-6799-5p	ZNRF3	1
hsa-miR-6799-5p	TRIM49	1
hsa-miR-6799-5p	GOT2	1
hsa-miR-6799-5p	DNASE1L1	1
hsa-miR-6799-5p	PTGER2	1
hsa-miR-6799-5p	COL20A1	1
hsa-miR-6799-5p	GUCY1A3	1
hsa-miR-6799-5p	ASUN	1
hsa-miR-6799-5p	GRHL2	1
hsa-miR-6799-5p	CEP350	1
hsa-miR-6799-5p	LAX1	1
hsa-miR-6799-5p	TNKS	1
hsa-miR-6799-5p	ZNF677	1
hsa-miR-6799-5p	GUCA1B	1
hsa-miR-6799-5p	C16orf89	1
hsa-miR-6799-5p	GGA3	1
hsa-miR-6799-5p	ZNF564	1
hsa-miR-6799-5p	CHTF8	1
hsa-miR-6799-5p	VWA2	1
hsa-miR-6799-5p	ZBTB24	1
hsa-miR-6799-5p	NFIA	1
hsa-miR-6799-5p	CHAF1B	1
hsa-miR-6799-5p	ARMC8	1
hsa-miR-6799-5p	SLC16A9	1
hsa-miR-6799-5p	NWD1	1
hsa-miR-6799-5p	USP15	1
hsa-miR-6799-5p	PUS7	1
hsa-miR-6799-5p	FAM83F	1
hsa-miR-6799-5p	PKD1L3	1
hsa-miR-6799-5p	TMED7-TICAM2	1
hsa-miR-6799-5p	PAN3	1
hsa-miR-6799-5p	CD177	1
hsa-miR-6799-5p	MKRN2OS	1
hsa-miR-6799-5p	L2HGDH	1
hsa-miR-6799-5p	SERPINB8	1
hsa-miR-6799-5p	TRIM14	1
hsa-miR-6799-5p	KRTAP26-1	1
hsa-miR-6799-5p	FAM43A	1
hsa-miR-6799-5p	STX1B	1
hsa-miR-6799-5p	HBA2	1
hsa-miR-6799-5p	FASTK	1
hsa-miR-6799-5p	WNT2B	1
hsa-miR-6799-5p	METTL7A	1
hsa-miR-6799-5p	WNT2	1
hsa-miR-6799-5p	CNNM1	1
hsa-miR-6799-5p	RFTN2	1
hsa-miR-6799-5p	TXLNG	1
hsa-miR-6799-5p	TMEM86B	1
hsa-miR-6799-5p	BNC1	1
hsa-miR-6799-5p	ALDH3B1	1
hsa-miR-6799-5p	OR5R1	1
hsa-miR-6799-5p	RWDD2A	1
hsa-miR-6799-5p	N4BP3	1
hsa-miR-6799-5p	ANKAR	1
hsa-miR-6799-5p	FSTL4	1
hsa-miR-6799-5p	BRD2	1
hsa-miR-6799-5p	RNF112	1
hsa-miR-6799-5p	EPO	1
hsa-miR-6799-5p	BNIPL	1
hsa-miR-6799-5p	RPP25L	1
hsa-miR-6799-5p	PHF21B	1
hsa-miR-6799-5p	CAV3	1
hsa-miR-6799-5p	FANCM	1
hsa-miR-6799-5p	CSF3	1
hsa-miR-6799-5p	TXLNA	1
hsa-miR-6799-5p	PRDM2	1
hsa-miR-6799-5p	TRIM48	1
hsa-miR-6799-5p	TIMM22	1
hsa-miR-6799-5p	VTA1	1
hsa-miR-6799-5p	NT5C	1
hsa-miR-6799-5p	MAK	1
hsa-miR-6799-5p	CYP11B1	1
hsa-miR-6799-5p	HDAC2	1
hsa-miR-6799-5p	CMTR2	1
hsa-miR-6799-5p	C10orf55	1
hsa-miR-6799-5p	KRT5	1
hsa-miR-6799-5p	BAZ2A	1
hsa-miR-6799-5p	C7orf31	1
hsa-miR-6799-5p	SMIM14	1
hsa-miR-6799-5p	SLCO4C1	1
hsa-miR-6799-5p	OSBPL3	1
hsa-miR-6799-5p	B4GALT1	1
hsa-miR-6799-5p	PDE3A	1
hsa-miR-6799-5p	DESI1	1
hsa-miR-6799-5p	C14orf119	1
hsa-miR-6799-5p	MAGED4B	1
hsa-miR-6799-5p	SHOX	1
hsa-miR-6799-5p	VARS2	1
hsa-miR-6799-5p	VWCE	1
hsa-miR-6799-5p	ELK3	1
hsa-miR-6799-5p	FGFR1OP	1
hsa-miR-6799-5p	XPO6	1
hsa-miR-6799-5p	CD247	1
hsa-miR-6799-5p	METTL7B	1
hsa-miR-6799-5p	SIDT1	1
hsa-miR-6799-5p	VAT1L	1
hsa-miR-6799-5p	ZBTB48	1
hsa-miR-6799-5p	NIT1	1
hsa-miR-6799-5p	OR10C1	1
hsa-miR-6799-5p	SLC37A4	1
hsa-miR-6799-5p	BRPF3	1
hsa-miR-6799-5p	URGCP-MRPS24	1
hsa-miR-6799-5p	FCF1	1
hsa-miR-6799-5p	LRRC9	1
hsa-miR-6799-5p	ARL4D	1
hsa-miR-6799-5p	CDHR1	1
hsa-miR-6799-5p	PTPN14	1
hsa-miR-6799-5p	POC1B-GALNT4	1
hsa-miR-6799-5p	AL591806.1	1
hsa-miR-6799-5p	NR3C1	1
hsa-miR-6799-5p	OR1L1	1
hsa-miR-6799-5p	ZNF43	1
hsa-miR-6799-5p	PRR36	1
hsa-miR-6799-5p	AHCYL2	1
hsa-miR-6799-5p	ZNF862	1
hsa-miR-6799-5p	POMK	1
hsa-miR-6799-5p	CGB7	1
hsa-miR-6799-5p	SLC15A5	1
hsa-miR-6799-5p	RPGRIP1L	1
hsa-miR-6799-5p	INA	1
hsa-miR-6799-5p	ERCC6	1
hsa-miR-6799-5p	SOWAHB	1
hsa-miR-6799-5p	BAAT	1
hsa-miR-6799-5p	ATF5	1
hsa-miR-6799-5p	PRRG3	1
hsa-miR-6799-5p	ETNK1	1
hsa-miR-6799-5p	LRRN4	1
hsa-miR-6799-5p	C1QTNF9	1
hsa-miR-6799-5p	KDM1B	1
hsa-miR-6799-5p	XPNPEP1	1
hsa-miR-6799-5p	EIF3G	1
hsa-miR-6799-5p	SLC36A3	1
hsa-miR-6799-5p	C11orf68	1
hsa-miR-6799-5p	EXOC3	1
hsa-miR-6799-5p	PPP1R11	1
hsa-miR-6799-5p	SCUBE2	1
hsa-miR-6799-5p	CHST6	1
hsa-miR-6799-5p	KRTAP3-1	1
hsa-miR-6799-5p	THBS4	1
hsa-miR-6799-5p	VOPP1	1
hsa-miR-6799-5p	PDXP	1
hsa-miR-6799-5p	PPP1R18	1
hsa-miR-6799-5p	TRIM27	1
hsa-miR-6799-5p	HK2	1
hsa-miR-6799-5p	ENAH	1
hsa-miR-6799-5p	FUT2	1
hsa-miR-6799-5p	PHACTR4	1
hsa-miR-6799-5p	GALC	1
hsa-miR-6799-5p	TES	1
hsa-miR-6799-5p	RIC8B	1
hsa-miR-6799-5p	TNFRSF9	1
hsa-miR-6799-5p	LRIT3	1
hsa-miR-6799-5p	QPCTL	1
hsa-miR-6799-5p	ATP2B4	1
hsa-miR-6799-5p	FCHSD1	1
hsa-miR-6799-5p	ANKFN1	1
hsa-miR-6799-5p	ATG16L1	1
hsa-miR-6799-5p	SETX	1
hsa-miR-6799-5p	COL9A1	1
hsa-miR-6799-5p	HPS5	1
hsa-miR-6799-5p	IGSF10	1
hsa-miR-6799-5p	SH3GLB2	1
hsa-miR-6799-5p	BRD4	1
hsa-miR-6799-5p	AC022431.2	1
hsa-miR-6799-5p	VSIG8	1
hsa-miR-6799-5p	2020-03-02	1
hsa-miR-6799-5p	CACNA1D	1
hsa-miR-6799-5p	LAD1	1
hsa-miR-6799-5p	SALL1	1
hsa-miR-6799-5p	TTF2	1
hsa-miR-6799-5p	CYB5R2	1
hsa-miR-6799-5p	ESPNL	1
hsa-miR-6799-5p	ACVRL1	1
hsa-miR-6799-5p	PPP1R18	1
hsa-miR-6799-5p	SSTR4	1
hsa-miR-6799-5p	IGFLR1	1
hsa-miR-6799-5p	EHMT2	1
hsa-miR-6799-5p	MGAT4A	1
hsa-miR-6799-5p	COQ7	1
hsa-miR-6799-5p	DDHD1	1
hsa-miR-6799-5p	IL17F	1
hsa-miR-6799-5p	LMNTD2	1
hsa-miR-6799-5p	MAN2A2	1
hsa-miR-6799-5p	GGA2	1
hsa-miR-6799-5p	ACSS1	1
hsa-miR-6799-5p	PTAFR	1
hsa-miR-6799-5p	SGIP1	1
hsa-miR-6799-5p	TNFRSF12A	1
hsa-miR-6799-5p	LETM2	1
hsa-miR-6799-5p	GATA3	1
hsa-miR-6799-5p	MUC12	1
hsa-miR-6799-5p	SPEG	1
hsa-miR-6799-5p	DLC1	1
hsa-miR-6799-5p	FN3K	1
hsa-miR-6799-5p	TMCC2	1
hsa-miR-6799-5p	TNXB	1
hsa-miR-6799-5p	SF3A2	1
hsa-miR-6799-5p	IKZF1	1
hsa-miR-6799-5p	OR52N1	1
hsa-miR-6799-5p	VPS28	1
hsa-miR-6799-5p	SBNO2	1
hsa-miR-6799-5p	TLE1	1
hsa-miR-6799-5p	PSMG1	1
hsa-miR-6799-5p	ZNF518B	1
hsa-miR-6799-5p	C4B	1
hsa-miR-6799-5p	EWSR1	1
hsa-miR-6799-5p	RPP38	1
hsa-miR-6799-5p	CAND1	1
hsa-miR-6799-5p	FBXO31	1
hsa-miR-6799-5p	RABL2A	1
hsa-miR-6799-5p	CPEB3	1
hsa-miR-6799-5p	RDH11	1
hsa-miR-6799-5p	GAST	1
hsa-miR-6799-5p	C15orf40	1
hsa-miR-6799-5p	CR392000.1	1
hsa-miR-6799-5p	FCHSD2	1
hsa-miR-6799-5p	TMEM178B	1
hsa-miR-6799-5p	BEND2	1
hsa-miR-6799-5p	MTCP1	1
hsa-miR-6799-5p	PSCA	1
hsa-miR-6799-5p	ORAI2	1
hsa-miR-6799-5p	CIART	1
hsa-miR-6799-5p	AP5B1	1
hsa-miR-6799-5p	CT47A8	1
hsa-miR-6799-5p	ERLIN2	1
hsa-miR-6799-5p	DNAJC6	1
hsa-miR-6799-5p	OR51E1	1
hsa-miR-6799-5p	GPANK1	1
hsa-miR-6799-5p	SPATA31A3	1
hsa-miR-6799-5p	TMEM239	1
hsa-miR-6799-5p	NCR3	1
hsa-miR-6799-5p	FAM178B	1
hsa-miR-6799-5p	ACADSB	1
hsa-miR-6799-5p	SYCP3	1
hsa-miR-6799-5p	SYNPO2	1
hsa-miR-6799-5p	MXI1	1
hsa-miR-6799-5p	GUF1	1
hsa-miR-6799-5p	CYFIP2	1
hsa-miR-6799-5p	CIC	1
hsa-miR-6799-5p	CALCA	1
hsa-miR-6799-5p	GSG2	1
hsa-miR-6799-5p	SLC7A3	1
hsa-miR-6799-5p	HNRNPDL	1
hsa-miR-6799-5p	SFT2D2	1
hsa-miR-6799-5p	IFT46	1
hsa-miR-6799-5p	SEC24C	1
hsa-miR-6799-5p	BEND7	1
hsa-miR-6799-5p	PCBD1	1
hsa-miR-6799-5p	APELA	1
hsa-miR-6799-5p	BUB3	1
hsa-miR-6799-5p	MAP3K6	1
hsa-miR-6799-5p	FAM231A	1
hsa-miR-6799-5p	HPN	1
hsa-miR-6799-5p	BAG2	1
hsa-miR-6799-5p	CHST7	1
hsa-miR-6799-5p	ATP1A4	1
hsa-miR-6799-5p	PDZD7	1
hsa-miR-6799-5p	PDCD11	1
hsa-miR-6799-5p	FBXW4	1
hsa-miR-6799-5p	MFSD4	1
hsa-miR-6799-5p	HK1	1
hsa-miR-6799-5p	ATP6V0E2	1
hsa-miR-6799-5p	FLCN	1
hsa-miR-6799-5p	DBF4B	1
hsa-miR-6799-5p	PROKR2	1
hsa-miR-6799-5p	F7	1
hsa-miR-6799-5p	TAOK1	1
hsa-miR-6799-5p	BAZ2B	1
hsa-miR-6799-5p	FAM3D	1
hsa-miR-6799-5p	PSTPIP2	1
hsa-miR-6799-5p	TTLL2	1
hsa-miR-6799-5p	MRPL4	1
hsa-miR-6799-5p	CELF1	1
hsa-miR-6799-5p	RAB35	1
hsa-miR-6799-5p	KRTAP3-3	1
hsa-miR-6799-5p	LYRM5	1
hsa-miR-6799-5p	TPCN1	1
hsa-miR-6799-5p	HLA-DOA	1
hsa-miR-6799-5p	SHKBP1	1
hsa-miR-6799-5p	BTAF1	1
hsa-miR-6799-5p	PLA2G2E	1
hsa-miR-6799-5p	CPEB4	1
hsa-miR-6799-5p	GPR176	1
hsa-miR-6799-5p	ZNF521	1
hsa-miR-6799-5p	CFI	1
hsa-miR-6799-5p	PRELP	1
hsa-miR-6799-5p	C8orf58	1
hsa-miR-6799-5p	ZNF175	1
hsa-miR-6799-5p	HPCAL1	1
hsa-miR-6799-5p	PIFO	1
hsa-miR-6799-5p	SAMD15	1
hsa-miR-6799-5p	INSL3	1
hsa-miR-6799-5p	PPM1J	1
hsa-miR-6799-5p	PRR5-ARHGAP8	1
hsa-miR-6799-5p	SERPINB11	1
hsa-miR-6799-5p	SHE	1
hsa-miR-6799-5p	BCORL1	1
hsa-miR-6799-5p	KLF13	1
hsa-miR-6799-5p	RAPGEF5	1
hsa-miR-6799-5p	MUC4	1
hsa-miR-6799-5p	TP73	1
hsa-miR-6799-5p	SLC9A8	1
hsa-miR-6799-5p	GNAO1	1
hsa-miR-6799-5p	NEK9	1
hsa-miR-6799-5p	CTD-3088G3.8	1
hsa-miR-6799-5p	OXSR1	1
hsa-miR-6799-5p	XYLB	1
hsa-miR-6799-5p	S1PR2	1
hsa-miR-6799-5p	CPN2	1
hsa-miR-6799-5p	CYTH1	1
hsa-miR-6799-5p	ZDHHC5	1
hsa-miR-6799-5p	KIR3DX1	1
hsa-miR-6799-5p	CWF19L1	1
hsa-miR-6799-5p	MICALCL	1
hsa-miR-6799-5p	ASTE1	1
hsa-miR-6799-5p	CSNK1D	1
hsa-miR-6799-5p	TESK1	1
hsa-miR-6799-5p	ADIPOR1	1
hsa-miR-6799-5p	HOXD11	1
hsa-miR-6799-5p	SMG7	1
hsa-miR-6799-5p	ACSM4	1
hsa-miR-6799-5p	ATE1	1
hsa-miR-6799-5p	RNF130	1
hsa-miR-6799-5p	TBC1D3D	1
hsa-miR-6799-5p	KCND1	1
hsa-miR-6799-5p	PIGU	1
hsa-miR-6799-5p	TAF9B	1
hsa-miR-6799-5p	OR4D9	1
hsa-miR-6799-5p	PPP1R16A	1
hsa-miR-6799-5p	SPDEF	1
hsa-miR-6799-5p	SDE2	1
hsa-miR-6799-5p	KIAA1161	1
hsa-miR-6799-5p	FSTL5	1
hsa-miR-6799-5p	FAM47C	1
hsa-miR-6799-5p	PLCG1	1
hsa-miR-6799-5p	MS4A7	1
hsa-miR-6799-5p	SCARF1	1
hsa-miR-6799-5p	FHL3	1
hsa-miR-6799-5p	PEG10	1
hsa-miR-6799-5p	CDK13	1
hsa-miR-6799-5p	HLA-DQB2	1
hsa-miR-6799-5p	RNF187	1
hsa-miR-6799-5p	ENHO	1
hsa-miR-6799-5p	PEX16	1
hsa-miR-6799-5p	KIF9	1
hsa-miR-6799-5p	PRRT1	1
hsa-miR-6799-5p	PHC1	1
hsa-miR-6799-5p	PRY	1
hsa-miR-6799-5p	EBF2	1
hsa-miR-6799-5p	TMEM110	1
hsa-miR-6799-5p	KCNE4	1
hsa-miR-6799-5p	H2BFM	1
hsa-miR-6799-5p	SERAC1	1
hsa-miR-6799-5p	HR	1
hsa-miR-6799-5p	KLK6	1
hsa-miR-6799-5p	RNF43	1
hsa-miR-6799-5p	GNAT2	1
hsa-miR-6799-5p	CCNJ	1
hsa-miR-6799-5p	RDH8	1
hsa-miR-6799-5p	LTK	1
hsa-miR-6799-5p	KDM4E	1
hsa-miR-6799-5p	HAPLN1	1
hsa-miR-6799-5p	EIF4G1	1
hsa-miR-6799-5p	MSRB1	1
hsa-miR-6799-5p	LRRC38	1
hsa-miR-6799-5p	LBR	1
hsa-miR-6799-5p	GPR3	1
hsa-miR-6799-5p	LGALS9C	1
hsa-miR-6799-5p	GJA4	1
hsa-miR-6799-5p	PAK1	1
hsa-miR-6799-5p	KRTAP5-5	1
hsa-miR-6799-5p	PIK3C2A	1
hsa-miR-6799-5p	SPOPL	1
hsa-miR-6799-5p	KLHL7	1
hsa-miR-6799-5p	ELF5	1
hsa-miR-6799-5p	PI4KA	1
hsa-miR-6799-5p	SLC7A14	1
hsa-miR-6799-5p	CCDC176	1
hsa-miR-6799-5p	KMO	1
hsa-miR-6799-5p	PLIN3	1
hsa-miR-6799-5p	OR11A1	1
hsa-miR-6799-5p	ADCY5	1
hsa-miR-6799-5p	ADGRL2	1
hsa-miR-6799-5p	VPS13D	1
hsa-miR-6799-5p	TRPV1	1
hsa-miR-6799-5p	TMEM132A	1
hsa-miR-6799-5p	PIK3R5	1
hsa-miR-6799-5p	STRIP2	1
hsa-miR-6799-5p	FN3KRP	1
hsa-miR-6799-5p	KIFC1	1
hsa-miR-6799-5p	FAM187B	1
hsa-miR-6799-5p	GUCY1A2	1
hsa-miR-6799-5p	BPIFB2	1
hsa-miR-6799-5p	POM121L2	1
hsa-miR-6799-5p	ATXN7L2	1
hsa-miR-6799-5p	PCDH19	1
hsa-miR-6799-5p	OR3A2	1
hsa-miR-6799-5p	ANKHD1-EIF4EBP3	1
hsa-miR-6799-5p	PLEK2	1
hsa-miR-6799-5p	SSTR2	1
hsa-miR-6799-5p	PAG1	1
hsa-miR-6799-5p	PRR12	1
hsa-miR-6799-5p	AGO1	1
hsa-miR-6799-5p	GYLTL1B	1
hsa-miR-6799-5p	ZNF500	1
hsa-miR-6799-5p	LGALS9B	1
hsa-miR-6799-5p	CDC42EP4	1
hsa-miR-6799-5p	TPRG1	1
hsa-miR-6799-5p	APOBEC3F	1
hsa-miR-6799-5p	LAG3	1
hsa-miR-6799-5p	RSPH4A	1
hsa-miR-6799-5p	PSPN	1
hsa-miR-6799-5p	EPHA5	1
hsa-miR-6799-5p	DNAJC14	1
hsa-miR-6799-5p	CLCN7	1
hsa-miR-6799-5p	NFX1	1
hsa-miR-6799-5p	SLC52A1	1
hsa-miR-6799-5p	PLSCR2	1
hsa-miR-6799-5p	THAP5	1
hsa-miR-6799-5p	FOSL2	1
hsa-miR-6799-5p	PTGES	1
hsa-miR-6799-5p	C17orf74	1
hsa-miR-6799-5p	TRRAP	1
hsa-miR-6799-5p	SEPN1	1
hsa-miR-6799-5p	TNNT2	1
hsa-miR-6799-5p	PLCL2	1
hsa-miR-6799-5p	VAMP4	1
hsa-miR-6799-5p	IL18R1	1
hsa-miR-6799-5p	ZNF587	1
hsa-miR-6799-5p	DNM2	1
hsa-miR-6799-5p	TMEM220	1
hsa-miR-6799-5p	ZFAND5	1
hsa-miR-6799-5p	CACFD1	1
hsa-miR-6799-5p	HIST3H2BB	1
hsa-miR-6799-5p	BLOC1S3	1
hsa-miR-6799-5p	ZDHHC22	1
hsa-miR-6799-5p	WDR55	1
hsa-miR-6799-5p	APBB1	1
hsa-miR-6799-5p	CALB2	1
hsa-miR-6799-5p	TIAF1	1
hsa-miR-6799-5p	ANAPC15	1
hsa-miR-6799-5p	GATAD2B	1
hsa-miR-6799-5p	RPL14	1
hsa-miR-6799-5p	CFHR1	1
hsa-miR-6799-5p	LRRC8A	1
hsa-miR-6799-5p	CD3G	1
hsa-miR-6799-5p	RIN2	1
hsa-miR-6799-5p	CLGN	1
hsa-miR-6799-5p	PCDHB2	1
hsa-miR-6799-5p	LLGL2	1
hsa-miR-6799-5p	GVQW1	1
hsa-miR-6799-5p	YJEFN3	1
hsa-miR-6799-5p	C6orf25	1
hsa-miR-6799-5p	NCF1	1
hsa-miR-6799-5p	CD22	1
hsa-miR-6799-5p	SRD5A3	1
hsa-miR-6799-5p	SYN3	1
hsa-miR-6799-5p	PPT2	1
hsa-miR-6799-5p	ELAC1	1
hsa-miR-6799-5p	KCNU1	1
hsa-miR-6799-5p	CXorf23	1
hsa-miR-6799-5p	RAPGEF6	1
hsa-miR-6799-5p	HSD17B2	1
hsa-miR-6799-5p	SLCO2A1	1
hsa-miR-6799-5p	ZFP30	1
hsa-miR-6799-5p	PNISR	1
hsa-miR-6799-5p	CHMP2A	1
hsa-miR-6799-5p	FKSG70	1
hsa-miR-6799-5p	TFE3	1
hsa-miR-6799-5p	DDB1	1
hsa-miR-6799-5p	LSM12	1
hsa-miR-6799-5p	ORC2	1
hsa-miR-6799-5p	KRT7	1
hsa-miR-6799-5p	VWA5B1	1
hsa-miR-6799-5p	NOL6	1
hsa-miR-6799-5p	RSPO1	1
hsa-miR-6799-5p	MAD2L1BP	1
hsa-miR-6799-5p	SIRT3	1
hsa-miR-6799-5p	PRKCI	1
hsa-miR-6799-5p	ACOT13	1
hsa-miR-6799-5p	LRFN1	1
hsa-miR-6799-5p	NDRG2	1
hsa-miR-6799-5p	ZNF667	1
hsa-miR-6799-5p	PIGP	1
hsa-miR-6799-5p	L3MBTL2	1
hsa-miR-6799-5p	OSBPL2	1
hsa-miR-6799-5p	SORL1	1
hsa-miR-6799-5p	STRBP	1
hsa-miR-6799-5p	MSH5	1
hsa-miR-6799-5p	UHRF1BP1	1
hsa-miR-6799-5p	CXCL12	1
hsa-miR-6799-5p	CACNB3	1
hsa-miR-6799-5p	PRLHR	1
hsa-miR-6799-5p	ANO6	1
hsa-miR-6799-5p	MUC13	1
hsa-miR-6799-5p	CCDC116	1
hsa-miR-6799-5p	THSD7B	1
hsa-miR-6799-5p	SELT	1
hsa-miR-6799-5p	PSD3	1
hsa-miR-6799-5p	POLG	1
hsa-miR-6799-5p	WFDC1	1
hsa-miR-6799-5p	BRD3	1
hsa-miR-6799-5p	2020-09-02	1
hsa-miR-6799-5p	XAGE2	1
hsa-miR-6799-5p	PKD2L1	1
hsa-miR-6799-5p	ADARB2	1
hsa-miR-6799-5p	NF2	1
hsa-miR-6799-5p	C2orf44	1
hsa-miR-6799-5p	PLEKHA4	1
hsa-miR-6799-5p	CHRFAM7A	1
hsa-miR-6799-5p	MTHFSD	1
hsa-miR-6799-5p	CD300LB	1
hsa-miR-6799-5p	FKSG62	1
hsa-miR-6799-5p	RIMS1	1
hsa-miR-6799-5p	SUSD6	1
hsa-miR-6799-5p	2020-09-07	1
hsa-miR-6799-5p	RNF44	1
hsa-miR-6799-5p	EFNB3	1
hsa-miR-6799-5p	C6orf136	1
hsa-miR-6799-5p	TFF2	1
hsa-miR-6799-5p	MST1R	1
hsa-miR-6799-5p	GK5	1
hsa-miR-6799-5p	CCHCR1	1
hsa-miR-6799-5p	EMC1	1
hsa-miR-6799-5p	CTD-2207O23.3	1
hsa-miR-6799-5p	LCP2	1
hsa-miR-6799-5p	DHX35	1
hsa-miR-6799-5p	LPIN1	1
hsa-miR-6799-5p	SMC1A	1
hsa-miR-6799-5p	HUNK	1
hsa-miR-6799-5p	CLEC18B	1
hsa-miR-6799-5p	OR52R1	1
hsa-miR-6799-5p	DNALI1	1
hsa-miR-6799-5p	DOT1L	1
hsa-miR-6799-5p	LY6G5B	1
hsa-miR-6799-5p	BMF	1
hsa-miR-6799-5p	GRM6	1
hsa-miR-6799-5p	VTI1B	1
hsa-miR-6799-5p	GABRE	1
hsa-miR-6799-5p	ARHGEF35	1
hsa-miR-6799-5p	MRPL49	1
hsa-miR-6799-5p	ILK	1
hsa-miR-6799-5p	BIRC7	1
hsa-miR-6799-5p	N4BP2	1
hsa-miR-6799-5p	HOXB7	1
hsa-miR-6799-5p	OASL	1
hsa-miR-6799-5p	ELK4	1
hsa-miR-6799-5p	ZNF496	1
hsa-miR-6799-5p	SRRM1	1
hsa-miR-6799-5p	ATP1B2	1
hsa-miR-6799-5p	RABL3	1
hsa-miR-6799-5p	MSH5	1
hsa-miR-6799-5p	SYTL3	1
hsa-miR-6799-5p	ZIC2	1
hsa-miR-6799-5p	CCNT1	1
hsa-miR-6799-5p	ANKS3	1
hsa-miR-6799-5p	SMARCD1	1
hsa-miR-6799-5p	BMS1	1
hsa-miR-6799-5p	MAGEB16	1
hsa-miR-6799-5p	APOC4-APOC2	1
hsa-miR-6799-5p	ZNF750	1
hsa-miR-6799-5p	LNPEP	1
hsa-miR-6799-5p	PMM2	1
hsa-miR-6799-5p	ZNF844	1
hsa-miR-6799-5p	RNASE10	1
hsa-miR-6799-5p	GRWD1	1
hsa-miR-6799-5p	TMEM47	1
hsa-miR-6799-5p	METTL10	1
hsa-miR-6799-5p	GRK1	1
hsa-miR-6799-5p	GLIS2	1
hsa-miR-6799-5p	SLC17A7	1
hsa-miR-6799-5p	XRCC3	1
hsa-miR-6799-5p	FGFR4	1
hsa-miR-6799-5p	MMS22L	1
hsa-miR-6799-5p	SCARB2	1
hsa-miR-6799-5p	FAHD2B	1
hsa-miR-6799-5p	PPT2	1
hsa-miR-6799-5p	DHDDS	1
hsa-miR-6799-5p	MYLK2	1
hsa-miR-6799-5p	MYD88	1
hsa-miR-6799-5p	ARF1	1
hsa-miR-6799-5p	CMTM5	1
hsa-miR-6799-5p	C6orf136	1
hsa-miR-6799-5p	FARSB	1
hsa-miR-6799-5p	UNC5C	1
hsa-miR-6799-5p	TMEM101	1
hsa-miR-6799-5p	TMEM248	1
hsa-miR-6799-5p	TNR	1
hsa-miR-6799-5p	DPYSL5	1
hsa-miR-6799-5p	SUSD3	1
hsa-miR-6799-5p	C5orf24	1
hsa-miR-6799-5p	SGCB	1
hsa-miR-6799-5p	GALNT16	1
hsa-miR-6799-5p	LNP1	1
hsa-miR-6799-5p	OR10D3	1
hsa-miR-6799-5p	DLG4	1
hsa-miR-6799-5p	HNF1B	1
hsa-miR-6799-5p	SCAF8	1
hsa-miR-6799-5p	CYTH2	1
hsa-miR-6799-5p	DAND5	1
hsa-miR-6799-5p	C6orf205	1
hsa-miR-6799-5p	ZNF134	1
hsa-miR-6799-5p	ZMAT1	1
hsa-miR-6799-5p	TMEM56	1
hsa-miR-6799-5p	RIPK3	1
hsa-miR-6799-5p	ABCF1	1
hsa-miR-6799-5p	SLC30A4	1
hsa-miR-6799-5p	COL11A2	1
hsa-miR-6799-5p	PAQR7	1
hsa-miR-6799-5p	FOXP4	1
hsa-miR-6799-5p	POTEJ	1
hsa-miR-6799-5p	RNF123	1
hsa-miR-6799-5p	FAM162B	1
hsa-miR-6799-5p	AQP4	1
hsa-miR-6799-5p	SLC1A4	1
hsa-miR-6799-5p	UNC5D	1
hsa-miR-6799-5p	AGPAT1	1
hsa-miR-6799-5p	RFT1	1
hsa-miR-6799-5p	NACAD	1
hsa-miR-6799-5p	TIMP3	1
hsa-miR-6799-5p	BAHCC1	1
hsa-miR-6799-5p	LONRF1	1
hsa-miR-6799-5p	NPLOC4	1
hsa-miR-6799-5p	LRRC37B	1
hsa-miR-6799-5p	KPNA4	1
hsa-miR-6799-5p	GPX3	1
hsa-miR-6799-5p	ZBTB22	1
hsa-miR-6799-5p	TP53	1
hsa-miR-6799-5p	ERC1	1
hsa-miR-6799-5p	TFG	1
hsa-miR-6799-5p	FRRS1	1
hsa-miR-6799-5p	TMEM178A	1
hsa-miR-6799-5p	CDY2A	1
hsa-miR-6799-5p	USP17L2	1
hsa-miR-6799-5p	SLC36A2	1
hsa-miR-6799-5p	MAP4K1	1
hsa-miR-6799-5p	ZFP36L1	1
hsa-miR-6799-5p	UNC119	1
hsa-miR-6799-5p	BMPR1A	1
hsa-miR-6799-5p	GABBR1	1
hsa-miR-6799-5p	ZNF23	1
hsa-miR-6799-5p	OBSCN	1
hsa-miR-6799-5p	PAXIP1	1
hsa-miR-6799-5p	RAD50	1
hsa-miR-6799-5p	DOCK6	1
hsa-miR-6799-5p	ALG3	1
hsa-miR-6799-5p	DACH1	1
hsa-miR-6799-5p	RPL13	1
hsa-miR-6799-5p	PRLR	1
hsa-miR-6799-5p	ADRB2	1
hsa-miR-6799-5p	IPMK	1
hsa-miR-6799-5p	NLRP6	1
hsa-miR-6799-5p	DNTTIP2	1
hsa-miR-6799-5p	ATP10B	1
hsa-miR-6799-5p	MDC1	1
hsa-miR-6799-5p	CTDSPL2	1
hsa-miR-6799-5p	ACOX1	1
hsa-miR-6799-5p	BDH1	1
hsa-miR-6799-5p	PKN3	1
hsa-miR-6799-5p	GPR68	1
hsa-miR-6799-5p	WDR1	1
hsa-miR-6799-5p	BPIFB6	1
hsa-miR-6799-5p	FBLN7	1
hsa-miR-6799-5p	EYA3	1
hsa-miR-6799-5p	SPAG9	1
hsa-miR-6799-5p	OR12D3	1
hsa-miR-6799-5p	SULT1E1	1
hsa-miR-6799-5p	CEACAM19	1
hsa-miR-6799-5p	COL2A1	1
hsa-miR-6799-5p	TGM2	1
hsa-miR-6799-5p	PRIMA1	1
hsa-miR-6799-5p	RAB11B	1
hsa-miR-6799-5p	WNT5A	1
hsa-miR-6799-5p	CCNDBP1	1
hsa-miR-6799-5p	OR10K1	1
hsa-miR-6799-5p	SOAT1	1
hsa-miR-6799-5p	ASPA	1
hsa-miR-6799-5p	VPS13A	1
hsa-miR-6799-5p	PRRC2A	1
hsa-miR-6799-5p	C2	1
hsa-miR-6799-5p	PFDN1	1
hsa-miR-6799-5p	DMRTC1	1
hsa-miR-6799-5p	PPP1R18	1
hsa-miR-6799-5p	ARID3A	1
hsa-miR-6799-5p	OR2H1	1
hsa-miR-6799-5p	ILKAP	1
hsa-miR-6799-5p	COL11A2	1
hsa-miR-6799-5p	CYB561D2	1
hsa-miR-6799-5p	MRPS11	1
hsa-miR-6799-5p	HSD17B8	1
hsa-miR-6799-5p	NFAM1	1
hsa-miR-6799-5p	FBXO48	1
hsa-miR-6799-5p	PAK7	1
hsa-miR-6799-5p	CILP2	1
hsa-miR-6799-5p	LPPR5	1
hsa-miR-6799-5p	GRID2	1
hsa-miR-6799-5p	C9orf24	1
hsa-miR-6799-5p	ITSN2	1
hsa-miR-6799-5p	EI24	1
hsa-miR-6799-5p	TTC16	1
hsa-miR-6799-5p	PRRC2B	1
hsa-miR-6799-5p	MS4A14	1
hsa-miR-6799-5p	FADS6	1
hsa-miR-6799-5p	CLPX	1
hsa-miR-6799-5p	TRIP11	1
hsa-miR-6799-5p	CCNJL	1
hsa-miR-6799-5p	GABRA3	1
hsa-miR-6799-5p	SERPINA4	1
hsa-miR-6799-5p	GPCPD1	1
hsa-miR-6799-5p	ZNF532	1
hsa-miR-6799-5p	CAPN8	1
hsa-miR-6799-5p	C11orf86	1
hsa-miR-6799-5p	MYO7B	1
hsa-miR-6799-5p	KIAA1586	1
hsa-miR-6799-5p	SLFN12	1
hsa-miR-6799-5p	LONRF3	1
hsa-miR-6799-5p	ANPEP	1
hsa-miR-6799-5p	MBOAT1	1
hsa-miR-6799-5p	ERVMER34-1	1
hsa-miR-6799-5p	TTC34	1
hsa-miR-6799-5p	CDCA8	1
hsa-miR-6799-5p	CHRM3	1
hsa-miR-6799-5p	MS4A2	1
hsa-miR-6799-5p	ZEB2	1
hsa-miR-6799-5p	TRIM16L	1
hsa-miR-6799-5p	ADAM9	1
hsa-miR-6799-5p	FNDC3B	1
hsa-miR-6799-5p	ZNF234	1
hsa-miR-6799-5p	RANBP3L	1
hsa-miR-6799-5p	ZNF687	1
hsa-miR-6799-5p	FMO2	1
hsa-miR-6799-5p	EPB41L4A	1
hsa-miR-6799-5p	LIMCH1	1
hsa-miR-6799-5p	KAT7	1
hsa-miR-6799-5p	MDC1	1
hsa-miR-6799-5p	KRTAP10-9	1
hsa-miR-6799-5p	ARSI	1
hsa-miR-6799-5p	EPB41L1	1
hsa-miR-6799-5p	CYP2W1	1
hsa-miR-6799-5p	HIF1AN	1
hsa-miR-6799-5p	PSAP	1
hsa-miR-6799-5p	DBNDD1	1
hsa-miR-6799-5p	LYRM7	1
hsa-miR-6799-5p	NGB	1
hsa-miR-6799-5p	BPIFB4	1
hsa-miR-6799-5p	ZNF681	1
hsa-miR-6799-5p	MRGPRF	1
hsa-miR-6799-5p	WBP11	1
hsa-miR-6799-5p	GAREM	1
hsa-miR-6799-5p	FOXN4	1
hsa-miR-6799-5p	CPNE9	1
hsa-miR-6799-5p	LPCAT4	1
hsa-miR-6799-5p	ALOX15	1
hsa-miR-6799-5p	SIPA1L1	1
hsa-miR-6799-5p	SH2D3C	1
hsa-miR-6799-5p	NWD2	1
hsa-miR-6799-5p	GPRIN3	1
hsa-miR-6799-5p	CA11	1
hsa-miR-6799-5p	CRKL	1
hsa-miR-6799-5p	OR2H2	1
hsa-miR-6799-5p	SCO1	1
hsa-miR-6799-5p	SLAIN2	1
hsa-miR-6799-5p	S100A16	1
hsa-miR-6799-5p	RIMS4	1
hsa-miR-6799-5p	CMC2	1
hsa-miR-6799-5p	MYADM	1
hsa-miR-6799-5p	TEPP	1
hsa-miR-6799-5p	SWT1	1
hsa-miR-6799-5p	HNRNPCL4	1
hsa-miR-6799-5p	ADCK4	1
hsa-miR-6799-5p	USH1G	1
hsa-miR-6799-5p	ZDHHC19	1
hsa-miR-6799-5p	CCDC64B	1
hsa-miR-6799-5p	PXK	1
hsa-miR-6799-5p	CACNA1B	1
hsa-miR-6799-5p	RHBDD1	1
hsa-miR-6799-5p	ZNF445	1
hsa-miR-6799-5p	NPY4R	1
hsa-miR-6799-5p	NBEAL1	1
hsa-miR-6799-5p	RANBP10	1
hsa-miR-6799-5p	PSG6	1
hsa-miR-6799-5p	TAP2	1
hsa-miR-6799-5p	CRISPLD1	1
hsa-miR-6799-5p	KCNK5	1
hsa-miR-6799-5p	CXADR	1
hsa-miR-6799-5p	HHATL	1
hsa-miR-6799-5p	DDAH2	1
hsa-miR-6799-5p	PPT2	1
hsa-miR-6799-5p	TMEM54	1
hsa-miR-6799-5p	ALDH3B2	1
hsa-miR-6799-5p	SH3GL1	1
hsa-miR-6799-5p	CFAP99	1
hsa-miR-6799-5p	LY6G5B	1
hsa-miR-6799-5p	HSBP1	1
hsa-miR-6799-5p	IQGAP3	1
hsa-miR-6799-5p	CAPN5	1
hsa-miR-6799-5p	GOLPH3L	1
hsa-miR-6799-5p	EMC3	1
hsa-miR-6799-5p	KIF6	1
hsa-miR-6799-5p	NECAB2	1
hsa-miR-6799-5p	TTPA	1
hsa-miR-6799-5p	CFHR2	1
hsa-miR-6799-5p	TFDP2	1
hsa-miR-6799-5p	ANKRD6	1
hsa-miR-6799-5p	GIGYF1	1
hsa-miR-6799-5p	GMEB2	1
hsa-miR-6799-5p	EDIL3	1
hsa-miR-6799-5p	CBFA2T2	1
hsa-miR-6799-5p	RWDD1	1
hsa-miR-6799-5p	THAP10	1
hsa-miR-6799-5p	SMARCE1	1
hsa-miR-6799-5p	ZDHHC15	1
hsa-miR-6799-5p	CHAT	1
hsa-miR-6799-5p	PLCXD1	1
hsa-miR-6799-5p	LRRC16A	1
hsa-miR-6799-5p	ZNF718	1
hsa-miR-6799-5p	KIAA1671	1
hsa-miR-6799-5p	ADAM28	1
hsa-miR-6799-5p	HERPUD2	1
hsa-miR-6799-5p	ATP13A2	1
hsa-miR-6799-5p	ZAR1L	1
hsa-miR-6799-5p	C6orf136	1
hsa-miR-6799-5p	SEC31B	1
hsa-miR-6799-5p	FAM101B	1
hsa-miR-6799-5p	OR9G1	1
hsa-miR-6799-5p	HTR2A	1
hsa-miR-6799-5p	NNMT	1
hsa-miR-6799-5p	RAVER1	1
hsa-miR-6799-5p	MAP4K5	1
hsa-miR-6799-5p	ZNF391	1
hsa-miR-6799-5p	DDX54	1
hsa-miR-6799-5p	UBE2F	1
hsa-miR-6799-5p	TSHZ2	1
hsa-miR-6799-5p	EBPL	1
hsa-miR-6799-5p	EGFL8	1
hsa-miR-6799-5p	FAM65A	1
hsa-miR-6799-5p	C3	1
hsa-miR-6799-5p	GIMAP1-GIMAP5	1
hsa-miR-6799-5p	NOC4L	1
hsa-miR-6799-5p	CLEC18C	1
hsa-miR-6799-5p	GSDMC	1
hsa-miR-6799-5p	AC017081.1	1
hsa-miR-6799-5p	SPATA5	1
hsa-miR-6799-5p	DRAXIN	1
hsa-miR-6799-5p	ZNF649	1
hsa-miR-6799-5p	FRMD8	1
hsa-miR-6799-5p	NUGGC	1
hsa-miR-6799-5p	DENND6A	1
hsa-miR-6799-5p	SERPINA1	1
hsa-miR-6799-5p	PRKG2	1
hsa-miR-6799-5p	PKDCC	1
hsa-miR-6799-5p	ZFYVE26	1
hsa-miR-6799-5p	ATXN7	1
hsa-miR-6799-5p	MRPL53	1
hsa-miR-6799-5p	DHX15	1
hsa-miR-6799-5p	CAMTA1	1
hsa-miR-6799-5p	SERPINA5	1
hsa-miR-6799-5p	RPH3AL	1
hsa-miR-6799-5p	MVB12A	1
hsa-miR-6799-5p	GGT1	1
hsa-miR-6799-5p	MEF2BNB	1
hsa-miR-6799-5p	FMN1	1
hsa-miR-6799-5p	PLEKHA1	1
hsa-miR-6799-5p	NRG2	1
hsa-miR-6799-5p	MSS51	1
hsa-miR-6799-5p	ZDHHC23	1
hsa-miR-6799-5p	ALDH1B1	1
hsa-miR-6799-5p	ZNF813	1
hsa-miR-6799-5p	MLC1	1
hsa-miR-6799-5p	TMEM151B	1
hsa-miR-6799-5p	DSC3	1
hsa-miR-6799-5p	GLYAT	1
hsa-miR-6799-5p	PTGIS	1
hsa-miR-6799-5p	POLR3F	1
hsa-miR-6799-5p	C1orf109	1
hsa-miR-6799-5p	DXO	1
hsa-miR-6799-5p	DRD2	1
hsa-miR-6799-5p	OR9Q1	1
hsa-miR-6799-5p	CT47A4	1
hsa-miR-6799-5p	ADGRG5	1
hsa-miR-6799-5p	TMEM63A	1
hsa-miR-6799-5p	TOR1AIP2	1
hsa-miR-6799-5p	ATP6V1G2	1
hsa-miR-6799-5p	RCC2	1
hsa-miR-6799-5p	MLST8	1
hsa-miR-6799-5p	TRIM54	1
hsa-miR-6799-5p	ANKS4B	1
hsa-miR-6799-5p	BLOC1S5-TXNDC5	1
hsa-miR-6799-5p	LYZL2	1
hsa-miR-6799-5p	HERC3	1
hsa-miR-6799-5p	MBL2	1
hsa-miR-6799-5p	FRAS1	1
hsa-miR-6799-5p	ZNF541	1
hsa-miR-6799-5p	MEGF11	1
hsa-miR-6799-5p	KLHL32	1
hsa-miR-6799-5p	NUP93	1
hsa-miR-6799-5p	TTC21B	1
hsa-miR-6799-5p	HHIPL2	1
hsa-miR-6799-5p	IL36RN	1
hsa-miR-6799-5p	MTUS1	1
hsa-miR-6799-5p	ADAMTSL1	1
hsa-miR-6799-5p	MEN1	1
hsa-miR-6799-5p	TEAD3	1
hsa-miR-6799-5p	PLA2G4F	1
hsa-miR-6799-5p	TRAPPC10	1
hsa-miR-6799-5p	KL	1
hsa-miR-6799-5p	CAMLG	1
hsa-miR-6799-5p	TMC1	1
hsa-miR-6799-5p	C2	1
hsa-miR-6799-5p	ASRGL1	1
hsa-miR-6799-5p	AZGP1	1
hsa-miR-6799-5p	SLC26A6	1
hsa-miR-6799-5p	CITED1	1
hsa-miR-6799-5p	ARHGEF26	1
hsa-miR-6799-5p	RAB14	1
hsa-miR-6799-5p	CCDC59	1
hsa-miR-6799-5p	GSX1	1
hsa-miR-6799-5p	KIAA0368	1
hsa-miR-6799-5p	CRAT	1
hsa-miR-6799-5p	CCDC130	1
hsa-miR-6799-5p	SLC35A2	1
hsa-miR-6799-5p	FAM107A	1
hsa-miR-6799-5p	WSB1	1
hsa-miR-6799-5p	MYOZ2	1
hsa-miR-6799-5p	TREH	1
hsa-miR-6799-5p	EFHB	1
hsa-miR-6799-5p	BIN2	1
hsa-miR-6799-5p	RELL1	1
hsa-miR-6799-5p	ACP2	1
hsa-miR-6799-5p	AZU1	1
hsa-miR-6799-5p	AXIN1	1
hsa-miR-6799-5p	BIRC6	1
hsa-miR-6799-5p	DOPEY2	1
hsa-miR-6799-5p	FNDC3A	1
hsa-miR-6799-5p	ANKRD22	1
hsa-miR-6799-5p	TBC1D3E	1
hsa-miR-6799-5p	PGBD5	1
hsa-miR-6799-5p	LCE2B	1
hsa-miR-6799-5p	GNAQ	1
hsa-miR-6799-5p	RALYL	1
hsa-miR-6799-5p	UGDH	1
hsa-miR-6799-5p	PRDM15	1
hsa-miR-6799-5p	SYT13	1
hsa-miR-6799-5p	PRRC1	1
hsa-miR-6799-5p	DXO	1
hsa-miR-6799-5p	ATAD5	1
hsa-miR-6799-5p	ZNF71	1
hsa-miR-6799-5p	GKAP1	1
hsa-miR-6799-5p	ST8SIA5	1
hsa-miR-6799-5p	PEX11A	1
hsa-miR-6799-5p	NLRP5	1
hsa-miR-6799-5p	SPNS2	1
hsa-miR-6799-5p	ERN1	1
hsa-miR-6799-5p	ATP1A3	1
hsa-miR-6799-5p	MED13L	1
hsa-miR-6799-5p	OR10G9	1
hsa-miR-6799-5p	KRTAP8-1	1
hsa-miR-6799-5p	OR4K14	1
hsa-miR-6799-5p	LBHD1	1
hsa-miR-6799-5p	OXNAD1	1
hsa-miR-6799-5p	PVR	1
hsa-miR-6799-5p	MT-CYB	1
hsa-miR-6799-5p	FAM9B	1
hsa-miR-6799-5p	DPP6	1
hsa-miR-6799-5p	IRF9	1
hsa-miR-6799-5p	MRPL35	1
hsa-miR-6799-5p	CD7	1
hsa-miR-6799-5p	TRMT44	1
hsa-miR-6799-5p	ADAMTSL2	1
hsa-miR-6799-5p	LRRC75A	1
hsa-miR-6799-5p	RALGAPA1	1
hsa-miR-6799-5p	C17orf67	1
[truncated: 6,280 more rows]

## Sheet: miRNA-targ-hsa-miR-1294
miRNAname	geneName	TargetScan
hsa-miR-1294	ZNF644	1
hsa-miR-1294	YOD1	1
hsa-miR-1294	DDI2	1
hsa-miR-1294	ARHGEF10L	1
hsa-miR-1294	PRKAG1	1
hsa-miR-1294	KCTD21	1
hsa-miR-1294	MYCL	1
hsa-miR-1294	MYCBP	1
hsa-miR-1294	LCOR	1
hsa-miR-1294	VANGL2	1
hsa-miR-1294	SLC38A2	1
hsa-miR-1294	TEAD1	1
hsa-miR-1294	SLC7A6	1
hsa-miR-1294	ASIC1	1
hsa-miR-1294	PPIB	1
hsa-miR-1294	TMOD2	1
hsa-miR-1294	CLASP1	1
hsa-miR-1294	GORASP2	1
hsa-miR-1294	NOL4L	1
hsa-miR-1294	SULF2	1
hsa-miR-1294	KLHDC8B	1
hsa-miR-1294	PIM1	1

## Sheet: miRNA-targ-hsa-miR-609
miRNAname	geneName	TargetScan
hsa-miR-609	UBE2S	1
hsa-miR-609	C1orf233	1
hsa-miR-609	PKHD1	1
hsa-miR-609	P4HTM	1
hsa-miR-609	AP1M1	1
hsa-miR-609	ZNF547	1
hsa-miR-609	PNMA3	1
hsa-miR-609	RSPRY1	1
hsa-miR-609	VPS52	1
hsa-miR-609	LAMA4	1
hsa-miR-609	ST3GAL1	1
hsa-miR-609	POU2F2	1
hsa-miR-609	ACSBG2	1
hsa-miR-609	PACSIN3	1
hsa-miR-609	USP21	1
hsa-miR-609	PCDH1	1
hsa-miR-609	SUN1	1
hsa-miR-609	TP53I11	1
hsa-miR-609	C6orf10	1
hsa-miR-609	OR2D2	1
hsa-miR-609	MOGAT3	1
hsa-miR-609	FAM101A	1
hsa-miR-609	CD1E	1
hsa-miR-609	RPL3	1
hsa-miR-609	NXPE3	1
hsa-miR-609	ZNF789	1
hsa-miR-609	WNT7B	1
hsa-miR-609	MPLKIP	1
hsa-miR-609	RORA	1
hsa-miR-609	HEPN1	1
hsa-miR-609	ELANE	1
hsa-miR-609	OR2J2	1
hsa-miR-609	SPRYD7	1
hsa-miR-609	USP9X	1
hsa-miR-609	SEC16A	1
hsa-miR-609	CCNE1	1
hsa-miR-609	PTPRR	1
hsa-miR-609	INSC	1
hsa-miR-609	TRPM8	1
hsa-miR-609	ZSWIM3	1
hsa-miR-609	EID1	1
hsa-miR-609	FAM200B	1
hsa-miR-609	RAB3IL1	1
hsa-miR-609	NIF3L1	1
hsa-miR-609	C16orf62	1
hsa-miR-609	HSPH1	1
hsa-miR-609	SLC22A24	1
hsa-miR-609	SCN8A	1
hsa-miR-609	KAL1	1
hsa-miR-609	SIX5	1
hsa-miR-609	SCN9A	1
hsa-miR-609	WDR13	1
hsa-miR-609	MEF2A	1
hsa-miR-609	AF131216.1	1
hsa-miR-609	CNKSR2	1
hsa-miR-609	OGFRL1	1
hsa-miR-609	CCNB3	1
hsa-miR-609	IRF2BP1	1
hsa-miR-609	CDSN	1
hsa-miR-609	UBE2O	1
hsa-miR-609	OR6T1	1
hsa-miR-609	WDR47	1
hsa-miR-609	CLUAP1	1
hsa-miR-609	ZNF829	1
hsa-miR-609	ALB	1
hsa-miR-609	CCDC60	1
hsa-miR-609	INCENP	1
hsa-miR-609	FGF14	1
hsa-miR-609	SCAPER	1
hsa-miR-609	THEG	1
hsa-miR-609	TAP1	1
hsa-miR-609	MAP1A	1
hsa-miR-609	CLCN6	1
hsa-miR-609	SH3BGR	1
hsa-miR-609	DFNA5	1
hsa-miR-609	CXCR1	1
hsa-miR-609	KIAA1551	1
hsa-miR-609	MDGA2	1
hsa-miR-609	SSH1	1
hsa-miR-609	DNAH10OS	1
hsa-miR-609	DSP	1
hsa-miR-609	RAB8A	1
hsa-miR-609	MTUS2	1
hsa-miR-609	ELMO1	1
hsa-miR-609	SP4	1
hsa-miR-609	CDK19	1
hsa-miR-609	STMN3	1
hsa-miR-609	POM121	1
hsa-miR-609	NAA16	1
hsa-miR-609	KIF1B	1
hsa-miR-609	TSTD2	1
hsa-miR-609	FAM47A	1
hsa-miR-609	AMOTL2	1
hsa-miR-609	CHAC1	1
hsa-miR-609	ELP5	1
hsa-miR-609	MEF2C	1
hsa-miR-609	SDHC	1
hsa-miR-609	BTBD11	1
hsa-miR-609	CTAG1B	1
hsa-miR-609	GPR173	1
hsa-miR-609	SLC22A2	1
hsa-miR-609	HMCN2	1
hsa-miR-609	PGR	1
hsa-miR-609	MPPE1	1
hsa-miR-609	TMEM8B	1
hsa-miR-609	ELAVL2	1
hsa-miR-609	PGGT1B	1
hsa-miR-609	SYN2	1
hsa-miR-609	ZIC4	1
hsa-miR-609	NPHP4	1
hsa-miR-609	RIC1	1
hsa-miR-609	PLAT	1
hsa-miR-609	KIF14	1
hsa-miR-609	PARD3B	1
hsa-miR-609	PCDHB11	1
hsa-miR-609	SLC8A3	1
hsa-miR-609	MYL7	1
hsa-miR-609	BMP10	1
hsa-miR-609	DCHS2	1
hsa-miR-609	TMCC1	1
hsa-miR-609	RHEB	1
hsa-miR-609	CLASP2	1
hsa-miR-609	SNED1	1
hsa-miR-609	FPR3	1
hsa-miR-609	COL6A6	1
hsa-miR-609	DSCAM	1
hsa-miR-609	ZFP57	1
hsa-miR-609	PACS2	1
hsa-miR-609	EIF5AL1	1
hsa-miR-609	UTRN	1
hsa-miR-609	PARD6G	1
hsa-miR-609	PRPF19	1
hsa-miR-609	KDM2B	1
hsa-miR-609	ANKEF1	1
hsa-miR-609	YY1	1
hsa-miR-609	SPTLC3	1
hsa-miR-609	GSDMA	1
hsa-miR-609	HLA-DPA1	1
hsa-miR-609	RIOK3	1
hsa-miR-609	PSME3	1
hsa-miR-609	EIF2D	1
hsa-miR-609	CNGB3	1
hsa-miR-609	CD33	1
hsa-miR-609	TMEM176A	1
hsa-miR-609	TMEM174	1
hsa-miR-609	PPP1R26	1
hsa-miR-609	PRDM4	1
hsa-miR-609	CC2D2B	1
hsa-miR-609	RSPH9	1
hsa-miR-609	CDK5RAP2	1
hsa-miR-609	TET1	1
hsa-miR-609	NR2C2	1
hsa-miR-609	SETDB1	1
hsa-miR-609	DIRAS2	1
hsa-miR-609	STRA8	1
hsa-miR-609	HEBP2	1
hsa-miR-609	FUT8	1
hsa-miR-609	ASPHD1	1
hsa-miR-609	SLFN5	1
hsa-miR-609	SRRM2	1
hsa-miR-609	E2F8	1
hsa-miR-609	IGF2	1
hsa-miR-609	ANXA9	1
hsa-miR-609	SLC39A4	1
hsa-miR-609	CCDC107	1
hsa-miR-609	MSMB	1
hsa-miR-609	XKR9	1
hsa-miR-609	DLST	1
hsa-miR-609	MYH4	1
hsa-miR-609	HYI	1
hsa-miR-609	DNAJB1	1
hsa-miR-609	ACAT1	1
hsa-miR-609	ARHGAP23	1
hsa-miR-609	SUPT5H	1
hsa-miR-609	FKBP1C	1
hsa-miR-609	MICB	1
hsa-miR-609	CDK5R2	1
hsa-miR-609	MTSS1L	1
hsa-miR-609	MTRNR2L9	1
hsa-miR-609	OGDH	1
hsa-miR-609	UBA5	1
hsa-miR-609	INADL	1
hsa-miR-609	ZNF317	1
hsa-miR-609	DMGDH	1
hsa-miR-609	TYROBP	1
hsa-miR-609	SCRG1	1
hsa-miR-609	CDSN	1
hsa-miR-609	SLC22A15	1
hsa-miR-609	STX6	1
hsa-miR-609	REN	1
hsa-miR-609	PMS1	1
hsa-miR-609	TKTL2	1
hsa-miR-609	PRR3	1
hsa-miR-609	CCDC25	1
hsa-miR-609	CD5	1
hsa-miR-609	SV2B	1
hsa-miR-609	PPP1R3E	1
hsa-miR-609	TUBB	1
hsa-miR-609	CD34	1
hsa-miR-609	NRXN2	1
hsa-miR-609	PZP	1
hsa-miR-609	CSRNP2	1
hsa-miR-609	MTO1	1
hsa-miR-609	SLC25A53	1
hsa-miR-609	TIMM21	1
hsa-miR-609	PKNOX1	1
hsa-miR-609	TNNC2	1
hsa-miR-609	BMP7	1
hsa-miR-609	CASK	1
hsa-miR-609	CES2	1
hsa-miR-609	HLA-E	1
hsa-miR-609	CLDN22	1
hsa-miR-609	KCTD19	1
hsa-miR-609	SMARCA5	1
hsa-miR-609	OR1L4	1
hsa-miR-609	DHX33	1
hsa-miR-609	MROH7	1
hsa-miR-609	CBFA2T3	1
hsa-miR-609	BSX	1
hsa-miR-609	C3orf62	1
hsa-miR-609	DSG2	1
hsa-miR-609	RGL3	1
hsa-miR-609	LILRB1	1
hsa-miR-609	KIAA2013	1
hsa-miR-609	LRFN2	1
hsa-miR-609	CCR10	1
hsa-miR-609	TTC19	1
hsa-miR-609	ABL1	1
hsa-miR-609	RNF24	1
hsa-miR-609	PRR20B	1
hsa-miR-609	PYGO2	1
hsa-miR-609	LY6G6D	1
hsa-miR-609	C17orf47	1
hsa-miR-609	NUP214	1
hsa-miR-609	DIRAS3	1
hsa-miR-609	SMCR8	1
hsa-miR-609	KYNU	1
hsa-miR-609	PTPN23	1
hsa-miR-609	ANKRD13D	1
hsa-miR-609	AFF2	1
hsa-miR-609	ABL2	1
hsa-miR-609	DTL	1
hsa-miR-609	IAPP	1
hsa-miR-609	C12orf4	1
hsa-miR-609	INPP4A	1
hsa-miR-609	GRIA3	1
hsa-miR-609	INPP5F	1
hsa-miR-609	ZCCHC5	1
hsa-miR-609	ATCAY	1
hsa-miR-609	FAM153A	1
hsa-miR-609	GABBR1	1
hsa-miR-609	HIGD2B	1
hsa-miR-609	SH3D21	1
hsa-miR-609	HNRNPK	1
hsa-miR-609	MARCKS	1
hsa-miR-609	PAXBP1	1
hsa-miR-609	AMIGO1	1
hsa-miR-609	NPSR1	1
hsa-miR-609	CCDC79	1
hsa-miR-609	PIP5K1C	1
hsa-miR-609	SLC47A1	1
hsa-miR-609	ADAMTSL3	1
hsa-miR-609	MYH14	1
hsa-miR-609	PARD3	1
hsa-miR-609	GFY	1
hsa-miR-609	POLI	1
hsa-miR-609	UBQLN3	1
hsa-miR-609	CHRNA1	1
hsa-miR-609	CDK12	1
hsa-miR-609	APOL6	1
hsa-miR-609	MED25	1
hsa-miR-609	BTBD18	1
hsa-miR-609	HFE	1
hsa-miR-609	CNPY1	1
hsa-miR-609	NAA10	1
hsa-miR-609	PCP4L1	1
hsa-miR-609	PRKCB	1
hsa-miR-609	HLA-DMB	1
hsa-miR-609	HIP1	1
hsa-miR-609	TAF2	1
hsa-miR-609	NMRK2	1
hsa-miR-609	ARFGEF1	1
hsa-miR-609	PICK1	1
hsa-miR-609	SPICE1	1
hsa-miR-609	EGFL8	1
hsa-miR-609	ARNT	1
hsa-miR-609	POLL	1
hsa-miR-609	CLMP	1
hsa-miR-609	CPEB2	1
hsa-miR-609	THPO	1
hsa-miR-609	RBBP4	1
hsa-miR-609	NLRP4	1
hsa-miR-609	ZNF205	1
hsa-miR-609	SURF4	1
hsa-miR-609	FAM166A	1
hsa-miR-609	MDC1	1
hsa-miR-609	SPSB4	1
hsa-miR-609	PCDHGC5	1
hsa-miR-609	UBE2R2	1
hsa-miR-609	PAIP2B	1
hsa-miR-609	LGALS12	1
hsa-miR-609	ANTXRL	1
hsa-miR-609	TMEM64	1
hsa-miR-609	DYDC2	1
hsa-miR-609	TMEM213	1
hsa-miR-609	PLCE1	1
hsa-miR-609	MAP1LC3B	1
hsa-miR-609	HLA-DPA1	1
hsa-miR-609	THBD	1
hsa-miR-609	OR52E4	1
hsa-miR-609	OR6C74	1
hsa-miR-609	ZNF736	1
hsa-miR-609	PPM1L	1
hsa-miR-609	THSD7A	1
hsa-miR-609	KLF3	1
hsa-miR-609	NUTM2A	1
hsa-miR-609	UBN2	1
hsa-miR-609	FBXO25	1
hsa-miR-609	SHC1	1
hsa-miR-609	AK8	1
hsa-miR-609	OAZ2	1
hsa-miR-609	DGAT2L6	1
hsa-miR-609	ZNF579	1
hsa-miR-609	KIF26B	1
hsa-miR-609	SH2B3	1
hsa-miR-609	KAT6B	1
hsa-miR-609	PRR20C	1
hsa-miR-609	SZRD1	1
hsa-miR-609	DPRX	1
hsa-miR-609	LONRF2	1
hsa-miR-609	SYNGAP1	1
hsa-miR-609	NFASC	1
hsa-miR-609	RFC1	1
hsa-miR-609	GNAI1	1
hsa-miR-609	TNFRSF8	1
hsa-miR-609	TNK1	1
hsa-miR-609	FOXN2	1
hsa-miR-609	AMOTL1	1
hsa-miR-609	ARID2	1
hsa-miR-609	OTOF	1
hsa-miR-609	TNP2	1
hsa-miR-609	NUP188	1
hsa-miR-609	WWTR1	1
hsa-miR-609	SRGAP1	1
hsa-miR-609	PRSS27	1
hsa-miR-609	ATRN	1
hsa-miR-609	PNRC2	1
hsa-miR-609	FHL2	1
hsa-miR-609	B4GALNT2	1
hsa-miR-609	CD93	1
hsa-miR-609	SPATA31A5	1
hsa-miR-609	MN1	1
hsa-miR-609	NPAS2	1
hsa-miR-609	DNAAF5	1
hsa-miR-609	GPR55	1
hsa-miR-609	GLTP	1
hsa-miR-609	CARM1	1
hsa-miR-609	PSMB2	1
hsa-miR-609	HSD17B8	1
hsa-miR-609	SLITRK3	1
hsa-miR-609	PRSS22	1
hsa-miR-609	KMT2C	1
hsa-miR-609	ZMYND8	1
hsa-miR-609	OTOGL	1
hsa-miR-609	EPHA8	1
hsa-miR-609	FYCO1	1
hsa-miR-609	ZNF738	1
hsa-miR-609	SPRY4	1
hsa-miR-609	NSD1	1
hsa-miR-609	CAPN1	1
hsa-miR-609	GIMAP6	1
hsa-miR-609	DYRK2	1
hsa-miR-609	CD44	1
hsa-miR-609	B3GALT5	1
hsa-miR-609	WDFY2	1
hsa-miR-609	SLC26A9	1
hsa-miR-609	PTPRT	1
hsa-miR-609	UMOD	1
hsa-miR-609	LPIN3	1
hsa-miR-609	MRPL14	1
hsa-miR-609	ARHGEF38	1
hsa-miR-609	ZNF280C	1
hsa-miR-609	IL16	1
hsa-miR-609	ZNF528	1
hsa-miR-609	KIF24	1
hsa-miR-609	CACNG3	1
hsa-miR-609	ACSS3	1
hsa-miR-609	MAPK1	1
hsa-miR-609	DDX41	1
hsa-miR-609	SH3PXD2A	1
hsa-miR-609	SLC12A6	1
hsa-miR-609	HLA-DQA1	1
hsa-miR-609	PRKRIP1	1
hsa-miR-609	MYOF	1
hsa-miR-609	POU6F2	1
hsa-miR-609	ACADVL	1
hsa-miR-609	CCDC88A	1
hsa-miR-609	SOS1	1
hsa-miR-609	MAP3K12	1
hsa-miR-609	SPARC	1
hsa-miR-609	ENO4	1
hsa-miR-609	OR51B6	1
hsa-miR-609	ADAMTS7	1
hsa-miR-609	IFI35	1
hsa-miR-609	EXD1	1
hsa-miR-609	ZMIZ1	1
hsa-miR-609	PPRC1	1
hsa-miR-609	KCNK3	1
hsa-miR-609	CACNA1I	1
hsa-miR-609	NDN	1
hsa-miR-609	OSBP	1
hsa-miR-609	DDIT4	1
hsa-miR-609	RRP12	1
hsa-miR-609	GABBR1	1
hsa-miR-609	KIAA1549L	1
hsa-miR-609	CDCA5	1
hsa-miR-609	STEAP2	1
hsa-miR-609	TEKT3	1
hsa-miR-609	ENTPD1	1
hsa-miR-609	RASGRF1	1
hsa-miR-609	TEAD2	1
hsa-miR-609	RANBP2	1
hsa-miR-609	PARVB	1
hsa-miR-609	SDHAF4	1
hsa-miR-609	NCKAP1	1
hsa-miR-609	POTEE	1
hsa-miR-609	ACAD10	1
hsa-miR-609	FTSJ2	1
hsa-miR-609	SRGAP3	1
hsa-miR-609	SMAD2	1
hsa-miR-609	GPBP1L1	1
hsa-miR-609	PRSS50	1
hsa-miR-609	CACNA1C	1
hsa-miR-609	SNX29	1
hsa-miR-609	DCAF12	1
hsa-miR-609	DNAJC11	1
hsa-miR-609	FAM155B	1
hsa-miR-609	PRNT	1
hsa-miR-609	HECTD4	1
hsa-miR-609	TMIE	1
hsa-miR-609	TTYH3	1
hsa-miR-609	ZNF891	1
hsa-miR-609	MAG	1
hsa-miR-609	LGALS9	1
hsa-miR-609	KCNAB2	1
hsa-miR-609	SEMA3A	1
hsa-miR-609	ZNF619	1
hsa-miR-609	MYH6	1
hsa-miR-609	ZCCHC2	1
hsa-miR-609	TFAP2B	1
hsa-miR-609	CNTNAP1	1
hsa-miR-609	TIPIN	1
hsa-miR-609	LARP6	1
hsa-miR-609	TPPP	1
hsa-miR-609	ARHGEF15	1
hsa-miR-609	ZNF624	1
hsa-miR-609	GRIN2B	1
hsa-miR-609	LRRC52	1
hsa-miR-609	MMP8	1
hsa-miR-609	FEZF1	1
hsa-miR-609	DLX6	1
hsa-miR-609	LMO7	1
hsa-miR-609	TMPRSS3	1
hsa-miR-609	CPSF7	1
hsa-miR-609	HNRNPCL3	1
hsa-miR-609	RNF168	1
hsa-miR-609	UNC45B	1
hsa-miR-609	TBC1D3C	1
hsa-miR-609	ZFP57	1
hsa-miR-609	ADGRE2	1
hsa-miR-609	METTL18	1
hsa-miR-609	MTMR2	1
hsa-miR-609	CACNA1S	1
hsa-miR-609	GFRAL	1
hsa-miR-609	TUBB	1
hsa-miR-609	GBP4	1
hsa-miR-609	DPY19L4	1
hsa-miR-609	C12orf54	1
hsa-miR-609	ACSBG1	1
hsa-miR-609	MLN	1
hsa-miR-609	OR52I1	1
hsa-miR-609	ARSE	1
hsa-miR-609	CDK5R1	1
hsa-miR-609	LEF1	1
hsa-miR-609	LHFPL4	1
hsa-miR-609	ADGRF3	1
hsa-miR-609	TAOK3	1
hsa-miR-609	C8orf33	1
hsa-miR-609	TAGLN2	1
hsa-miR-609	ITM2B	1
hsa-miR-609	BLMH	1
hsa-miR-609	ZNF592	1
hsa-miR-609	FAT4	1
hsa-miR-609	ATP8A1	1
hsa-miR-609	HCN4	1
hsa-miR-609	HYAL1	1
hsa-miR-609	CHCHD1	1
hsa-miR-609	IKZF4	1
hsa-miR-609	OR2M2	1
hsa-miR-609	ASAP1	1
hsa-miR-609	ASB14	1
hsa-miR-609	SACS	1
hsa-miR-609	ZDHHC11B	1
hsa-miR-609	PHF10	1
hsa-miR-609	NHSL2	1
hsa-miR-609	ULBP2	1
hsa-miR-609	DIP2A	1
hsa-miR-609	LRRTM2	1
hsa-miR-609	CEP78	1
hsa-miR-609	SRGN	1
hsa-miR-609	FBXL12	1
hsa-miR-609	TMEM116	1
hsa-miR-609	HLA-DQA1	1
hsa-miR-609	JAM2	1
hsa-miR-609	AMH	1
hsa-miR-609	SLC25A45	1
hsa-miR-609	SMAD3	1
hsa-miR-609	C20orf196	1
hsa-miR-609	PLEKHG4B	1
hsa-miR-609	ACSM3	1
hsa-miR-609	TMEM194A	1
hsa-miR-609	FBXO18	1
hsa-miR-609	ZFX	1
hsa-miR-609	NDUFA4	1
hsa-miR-609	JMY	1
hsa-miR-609	CDY1	1
hsa-miR-609	PRDM10	1
hsa-miR-609	MSMP	1
hsa-miR-609	TDGF1	1
hsa-miR-609	SLC6A6	1
hsa-miR-609	SLC32A1	1
hsa-miR-609	HOXA2	1
hsa-miR-609	DCAF8L2	1
hsa-miR-609	IQGAP1	1
hsa-miR-609	SZT2	1
hsa-miR-609	TUSC5	1
hsa-miR-609	USP35	1
hsa-miR-609	UHMK1	1
hsa-miR-609	PRR3	1
hsa-miR-609	METTL8	1
hsa-miR-609	CDK16	1
hsa-miR-609	GIPC1	1
hsa-miR-609	TRPM3	1
hsa-miR-609	DCTN3	1
hsa-miR-609	NEDD4	1
hsa-miR-609	MEGF6	1
hsa-miR-609	SCRN3	1
hsa-miR-609	GJA3	1
hsa-miR-609	NEGR1	1
hsa-miR-609	OR5AU1	1
hsa-miR-609	WHAMM	1
hsa-miR-609	RILPL1	1
hsa-miR-609	CASC5	1
hsa-miR-609	ACP1	1
hsa-miR-609	SGPL1	1
hsa-miR-609	GALNT9	1
hsa-miR-609	SKIV2L	1
hsa-miR-609	HTRA4	1
hsa-miR-609	PNPO	1
hsa-miR-609	C20orf173	1
hsa-miR-609	ANO9	1
hsa-miR-609	ZNRF3	1
hsa-miR-609	ARHGAP42	1
hsa-miR-609	GOT2	1
hsa-miR-609	FAM110C	1
hsa-miR-609	DNASE1L1	1
hsa-miR-609	COL20A1	1
hsa-miR-609	CEP350	1
hsa-miR-609	GIT2	1
hsa-miR-609	IGF2BP3	1
hsa-miR-609	MKS1	1
hsa-miR-609	C16orf89	1
hsa-miR-609	ZBTB24	1
hsa-miR-609	MET	1
hsa-miR-609	CHAF1B	1
hsa-miR-609	ARMC8	1
hsa-miR-609	USP15	1
hsa-miR-609	CD177	1
hsa-miR-609	SLC10A2	1
hsa-miR-609	SERPINB8	1
hsa-miR-609	GDAP1	1
hsa-miR-609	FES	1
hsa-miR-609	FAM43A	1
hsa-miR-609	ANKRD31	1
hsa-miR-609	WNT2B	1
hsa-miR-609	WNT2	1
hsa-miR-609	CNNM1	1
hsa-miR-609	TXLNG	1
hsa-miR-609	RWDD2A	1
hsa-miR-609	UTY	1
hsa-miR-609	RNF112	1
hsa-miR-609	TMEM45A	1
hsa-miR-609	AMIGO2	1
hsa-miR-609	MCCD1	1
hsa-miR-609	MSANTD2	1
hsa-miR-609	SAP25	1
hsa-miR-609	TXLNA	1
hsa-miR-609	VTA1	1
hsa-miR-609	POLR2E	1
hsa-miR-609	NANS	1
hsa-miR-609	KCTD5	1
hsa-miR-609	MAK	1
hsa-miR-609	HDAC2	1
hsa-miR-609	C7orf31	1
hsa-miR-609	OSBPL3	1
hsa-miR-609	PDE3A	1
hsa-miR-609	SPON1	1
hsa-miR-609	B3GALT4	1
hsa-miR-609	SLC33A1	1
hsa-miR-609	USP25	1
hsa-miR-609	HSPA8	1
hsa-miR-609	C14orf119	1
hsa-miR-609	FGFR1OP	1
hsa-miR-609	SLC7A1	1
hsa-miR-609	LRRC53	1
hsa-miR-609	METTL7B	1
hsa-miR-609	SSBP2	1
hsa-miR-609	PDZRN3	1
hsa-miR-609	SLC47A2	1
hsa-miR-609	NIT1	1
hsa-miR-609	SGSM2	1
hsa-miR-609	GALNT3	1
hsa-miR-609	FCF1	1
hsa-miR-609	STAT5A	1
hsa-miR-609	TAP1	1
hsa-miR-609	CDHR1	1
hsa-miR-609	PTPN14	1
hsa-miR-609	LRRK2	1
hsa-miR-609	CENPBD1	1
hsa-miR-609	KCNA5	1
hsa-miR-609	SLC15A5	1
hsa-miR-609	RPGRIP1L	1
hsa-miR-609	INA	1
hsa-miR-609	ETAA1	1
hsa-miR-609	KIAA1191	1
hsa-miR-609	ERCC6	1
hsa-miR-609	C16orf46	1
hsa-miR-609	SEMG2	1
hsa-miR-609	RPSAP58	1
hsa-miR-609	PRRG3	1
hsa-miR-609	TDRD1	1
hsa-miR-609	GSK3B	1
hsa-miR-609	SLC36A3	1
hsa-miR-609	MAX	1
hsa-miR-609	BBS9	1
hsa-miR-609	SCUBE2	1
hsa-miR-609	HK2	1
hsa-miR-609	PVRL4	1
hsa-miR-609	KCTD4	1
hsa-miR-609	TES	1
hsa-miR-609	RIC8B	1
hsa-miR-609	QPCTL	1
hsa-miR-609	ATP2B4	1
hsa-miR-609	ANKFN1	1
hsa-miR-609	ATG16L1	1
hsa-miR-609	MFAP2	1
hsa-miR-609	HLA-B	1
hsa-miR-609	HPS5	1
hsa-miR-609	IGSF10	1
hsa-miR-609	BRD4	1
hsa-miR-609	H2AFB3	1
hsa-miR-609	FLNC	1
hsa-miR-609	C17orf96	1
hsa-miR-609	TTF2	1
hsa-miR-609	LPAR3	1
hsa-miR-609	THOC6	1
hsa-miR-609	CLNS1A	1
hsa-miR-609	CYB5R2	1
hsa-miR-609	IGFLR1	1
hsa-miR-609	GNG3	1
hsa-miR-609	MAN2A2	1
hsa-miR-609	GOLGA1	1
hsa-miR-609	PTAFR	1
hsa-miR-609	VGLL1	1
hsa-miR-609	MUC12	1
hsa-miR-609	SPEG	1
hsa-miR-609	DLC1	1
hsa-miR-609	GMCL1	1
hsa-miR-609	D4S234E	1
hsa-miR-609	POLR2K	1
hsa-miR-609	OSGIN2	1
hsa-miR-609	MYCBP	1
hsa-miR-609	GABRR1	1
hsa-miR-609	PRR25	1
hsa-miR-609	C15orf40	1
hsa-miR-609	SHANK2	1
hsa-miR-609	RP11-468E2.2	1
hsa-miR-609	TMEM178B	1
hsa-miR-609	NET1	1
hsa-miR-609	TFDP1	1
hsa-miR-609	PITPNM1	1
hsa-miR-609	ORAI2	1
hsa-miR-609	CIART	1
hsa-miR-609	DNAJC6	1
hsa-miR-609	GPANK1	1
hsa-miR-609	ZNF648	1
hsa-miR-609	SPATA31A3	1
hsa-miR-609	SIRT5	1
hsa-miR-609	ATP2B3	1
hsa-miR-609	KLHL2	1
hsa-miR-609	SYNPO2	1
hsa-miR-609	HLA-DMB	1
hsa-miR-609	RP11-322N21.2	1
hsa-miR-609	KCNJ2	1
hsa-miR-609	APELA	1
hsa-miR-609	WDR74	1
hsa-miR-609	SEL1L3	1
hsa-miR-609	BAG2	1
hsa-miR-609	PDZD7	1
hsa-miR-609	DISP1	1
hsa-miR-609	ZNF286A	1
hsa-miR-609	ADAMTS1	1
hsa-miR-609	PROKR2	1
hsa-miR-609	F7	1
hsa-miR-609	PECAM1	1
hsa-miR-609	BAZ2B	1
hsa-miR-609	YTHDC2	1
hsa-miR-609	PSTPIP2	1
hsa-miR-609	CELF1	1
hsa-miR-609	CPS1	1
hsa-miR-609	PRDX2	1
hsa-miR-609	E4F1	1
hsa-miR-609	TMEM123	1
hsa-miR-609	GPR176	1
hsa-miR-609	ZNF521	1
hsa-miR-609	STK24	1
hsa-miR-609	SYT14	1
hsa-miR-609	PRELP	1
hsa-miR-609	SEC22C	1
hsa-miR-609	INSL3	1
hsa-miR-609	NOL11	1
hsa-miR-609	FCRL3	1
hsa-miR-609	HLA-E	1
hsa-miR-609	BCORL1	1
hsa-miR-609	KLF13	1
hsa-miR-609	MUC4	1
hsa-miR-609	SLC9A8	1
hsa-miR-609	GNAO1	1
hsa-miR-609	ZC3H11A	1
hsa-miR-609	CPN2	1
hsa-miR-609	ZDHHC5	1
hsa-miR-609	AKAP1	1
hsa-miR-609	CSNK1D	1
hsa-miR-609	MRPS25	1
hsa-miR-609	TESK1	1
hsa-miR-609	ADIPOR1	1
hsa-miR-609	ITGA9	1
hsa-miR-609	TBC1D3D	1
hsa-miR-609	KCND1	1
hsa-miR-609	PIGU	1
hsa-miR-609	EIF4EBP1	1
hsa-miR-609	FAM47C	1
hsa-miR-609	NDUFB4	1
hsa-miR-609	POLR2B	1
hsa-miR-609	PLCG1	1
hsa-miR-609	ZNF281	1
hsa-miR-609	PIP	1
hsa-miR-609	ARHGAP21	1
hsa-miR-609	EIF4G3	1
hsa-miR-609	TMEM8C	1
hsa-miR-609	PRY	1
hsa-miR-609	EBF2	1
hsa-miR-609	CDH7	1
hsa-miR-609	TMEM110	1
hsa-miR-609	HR	1
hsa-miR-609	CWF19L2	1
hsa-miR-609	P2RY11	1
hsa-miR-609	TRIO	1
hsa-miR-609	AMPD1	1
hsa-miR-609	KDM4E	1
hsa-miR-609	EIF4G1	1
hsa-miR-609	NELFE	1
hsa-miR-609	HDAC11	1
hsa-miR-609	GPR3	1
hsa-miR-609	LGALS9C	1
hsa-miR-609	KLK2	1
hsa-miR-609	PIK3C2A	1
hsa-miR-609	KIF16B	1
hsa-miR-609	HAMP	1
hsa-miR-609	TTC4	1
hsa-miR-609	VPS13D	1
hsa-miR-609	IFIT5	1
hsa-miR-609	POM121L2	1
hsa-miR-609	DCAF11	1
hsa-miR-609	GSX2	1
hsa-miR-609	LRIG3	1
hsa-miR-609	GRPEL1	1
hsa-miR-609	CCDC151	1
hsa-miR-609	PAG1	1
hsa-miR-609	LILRA4	1
hsa-miR-609	LGALS9B	1
hsa-miR-609	MTRNR2L13	1
hsa-miR-609	PRR20A	1
hsa-miR-609	FOSL2	1
hsa-miR-609	SCRT1	1
hsa-miR-609	TNNT2	1
hsa-miR-609	MOXD1	1
hsa-miR-609	MAP4K4	1
hsa-miR-609	DCDC1	1
hsa-miR-609	WDR55	1
hsa-miR-609	CALB2	1
hsa-miR-609	TIAF1	1
hsa-miR-609	USP45	1
hsa-miR-609	GATAD2B	1
hsa-miR-609	ZCCHC12	1
hsa-miR-609	RIBC1	1
hsa-miR-609	LRRC8A	1
hsa-miR-609	ZFP57	1
hsa-miR-609	GVQW1	1
hsa-miR-609	IL1F10	1
hsa-miR-609	COMP	1
hsa-miR-609	CXorf23	1
hsa-miR-609	DYNAP	1
hsa-miR-609	EPSTI1	1
hsa-miR-609	TFE3	1
hsa-miR-609	MTOR	1
hsa-miR-609	AKAP2	1
hsa-miR-609	ARHGAP20	1
hsa-miR-609	NOL6	1
hsa-miR-609	PRKCI	1
hsa-miR-609	HIC1	1
hsa-miR-609	LRFN1	1
hsa-miR-609	SORL1	1
hsa-miR-609	SPA17	1
hsa-miR-609	HLA-DMB	1
hsa-miR-609	CKMT1A	1
hsa-miR-609	RPGR	1
hsa-miR-609	MESP2	1
hsa-miR-609	CACNB3	1
hsa-miR-609	ZNF398	1
hsa-miR-609	CD2BP2	1
hsa-miR-609	PSD3	1
hsa-miR-609	POTEG	1
hsa-miR-609	BRD3	1
hsa-miR-609	ADARB2	1
hsa-miR-609	C2orf44	1
hsa-miR-609	CD300LB	1
hsa-miR-609	MMP9	1
hsa-miR-609	MNS1	1
hsa-miR-609	SUSD6	1
hsa-miR-609	S100G	1
hsa-miR-609	CCHCR1	1
hsa-miR-609	CNFN	1
hsa-miR-609	DTNBP1	1
hsa-miR-609	SMC1A	1
hsa-miR-609	LY6G5B	1
hsa-miR-609	SRRM5	1
hsa-miR-609	BIRC7	1
hsa-miR-609	ELK4	1
hsa-miR-609	ZNF496	1
hsa-miR-609	ZIC2	1
hsa-miR-609	NOTCH4	1
hsa-miR-609	CCNT1	1
hsa-miR-609	ZNF750	1
hsa-miR-609	SDCBP2	1
hsa-miR-609	METTL10	1
hsa-miR-609	CFAP97	1
hsa-miR-609	GLIS2	1
hsa-miR-609	ANAPC10	1
hsa-miR-609	WRAP53	1
hsa-miR-609	OR13H1	1
hsa-miR-609	GABRB2	1
hsa-miR-609	PANX3	1
hsa-miR-609	C16orf59	1
hsa-miR-609	C11orf87	1
hsa-miR-609	CD84	1
hsa-miR-609	ORMDL3	1
hsa-miR-609	TNR	1
hsa-miR-609	MAPK8IP2	1
hsa-miR-609	ZNF614	1
hsa-miR-609	OR10D3	1
hsa-miR-609	PPP1R10	1
hsa-miR-609	SERTAD3	1
hsa-miR-609	ZNF134	1
hsa-miR-609	TMEM56	1
hsa-miR-609	SLC30A4	1
hsa-miR-609	COL11A2	1
hsa-miR-609	TGS1	1
hsa-miR-609	FOXP4	1
hsa-miR-609	POTEJ	1
hsa-miR-609	LYN	1
hsa-miR-609	ABLIM2	1
hsa-miR-609	HOXB13	1
hsa-miR-609	NPLOC4	1
hsa-miR-609	LRRC37B	1
hsa-miR-609	IGF2BP2	1
hsa-miR-609	XCL1	1
hsa-miR-609	SLC6A8	1
hsa-miR-609	TFG	1
hsa-miR-609	BCS1L	1
hsa-miR-609	C1R	1
hsa-miR-609	NUP133	1
hsa-miR-609	BMPR1A	1
hsa-miR-609	GABBR1	1
hsa-miR-609	GPC2	1
hsa-miR-609	HLA-DQA1	1
hsa-miR-609	ALG3	1
hsa-miR-609	DACH1	1
hsa-miR-609	CLIC2	1
hsa-miR-609	PRLR	1
hsa-miR-609	RAC2	1
hsa-miR-609	IPMK	1
hsa-miR-609	NLRP6	1
hsa-miR-609	NELFE	1
hsa-miR-609	C10orf62	1
hsa-miR-609	ATP10B	1
hsa-miR-609	MDC1	1
hsa-miR-609	ANKS1A	1
hsa-miR-609	BDH1	1
hsa-miR-609	C3AR1	1
hsa-miR-609	PARP8	1
hsa-miR-609	SSPN	1
hsa-miR-609	TGM2	1
hsa-miR-609	HLA-E	1
hsa-miR-609	SOAT1	1
hsa-miR-609	CCR6	1
hsa-miR-609	AK1	1
hsa-miR-609	RAB3C	1
hsa-miR-609	PPP1R18	1
hsa-miR-609	OR2H1	1
hsa-miR-609	COL11A2	1
hsa-miR-609	SIRT1	1
hsa-miR-609	MRPS11	1
hsa-miR-609	HSD17B8	1
hsa-miR-609	PAK7	1
hsa-miR-609	CILP2	1
hsa-miR-609	LPPR5	1
hsa-miR-609	PARP2	1
hsa-miR-609	TRIP11	1
hsa-miR-609	GSN	1
hsa-miR-609	ZNF532	1
hsa-miR-609	IFI27L2	1
hsa-miR-609	ANPEP	1
hsa-miR-609	CDCA8	1
hsa-miR-609	ZEB2	1
hsa-miR-609	TRIM16L	1
hsa-miR-609	MKKS	1
hsa-miR-609	HLA-DPA1	1
hsa-miR-609	ZNF234	1
hsa-miR-609	ZNF687	1
hsa-miR-609	FAM169B	1
hsa-miR-609	LIMCH1	1
hsa-miR-609	KAT7	1
hsa-miR-609	MDC1	1
hsa-miR-609	IGSF1	1
hsa-miR-609	EPB41L1	1
hsa-miR-609	HIF1AN	1
hsa-miR-609	MRGPRF	1
hsa-miR-609	FOXN4	1
hsa-miR-609	GOLGA4	1
hsa-miR-609	CPNE5	1
hsa-miR-609	LARP4	1
hsa-miR-609	PERP	1
hsa-miR-609	SLC22A31	1
hsa-miR-609	ALOX15	1
hsa-miR-609	ZNF277	1
hsa-miR-609	SIPA1L1	1
hsa-miR-609	NWD2	1
hsa-miR-609	NOSTRIN	1
hsa-miR-609	OR2H2	1
hsa-miR-609	EML1	1
hsa-miR-609	RIMS4	1
hsa-miR-609	MYADM	1
hsa-miR-609	TMX2	1
hsa-miR-609	BRD7	1
hsa-miR-609	SWT1	1
hsa-miR-609	N4BP2L1	1
hsa-miR-609	PNLIPRP2	1
hsa-miR-609	SPINK5	1
hsa-miR-609	ZNF445	1
hsa-miR-609	EHD1	1
hsa-miR-609	NBEAL1	1
hsa-miR-609	HLA-DQA2	1
hsa-miR-609	NAPSA	1
hsa-miR-609	TAP2	1
hsa-miR-609	CRISPLD1	1
hsa-miR-609	ZMYND11	1
hsa-miR-609	ANKRD28	1
hsa-miR-609	2020-03-01	1
hsa-miR-609	ARHGEF25	1
hsa-miR-609	IL33	1
hsa-miR-609	CFAP99	1
hsa-miR-609	RLIM	1
hsa-miR-609	LY6G5B	1
hsa-miR-609	HSBP1	1
hsa-miR-609	CUBN	1
hsa-miR-609	IQGAP3	1
hsa-miR-609	TMEM202	1
hsa-miR-609	GOLPH3L	1
hsa-miR-609	EMC3	1
hsa-miR-609	TNFAIP8	1
hsa-miR-609	TFDP2	1
hsa-miR-609	GIGYF1	1
hsa-miR-609	EDIL3	1
hsa-miR-609	CYP11A1	1
hsa-miR-609	CBFA2T2	1
hsa-miR-609	OR6K3	1
hsa-miR-609	RWDD1	1
hsa-miR-609	SMARCE1	1
hsa-miR-609	STAT1	1
hsa-miR-609	S100PBP	1
hsa-miR-609	ADAM28	1
hsa-miR-609	SLC27A3	1
hsa-miR-609	SF1	1
hsa-miR-609	MYH10	1
hsa-miR-609	OR9G1	1
hsa-miR-609	HLA-C	1
hsa-miR-609	ZNF391	1
hsa-miR-609	DDX54	1
hsa-miR-609	CCDC85B	1
hsa-miR-609	EGFL8	1
hsa-miR-609	FAM50B	1
hsa-miR-609	HLA-DQA2	1
hsa-miR-609	C3	1
hsa-miR-609	EZH2	1
hsa-miR-609	NMT1	1
hsa-miR-609	FUBP1	1
hsa-miR-609	SPATA20	1
hsa-miR-609	SPATA5	1
hsa-miR-609	MGMT	1
hsa-miR-609	LRRC58	1
hsa-miR-609	MCM3	1
hsa-miR-609	CLIC5	1
hsa-miR-609	CMTM4	1
hsa-miR-609	NUGGC	1
hsa-miR-609	TAS1R2	1
hsa-miR-609	CAMTA1	1
hsa-miR-609	RPH3AL	1
hsa-miR-609	GGT1	1
hsa-miR-609	FMN1	1
hsa-miR-609	PLEKHA1	1
hsa-miR-609	PIWIL1	1
hsa-miR-609	ZNF146	1
hsa-miR-609	ALDH1B1	1
hsa-miR-609	PCCA	1
hsa-miR-609	LAMC1	1
hsa-miR-609	DSC3	1
hsa-miR-609	WDR7	1
hsa-miR-609	ADGRG5	1
hsa-miR-609	RCC2	1
hsa-miR-609	ANAPC13	1
hsa-miR-609	FRAS1	1
hsa-miR-609	ZNF541	1
hsa-miR-609	HHIPL2	1
hsa-miR-609	TEAD3	1
hsa-miR-609	ZNF304	1
hsa-miR-609	TRAPPC10	1
hsa-miR-609	FAM105A	1
hsa-miR-609	SLC26A6	1
hsa-miR-609	GGPS1	1
hsa-miR-609	DENND4A	1
hsa-miR-609	HLA-DMB	1
hsa-miR-609	PC	1
hsa-miR-609	ATN1	1
hsa-miR-609	KIAA0368	1
hsa-miR-609	CRAT	1
hsa-miR-609	MYOZ2	1
hsa-miR-609	RELL1	1
hsa-miR-609	SERPINA3	1
hsa-miR-609	OR4C6	1
hsa-miR-609	BIRC6	1
hsa-miR-609	CYP27A1	1
hsa-miR-609	TBC1D3E	1
hsa-miR-609	GNAQ	1
hsa-miR-609	SYT13	1
hsa-miR-609	HTRA3	1
hsa-miR-609	MED11	1
hsa-miR-609	NLRP5	1
hsa-miR-609	ERN1	1
hsa-miR-609	OLIG2	1
hsa-miR-609	MED13L	1
hsa-miR-609	WDR41	1
hsa-miR-609	MT-CYB	1
hsa-miR-609	SLK	1
hsa-miR-609	IGFN1	1
hsa-miR-609	C2CD4B	1
hsa-miR-609	TRMT44	1
hsa-miR-609	NUP210L	1
hsa-miR-609	CEP164	1
hsa-miR-609	NUDT17	1
hsa-miR-609	ZSCAN23	1
hsa-miR-609	PPP1R18	1
hsa-miR-609	SLC41A2	1
hsa-miR-609	CNP	1
hsa-miR-609	MTRNR2L12	1
hsa-miR-609	C3orf67	1
hsa-miR-609	DENR	1
hsa-miR-609	AIPL1	1
hsa-miR-609	PXMP4	1
hsa-miR-609	GNA11	1
hsa-miR-609	CMIP	1
hsa-miR-609	SLC12A8	1
hsa-miR-609	CR1	1
hsa-miR-609	MAN1C1	1
hsa-miR-609	POU3F3	1
hsa-miR-609	LIN28A	1
hsa-miR-609	TWF2	1
hsa-miR-609	LAMA3	1
hsa-miR-609	FARP1	1
hsa-miR-609	ZNF3	1
hsa-miR-609	COPA	1
hsa-miR-609	EEF2	1
hsa-miR-609	KCNK2	1
hsa-miR-609	GLYR1	1
hsa-miR-609	SLC25A28	1
hsa-miR-609	FBXW2	1
hsa-miR-609	GAB2	1
hsa-miR-609	NPR1	1
hsa-miR-609	BRD8	1
hsa-miR-609	ERN2	1
hsa-miR-609	SERPINB9	1
hsa-miR-609	PTCD1	1
hsa-miR-609	UMPS	1
hsa-miR-609	RAB37	1
hsa-miR-609	TXK	1
hsa-miR-609	NUTM2B	1
hsa-miR-609	SSPO	1
hsa-miR-609	MAMLD1	1
hsa-miR-609	RERE	1
hsa-miR-609	ACTL8	1
hsa-miR-609	KLF12	1
hsa-miR-609	FASN	1
hsa-miR-609	POU6F1	1
hsa-miR-609	BAIAP2	1
hsa-miR-609	SMC5	1
hsa-miR-609	TCAP	1
hsa-miR-609	ARSF	1
hsa-miR-609	RFPL4B	1
hsa-miR-609	MPV17L2	1
hsa-miR-609	POTEF	1
hsa-miR-609	CLVS2	1
hsa-miR-609	NEURL1B	1
hsa-miR-609	IL5RA	1
hsa-miR-609	FAM184B	1
hsa-miR-609	MCM10	1
hsa-miR-609	SIX1	1
hsa-miR-609	C1RL	1
hsa-miR-609	TBC1D16	1
hsa-miR-609	LIMS2	1
hsa-miR-609	MKRN2	1
hsa-miR-609	SIGLEC12	1
hsa-miR-609	TGFB1	1
hsa-miR-609	EXOSC7	1
hsa-miR-609	KSR2	1
hsa-miR-609	ZFP14	1
hsa-miR-609	CHTF18	1
hsa-miR-609	UBE2Q1	1
hsa-miR-609	C1GALT1	1
hsa-miR-609	SETD7	1
hsa-miR-609	BSND	1
hsa-miR-609	MCCD1	1
hsa-miR-609	CSF2RB	1
hsa-miR-609	EOGT	1
hsa-miR-609	KIAA0556	1
hsa-miR-609	MAVS	1
hsa-miR-609	MUC5AC	1
hsa-miR-609	C16orf58	1
hsa-miR-609	ZNF264	1
hsa-miR-609	NBPF6	1
hsa-miR-609	KLHL25	1
hsa-miR-609	NOTCH4	1
hsa-miR-609	MMAB	1
hsa-miR-609	DIABLO	1
hsa-miR-609	TCL1B	1
hsa-miR-609	GPANK1	1
hsa-miR-609	FBXL6	1
hsa-miR-609	GPATCH8	1
hsa-miR-609	ADGRA3	1
hsa-miR-609	C2orf78	1
hsa-miR-609	GPR26	1
hsa-miR-609	HLA-DPA1	1
hsa-miR-609	JUP	1
hsa-miR-609	KRT35	1
hsa-miR-609	GABRB3	1
hsa-miR-609	UBE2QL1	1
hsa-miR-609	DLX1	1
hsa-miR-609	PDE2A	1
hsa-miR-609	CES1	1
hsa-miR-609	RAD18	1
hsa-miR-609	HUS1	1
hsa-miR-609	AMBRA1	1
hsa-miR-609	KIAA0930	1
hsa-miR-609	HAUS6	1
hsa-miR-609	PTGS2	1
hsa-miR-609	NCOA3	1
hsa-miR-609	HLA-DQA2	1
hsa-miR-609	ZNF260	1
hsa-miR-609	UNC5CL	1
hsa-miR-609	PLEKHA5	1
hsa-miR-609	SULT1B1	1
hsa-miR-609	ADGRE5	1
hsa-miR-609	TIGD5	1
hsa-miR-609	SERTAD2	1
hsa-miR-609	CDHR5	1
hsa-miR-609	ZCCHC9	1
hsa-miR-609	ZNF207	1
hsa-miR-609	PPEF1	1
hsa-miR-609	CYBB	1
hsa-miR-609	ARHGAP32	1
hsa-miR-609	CACNB4	1
hsa-miR-609	RPS11	1
hsa-miR-609	ARHGAP5	1
hsa-miR-609	ZNF662	1
hsa-miR-609	CCDC77	1
hsa-miR-609	KCNJ13	1
hsa-miR-609	FGD3	1
hsa-miR-609	MICB	1
hsa-miR-609	TTC37	1
hsa-miR-609	EPRS	1
hsa-miR-609	OR6C68	1
hsa-miR-609	SCN2A	1
hsa-miR-609	APOL2	1
hsa-miR-609	KCNQ3	1
hsa-miR-609	ZFHX3	1
hsa-miR-609	CCHCR1	1
hsa-miR-609	HOXC12	1
hsa-miR-609	GRAMD1C	1
hsa-miR-609	NOVA2	1
hsa-miR-609	NIPAL1	1
hsa-miR-609	KIAA1147	1
hsa-miR-609	2020-09-09	1
hsa-miR-609	GPSM1	1
hsa-miR-609	OR2H2	1
hsa-miR-609	CD302	1
hsa-miR-609	ITPR3	1
hsa-miR-609	VPS52	1
hsa-miR-609	KBTBD4	1
hsa-miR-609	ZNF250	1
hsa-miR-609	AKNA	1
hsa-miR-609	TMPPE	1
hsa-miR-609	PSMC5	1
hsa-miR-609	SLC16A4	1
hsa-miR-609	PODXL	1
hsa-miR-609	SPTB	1
hsa-miR-609	KIAA1324	1
hsa-miR-609	PRSS53	1
hsa-miR-609	SLC44A2	1
hsa-miR-609	UPK3A	1
hsa-miR-609	NCOA6	1
hsa-miR-609	CCL16	1
hsa-miR-609	SECISBP2L	1
hsa-miR-609	HMOX2	1
hsa-miR-609	CKM	1
hsa-miR-609	WDR12	1
hsa-miR-609	LPAR5	1
hsa-miR-609	PALD1	1
hsa-miR-609	PTPN3	1
hsa-miR-609	RPS29	1
hsa-miR-609	C9orf84	1
hsa-miR-609	ZNF735	1
hsa-miR-609	INHBB	1
hsa-miR-609	RANBP1	1
hsa-miR-609	ABCC2	1
hsa-miR-609	ATP1A1	1
hsa-miR-609	MYRFL	1
hsa-miR-609	C22orf46	1
hsa-miR-609	LRRN4CL	1
hsa-miR-609	RIPK1	1
hsa-miR-609	DCAF12L2	1
hsa-miR-609	HCAR3	1
hsa-miR-609	PAQR4	1
hsa-miR-609	KLHL22	1
hsa-miR-609	PPARGC1B	1
hsa-miR-609	ROPN1	1
hsa-miR-609	COL16A1	1
hsa-miR-609	GIMAP8	1
hsa-miR-609	GRHL3	1
hsa-miR-609	TBC1D3B	1
hsa-miR-609	MTIF3	1
hsa-miR-609	TAP2	1
hsa-miR-609	HEATR6	1
hsa-miR-609	TREML4	1
hsa-miR-609	MT-ND1	1
hsa-miR-609	SGOL2	1
hsa-miR-609	CAPNS1	1
hsa-miR-609	TMEM72	1
hsa-miR-609	DENND1C	1
hsa-miR-609	MICB	1
hsa-miR-609	TMEM106B	1
hsa-miR-609	PAPSS2	1
hsa-miR-609	PABPC4L	1
hsa-miR-609	AC092718.1	1
hsa-miR-609	EPHA3	1
hsa-miR-609	SEC62	1
hsa-miR-609	OR6Q1	1
hsa-miR-609	CIT	1
hsa-miR-609	SPATA22	1
hsa-miR-609	KLRC4-KLRK1	1
hsa-miR-609	ATF3	1
hsa-miR-609	SIPA1L2	1
hsa-miR-609	C10orf76	1
hsa-miR-609	CEP250	1
hsa-miR-609	PLCD3	1
hsa-miR-609	LRRC46	1
hsa-miR-609	LMX1A	1
hsa-miR-609	SPTSSA	1
hsa-miR-609	SYNDIG1L	1
hsa-miR-609	LPO	1
hsa-miR-609	OR10W1	1
hsa-miR-609	PM20D2	1
hsa-miR-609	FLI1	1
hsa-miR-609	KAZN	1
hsa-miR-609	IL1RL2	1
hsa-miR-609	PRPF8	1
hsa-miR-609	GRIN3B	1
hsa-miR-609	ASH1L	1
hsa-miR-609	ANGPTL3	1
hsa-miR-609	ZBED9	1
hsa-miR-609	PPP1R10	1
hsa-miR-609	BCAR3	1
hsa-miR-609	RAET1E	1
hsa-miR-609	LIPG	1
hsa-miR-609	LPAR6	1
hsa-miR-609	HACD4	1
hsa-miR-609	PLEKHH3	1
hsa-miR-609	RGSL1	1
hsa-miR-609	RP1	1
hsa-miR-609	STAG1	1
hsa-miR-609	RASGRP1	1
hsa-miR-609	BACE1	1
hsa-miR-609	MT-ND4L	1
hsa-miR-609	GDF5OS	1
hsa-miR-609	NLRP7	1
hsa-miR-609	MUC1	1
hsa-miR-609	NUDT4	1
hsa-miR-609	GEM	1
hsa-miR-609	CCRL2	1
hsa-miR-609	NARS	1
hsa-miR-609	PRR30	1
hsa-miR-609	RFX5	1
hsa-miR-609	UBOX5	1
hsa-miR-609	PRDM1	1
hsa-miR-609	ITGA2B	1
hsa-miR-609	ICK	1
hsa-miR-609	ASPM	1
hsa-miR-609	SULT1A1	1
hsa-miR-609	HLA-A	1
hsa-miR-609	QSER1	1
hsa-miR-609	NYAP1	1
hsa-miR-609	WFDC9	1
hsa-miR-609	TBC1D22B	1
hsa-miR-609	IKZF2	1
hsa-miR-609	RPSA	1
hsa-miR-609	LMX1B	1
hsa-miR-609	IFFO2	1
hsa-miR-609	PEF1	1
hsa-miR-609	TJP2	1
hsa-miR-609	PRG4	1
hsa-miR-609	PPP1R10	1
hsa-miR-609	CNDP1	1
hsa-miR-609	LY6G5B	1
hsa-miR-609	PLD5	1
hsa-miR-609	PPP1R13B	1
hsa-miR-609	METTL20	1
hsa-miR-609	TRPV5	1
hsa-miR-609	PABPC1L	1
hsa-miR-609	SCP2	1
hsa-miR-609	LRRC37A	1
hsa-miR-609	THSD4	1
hsa-miR-609	EXPH5	1
hsa-miR-609	ZNF639	1
hsa-miR-609	YEATS2	1
hsa-miR-609	GSAP	1
hsa-miR-609	GPATCH2	1
hsa-miR-609	ING5	1
hsa-miR-609	BTN3A1	1
hsa-miR-609	CNTN2	1
hsa-miR-609	ERGIC2	1
hsa-miR-609	FSTL3	1
hsa-miR-609	SAMD4A	1
hsa-miR-609	OR2T2	1
hsa-miR-609	DGAT2	1
hsa-miR-609	CCT3	1
hsa-miR-609	DNAI1	1
hsa-miR-609	HSH2D	1
hsa-miR-609	DCLRE1B	1
hsa-miR-609	CTD-2140B24.4	1
hsa-miR-609	BLM	1
hsa-miR-609	CTAG2	1
hsa-miR-609	GABRG3	1
hsa-miR-609	SLC35D3	1
hsa-miR-609	GCN1L1	1
hsa-miR-609	PTGS1	1
hsa-miR-609	PCDH9	1
hsa-miR-609	IFT122	1
hsa-miR-609	HECW1	1
hsa-miR-609	SLN	1
hsa-miR-609	GABBR1	1
hsa-miR-609	EIF1AD	1
hsa-miR-609	TTC26	1
hsa-miR-609	RUFY1	1
hsa-miR-609	WNK3	1
hsa-miR-609	MAGED1	1
hsa-miR-609	FAM69A	1
hsa-miR-609	MRPS5	1
hsa-miR-609	OR5AR1	1
hsa-miR-609	STRN	1
hsa-miR-609	ZDHHC21	1
hsa-miR-609	GPR61	1
hsa-miR-609	EPT1	1
hsa-miR-609	USP1	1
hsa-miR-609	PNPLA2	1
hsa-miR-609	PDE11A	1
hsa-miR-609	NELFE	1
hsa-miR-609	RSBN1L	1
hsa-miR-609	ZXDA	1
hsa-miR-609	PIANP	1
hsa-miR-609	COL19A1	1
hsa-miR-609	AKT2	1
hsa-miR-609	GNAL	1
hsa-miR-609	IL12RB2	1
hsa-miR-609	ENTPD6	1
hsa-miR-609	NUP88	1
hsa-miR-609	YBX2	1
hsa-miR-609	AKAP13	1
hsa-miR-609	CGNL1	1
hsa-miR-609	CYP2S1	1
hsa-miR-609	MRPS30	1
hsa-miR-609	GNG4	1
hsa-miR-609	ZC3H6	1
hsa-miR-609	MICAL1	1
hsa-miR-609	KRI1	1
hsa-miR-609	NMD3	1
hsa-miR-609	RANGAP1	1
hsa-miR-609	UBR7	1
hsa-miR-609	GID4	1
hsa-miR-609	UBFD1	1
hsa-miR-609	HIVEP1	1
hsa-miR-609	OTUD4	1
hsa-miR-609	MAGEC1	1
hsa-miR-609	ERV3-1	1
hsa-miR-609	MTMR3	1
hsa-miR-609	IMPAD1	1
hsa-miR-609	ALPK1	1
hsa-miR-609	TCERG1	1
hsa-miR-609	CCDC171	1
hsa-miR-609	NDST3	1
hsa-miR-609	KBTBD7	1
hsa-miR-609	OR4C5	1
hsa-miR-609	LDB1	1
hsa-miR-609	NF1	1
hsa-miR-609	ARF3	1
hsa-miR-609	CHD3	1
hsa-miR-609	PAWR	1
hsa-miR-609	RPL23A	1
hsa-miR-609	ZFP92	1
hsa-miR-609	MAPK1IP1L	1
hsa-miR-609	SETD8	1
hsa-miR-609	FUT9	1
hsa-miR-609	ATG9B	1
hsa-miR-609	PCDH20	1
hsa-miR-609	ERP29	1
hsa-miR-609	PDZD9	1
hsa-miR-609	RHOF	1
hsa-miR-609	PPP1R12B	1
hsa-miR-609	SBDS	1
hsa-miR-609	MTERF2	1
hsa-miR-609	ST6GAL1	1
hsa-miR-609	TMEM30B	1
hsa-miR-609	ADGRB1	1
hsa-miR-609	NDUFS2	1
hsa-miR-609	SPATA21	1
hsa-miR-609	DEFB108B	1
hsa-miR-609	PPP1R15B	1
hsa-miR-609	THOP1	1
hsa-miR-609	TCEA2	1
hsa-miR-609	LMF1	1
hsa-miR-609	KCTD6	1
hsa-miR-609	SS18	1
hsa-miR-609	SDR9C7	1
hsa-miR-609	OMG	1
hsa-miR-609	CEP152	1
hsa-miR-609	FAM63B	1
hsa-miR-609	LMNB2	1
hsa-miR-609	IRAK1	1
hsa-miR-609	NCAN	1
hsa-miR-609	AQP9	1
hsa-miR-609	NCDN	1
hsa-miR-609	SGCA	1
hsa-miR-609	WWOX	1
hsa-miR-609	N4BP2L2	1
hsa-miR-609	COMMD2	1
hsa-miR-609	PLIN4	1
hsa-miR-609	RXRA	1
hsa-miR-609	FAM208B	1
hsa-miR-609	TBC1D3I	1
hsa-miR-609	EML4	1
hsa-miR-609	LIN7C	1
hsa-miR-609	TXLNB	1
hsa-miR-609	TMEM2	1
hsa-miR-609	FLOT1	1
hsa-miR-609	IRS4	1
hsa-miR-609	ENTPD2	1
hsa-miR-609	BAIAP2L2	1
hsa-miR-609	MVK	1
hsa-miR-609	FYTTD1	1
hsa-miR-609	ARHGAP26	1
hsa-miR-609	SRP54	1
hsa-miR-609	OR2T35	1
hsa-miR-609	OR6N1	1
hsa-miR-609	BDP1	1
hsa-miR-609	AHNAK	1
hsa-miR-609	FAM179A	1
hsa-miR-609	RP11-793H13.10	1
hsa-miR-609	GATAD2A	1
hsa-miR-609	CCDC148	1
hsa-miR-609	CBX1	1
hsa-miR-609	CGB2	1
hsa-miR-609	LCN12	1
hsa-miR-609	ZXDB	1
hsa-miR-609	POLR1A	1
hsa-miR-609	CTBS	1
hsa-miR-609	GNAT3	1
hsa-miR-609	POU3F1	1
hsa-miR-609	CD8A	1
hsa-miR-609	OLFML3	1
hsa-miR-609	BOK	1
hsa-miR-609	LIPK	1
hsa-miR-609	SOHLH2	1
hsa-miR-609	TMEM263	1
hsa-miR-609	IL2RB	1
hsa-miR-609	APBA2	1
hsa-miR-609	GLB1L2	1
hsa-miR-609	ZNF740	1
hsa-miR-609	SORBS3	1
hsa-miR-609	DHX29	1
hsa-miR-609	EGFR	1
hsa-miR-609	EGFL8	1
hsa-miR-609	NUP98	1
hsa-miR-609	PEG3	1
hsa-miR-609	C10orf120	1
hsa-miR-609	XXbac-BPG246D15.9	1
hsa-miR-609	CDH19	1
hsa-miR-609	MYH2	1
hsa-miR-609	LRIG2	1
hsa-miR-609	STAU1	1
hsa-miR-609	MRVI1	1
hsa-miR-609	DTWD1	1
hsa-miR-609	SLC22A8	1
hsa-miR-609	POMT1	1
hsa-miR-609	B3GALT4	1
hsa-miR-609	ZFP3	1
hsa-miR-609	TP63	1
hsa-miR-609	KRT3	1
hsa-miR-609	PHGDH	1
hsa-miR-609	LRRCC1	1
hsa-miR-609	ANKRD9	1
hsa-miR-609	OR1L6	1
hsa-miR-609	COL11A2	1
hsa-miR-609	SENP1	1
hsa-miR-609	DENND1A	1
hsa-miR-609	IMPG1	1
hsa-miR-609	NRD1	1
hsa-miR-609	RPP25	1
hsa-miR-609	HLA-DQA1	1
hsa-miR-609	ADM5	1
hsa-miR-609	MICU1	1
hsa-miR-609	GTF3C3	1
hsa-miR-609	MUC7	1
hsa-miR-609	MAP3K4	1
hsa-miR-609	FBXL16	1
hsa-miR-609	SLC10A4	1
hsa-miR-609	CCT6A	1
hsa-miR-609	TGFBRAP1	1
hsa-miR-609	CREBRF	1
hsa-miR-609	COL6A5	1
hsa-miR-609	SHQ1	1
hsa-miR-609	PPP1R3A	1
hsa-miR-609	CDC42EP2	1
hsa-miR-609	TGM6	1
hsa-miR-609	MYT1L	1
hsa-miR-609	ARHGAP19	1
hsa-miR-609	TXNRD3NB	1
hsa-miR-609	FLG2	1
hsa-miR-609	MPZ	1
hsa-miR-609	NBPF4	1
hsa-miR-609	LRBA	1
hsa-miR-609	GREM1	1
hsa-miR-609	KRT36	1
hsa-miR-609	KIAA1324L	1
hsa-miR-609	NAALADL2	1
hsa-miR-609	CPNE1	1
hsa-miR-609	KRT4	1
hsa-miR-609	SEC61A1	1
hsa-miR-609	ARMCX4	1
hsa-miR-609	B4GAT1	1
hsa-miR-609	DNAAF3	1
hsa-miR-609	ITSN1	1
hsa-miR-609	C2orf57	1
hsa-miR-609	MT-ND2	1
hsa-miR-609	TRPM7	1
hsa-miR-609	NLGN2	1
hsa-miR-609	ARFGEF3	1
hsa-miR-609	BPY2	1
hsa-miR-609	ANKRD33B	1
hsa-miR-609	PURB	1
hsa-miR-609	MORN4	1
hsa-miR-609	HAUS5	1
hsa-miR-609	IGSF9B	1
hsa-miR-609	SPRED2	1
hsa-miR-609	MGAM	1
hsa-miR-609	CX3CR1	1
hsa-miR-609	CTAG1A	1
hsa-miR-609	BRCA2	1
hsa-miR-609	MYH8	1
hsa-miR-609	CDSN	1
hsa-miR-609	CASP7	1
hsa-miR-609	OR8U1	1
hsa-miR-609	CCP110	1
hsa-miR-609	HLA-DPA1	1
hsa-miR-609	BPIFB3	1
hsa-miR-609	LCE2C	1
hsa-miR-609	FAM120AOS	1
hsa-miR-609	TOR1AIP1	1
hsa-miR-609	NUPR1	1
hsa-miR-609	PRSS23	1
hsa-miR-609	CHRND	1
hsa-miR-609	OR2J2	1
hsa-miR-609	OR2H2	1
hsa-miR-609	SDS	1
hsa-miR-609	CYB5R3	1
hsa-miR-609	IRAK1BP1	1
hsa-miR-609	ENTPD8	1
hsa-miR-609	EYA1	1
hsa-miR-609	TEX14	1
hsa-miR-609	ACTN3	1
hsa-miR-609	EML6	1
hsa-miR-609	OR2J2	1
hsa-miR-609	COL3A1	1
hsa-miR-609	CLN3	1
hsa-miR-609	PGM3	1
hsa-miR-609	MAPK8	1
hsa-miR-609	TEN1	1
hsa-miR-609	LY6G6D	1
hsa-miR-609	MALSU1	1
hsa-miR-609	USP24	1
hsa-miR-609	C20orf85	1
hsa-miR-609	NAV3	1
hsa-miR-609	LCE1B	1
hsa-miR-609	RAB30	1
hsa-miR-609	ACO1	1
hsa-miR-609	WNT7A	1
hsa-miR-609	MRPS23	1
hsa-miR-609	MIOS	1
hsa-miR-609	RBL2	1
hsa-miR-609	SNX30	1
hsa-miR-609	FAR2	1
hsa-miR-609	ASH2L	1
hsa-miR-609	TAP1	1
hsa-miR-609	CALCRL	1
hsa-miR-609	PIAS2	1
hsa-miR-609	PPP6R1	1
hsa-miR-609	OR4D1	1
hsa-miR-609	MYO15A	1
hsa-miR-609	NOTCH4	1
hsa-miR-609	SERPINA9	1
hsa-miR-609	MOB3C	1
hsa-miR-609	GLYCTK	1
hsa-miR-609	CFP	1
hsa-miR-609	C16orf72	1
hsa-miR-609	KCNH4	1
hsa-miR-609	ABCB7	1
hsa-miR-609	FAM102B	1
hsa-miR-609	NTM	1
hsa-miR-609	GP1BA	1
hsa-miR-609	ZNF442	1
hsa-miR-609	ZNF716	1
hsa-miR-609	KCNC4	1
hsa-miR-609	NCAPD2	1
hsa-miR-609	SLC30A1	1
hsa-miR-609	DUSP18	1
hsa-miR-609	OR2J2	1
hsa-miR-609	OR4F15	1
hsa-miR-609	ABR	1
hsa-miR-609	ADCY2	1
hsa-miR-609	NCOR1	1
hsa-miR-609	HSD17B12	1
hsa-miR-609	SYCP2	1
hsa-miR-609	TPMT	1
hsa-miR-609	TBKBP1	1
hsa-miR-609	ZNF507	1
hsa-miR-609	ASXL2	1
hsa-miR-609	HLA-DMB	1
hsa-miR-609	SP9	1
hsa-miR-609	PHF3	1
hsa-miR-609	USP10	1
hsa-miR-609	PREP	1
hsa-miR-609	SGK1	1
hsa-miR-609	TMEM207	1
hsa-miR-609	PPM1M	1
hsa-miR-609	TSPAN1	1
hsa-miR-609	RIMBP3C	1
hsa-miR-609	UNC80	1
hsa-miR-609	ZNF843	1
hsa-miR-609	NCR3LG1	1
hsa-miR-609	NEBL	1
hsa-miR-609	CRLF2	1
hsa-miR-609	NCEH1	1
hsa-miR-609	ANKRD34C	1
hsa-miR-609	ZFHX2	1
hsa-miR-609	USH2A	1
hsa-miR-609	GANC	1
hsa-miR-609	GIPR	1
hsa-miR-609	MYL3	1
hsa-miR-609	RSPO4	1
hsa-miR-609	C10orf12	1
hsa-miR-609	NR4A2	1
hsa-miR-609	BCL3	1
hsa-miR-609	TRIM56	1
hsa-miR-609	BAG4	1
hsa-miR-609	LAMC2	1
hsa-miR-609	HLA-E	1
hsa-miR-609	ARID1A	1
hsa-miR-609	WNK2	1
hsa-miR-609	STX2	1
hsa-miR-609	IRAK4	1
hsa-miR-609	CAMSAP3	1
hsa-miR-609	CYP21A2	1
hsa-miR-609	GPR108	1
hsa-miR-609	BRCA1	1
hsa-miR-609	AFF3	1
hsa-miR-609	PLET1	1
hsa-miR-609	FOXM1	1
hsa-miR-609	GPR153	1
hsa-miR-609	ARL10	1
hsa-miR-609	ZBED4	1
hsa-miR-609	HLA-DQA1	1
hsa-miR-609	CFAP44	1
hsa-miR-609	CD207	1
hsa-miR-609	NXN	1
hsa-miR-609	POU1F1	1
hsa-miR-609	ARSA	1
hsa-miR-609	SLIRP	1
hsa-miR-609	DHX32	1
hsa-miR-609	GIT1	1
hsa-miR-609	SERINC5	1
hsa-miR-609	PYGO1	1
hsa-miR-609	LYPD1	1
hsa-miR-609	GRIN3A	1
hsa-miR-609	TDRD3	1
hsa-miR-609	SAMD11	1
hsa-miR-609	TOR4A	1
hsa-miR-609	MYO3B	1
hsa-miR-609	TENM3	1
hsa-miR-609	SSRP1	1
hsa-miR-609	DHX34	1
hsa-miR-609	ZC2HC1C	1
hsa-miR-609	GHRHR	1
hsa-miR-609	ARHGEF17	1
hsa-miR-609	ZC3H15	1
hsa-miR-609	ZNF382	1
hsa-miR-609	LRIT2	1
hsa-miR-609	UQCR10	1
hsa-miR-609	ANKRD34A	1
hsa-miR-609	C6orf10	1
hsa-miR-609	OR1S1	1
hsa-miR-609	ATP5J2-PTCD1	1
hsa-miR-609	C1orf115	1
hsa-miR-609	MATN3	1
hsa-miR-609	TPRXL	1
hsa-miR-609	CXXC4	1
hsa-miR-609	ITPRIPL2	1
hsa-miR-609	MCCD1	1
hsa-miR-609	TMEM38B	1
hsa-miR-609	DEFB132	1
hsa-miR-609	DNAL1	1
hsa-miR-609	ASB15	1
hsa-miR-609	CLEC2B	1
hsa-miR-609	ANKRD39	1
hsa-miR-609	ARHGEF2	1
hsa-miR-609	DCX	1
hsa-miR-609	BAHD1	1
hsa-miR-609	DNAJB7	1
hsa-miR-609	EMP1	1
hsa-miR-609	TAP2	1
hsa-miR-609	NCOA5	1
hsa-miR-609	DGKQ	1
hsa-miR-609	NEB	1
hsa-miR-609	CXXC1	1
hsa-miR-609	OR1S2	1
hsa-miR-609	APOA2	1
hsa-miR-609	LCNL1	1
hsa-miR-609	INMT	1
hsa-miR-609	OR1M1	1
hsa-miR-609	PLEKHH2	1
hsa-miR-609	CTB-60B18.6	1
hsa-miR-609	A4GNT	1
hsa-miR-609	HIP1R	1
hsa-miR-609	OR2H2	1
hsa-miR-609	POLA1	1
hsa-miR-609	TAP2	1
hsa-miR-609	KPNA3	1
hsa-miR-609	ASXL3	1
hsa-miR-609	SLC15A2	1
hsa-miR-609	TMPRSS11E	1
hsa-miR-609	CFAP57	1
hsa-miR-609	EIF4ENIF1	1
hsa-miR-609	CCSER2	1
hsa-miR-609	MBP	1
hsa-miR-609	CCBL2	1
hsa-miR-609	OR14A2	1
hsa-miR-609	DNAH17	1
hsa-miR-609	NPTXR	1
hsa-miR-609	AES	1
hsa-miR-609	CLDN5	1
hsa-miR-609	CDY1B	1
hsa-miR-609	JAG1	1
hsa-miR-609	CHD2	1
hsa-miR-609	CARS2	1
hsa-miR-609	RTL1	1
hsa-miR-609	ZNF490	1
hsa-miR-609	DICER1	1
hsa-miR-609	THUMPD1	1
hsa-miR-609	CYP21A2	1
hsa-miR-609	GPR63	1
hsa-miR-609	XIRP2	1
hsa-miR-609	WDR20	1
hsa-miR-609	DSC1	1
hsa-miR-609	ABI3BP	1
hsa-miR-609	PPARGC1A	1
hsa-miR-609	RFX8	1
hsa-miR-609	ANXA8	1
hsa-miR-609	ZNF860	1
hsa-miR-609	DLAT	1
hsa-miR-609	PAPPA	1
hsa-miR-609	NFKB2	1
hsa-miR-609	GABBR1	1
hsa-miR-609	COPB2	1
hsa-miR-609	MYSM1	1
hsa-miR-609	SGCG	1
hsa-miR-609	ARMCX5	1
hsa-miR-609	HLA-DMB	1
hsa-miR-609	ZMAT4	1
hsa-miR-609	TBC1D3H	1
hsa-miR-609	GBP2	1
hsa-miR-609	OXCT2	1
hsa-miR-609	IL1A	1
hsa-miR-609	EPHX3	1
hsa-miR-609	MCCD1	1
hsa-miR-609	SLC7A8	1
hsa-miR-609	ZNF782	1
hsa-miR-609	CCL22	1
hsa-miR-609	MAPRE3	1
hsa-miR-609	C11orf24	1
hsa-miR-609	UNC79	1
hsa-miR-609	SLC5A3	1
hsa-miR-609	NBEA	1
hsa-miR-609	EMILIN3	1
hsa-miR-609	ADNP	1
hsa-miR-609	PRSS57	1
hsa-miR-609	GID8	1
hsa-miR-609	KCTD3	1
hsa-miR-609	RAB5B	1
hsa-miR-609	HLA-DQA1	1
hsa-miR-609	HERC1	1
hsa-miR-609	ME3	1
hsa-miR-609	ERBB4	1
hsa-miR-609	IFIT1	1
hsa-miR-609	DCP1B	1
hsa-miR-609	MACF1	1
hsa-miR-609	CD4	1
hsa-miR-609	DUSP11	1
hsa-miR-609	ZGPAT	1
hsa-miR-609	EIF3M	1
hsa-miR-609	HTATIP2	1
hsa-miR-609	GCNT3	1
hsa-miR-609	SPIN4	1
hsa-miR-609	ABCG8	1
hsa-miR-609	MIP	1
hsa-miR-609	AL357140.1	1
hsa-miR-609	SKIV2L	1
hsa-miR-609	RASSF6	1
hsa-miR-609	MTRNR2L1	1
hsa-miR-609	OR2A2	1
hsa-miR-609	TTC23	1
hsa-miR-609	SLC35F2	1
hsa-miR-609	NRK	1
hsa-miR-609	FOXL2NB	1
hsa-miR-609	EGFL8	1
hsa-miR-609	TM9SF2	1
hsa-miR-609	DHRSX	1
hsa-miR-609	GATS	1
hsa-miR-609	GPR83	1
hsa-miR-609	ACOT11	1
hsa-miR-609	KCNA7	1
hsa-miR-609	GTF3C2	1
hsa-miR-609	DCC	1
hsa-miR-609	FBXL7	1
hsa-miR-609	NSUN4	1
hsa-miR-609	SUSD1	1
hsa-miR-609	DGKK	1
hsa-miR-609	EPHA4	1
hsa-miR-609	ZFP57	1
hsa-miR-609	FAM170A	1
hsa-miR-609	TACR1	1
hsa-miR-609	DPCR1	1
hsa-miR-609	FEZF2	1
hsa-miR-609	RUFY4	1
hsa-miR-609	ZNF79	1
hsa-miR-609	SCN2B	1
hsa-miR-609	PLAA	1
hsa-miR-609	ZNF593	1
hsa-miR-609	UFL1	1
hsa-miR-609	RASD2	1
hsa-miR-609	NAA11	1
hsa-miR-609	MAPK4	1
hsa-miR-609	SLC25A4	1
hsa-miR-609	SYNE4	1
hsa-miR-609	SLC43A1	1
hsa-miR-609	TTBK1	1
hsa-miR-609	SLC35F6	1
hsa-miR-609	GUSB	1
hsa-miR-609	LARP4B	1
hsa-miR-609	ZNF512B	1
hsa-miR-609	TUBB1	1
hsa-miR-609	TMEM132B	1
hsa-miR-609	RBBP7	1
hsa-miR-609	AKNAD1	1
hsa-miR-609	PLA2G1B	1
hsa-miR-609	KCTD16	1
hsa-miR-609	LILRA6	1
hsa-miR-609	ITGB7	1
hsa-miR-609	NOTCH4	1
hsa-miR-609	DPCR1	1
hsa-miR-609	TRIM34	1
hsa-miR-609	CLDN11	1
hsa-miR-609	PLA2R1	1
hsa-miR-609	PARVG	1
hsa-miR-609	SLC44A1	1
hsa-miR-609	CA14	1
hsa-miR-609	HNRNPLL	1
hsa-miR-609	XPOT	1
hsa-miR-609	HMGA2	1
hsa-miR-609	C2orf50	1
hsa-miR-609	RPS20	1
hsa-miR-609	AP5Z1	1
hsa-miR-609	ZNF84	1
hsa-miR-609	LCT	1
hsa-miR-609	MUC22	1
hsa-miR-609	DOK6	1
hsa-miR-609	CPM	1
hsa-miR-609	CNKSR3	1
hsa-miR-609	ITIH5	1
hsa-miR-609	GM2A	1
hsa-miR-609	CREBL2	1
hsa-miR-609	CHGA	1
hsa-miR-609	PSMG3	1
hsa-miR-609	ADAM10	1
hsa-miR-609	PPP3R2	1
hsa-miR-609	PLA2G15	1
hsa-miR-609	C15orf59	1
hsa-miR-609	EFCAB13	1
hsa-miR-609	GIP	1
hsa-miR-609	FLOT1	1
hsa-miR-609	CKMT1B	1
hsa-miR-609	HTR1E	1
hsa-miR-609	GPN2	1
hsa-miR-609	LDLRAD4	1
hsa-miR-609	RET	1
hsa-miR-609	MICB	1
hsa-miR-609	FSCB	1
hsa-miR-609	LTA4H	1
hsa-miR-609	LCE1D	1
hsa-miR-609	RPRD2	1
hsa-miR-609	OR52E2	1
hsa-miR-609	GOPC	1
hsa-miR-609	ACTB	1
hsa-miR-609	MPP6	1
hsa-miR-609	HACD2	1
hsa-miR-609	SERF1B	1
hsa-miR-609	DNAJB14	1
hsa-miR-609	SYT11	1
hsa-miR-609	CTD-3074O7.11	1
hsa-miR-609	MR1	1
hsa-miR-609	CDR2L	1
hsa-miR-609	MYH7	1
hsa-miR-609	MRPS35	1
hsa-miR-609	LAMB4	1
hsa-miR-609	ME2	1
hsa-miR-609	PPP1R10	1
hsa-miR-609	SURF2	1
hsa-miR-609	LIMD2	1
hsa-miR-609	KRT38	1
hsa-miR-609	RHOBTB1	1
hsa-miR-609	HEXIM2	1
hsa-miR-609	DNAAF1	1
hsa-miR-609	S100A12	1
hsa-miR-609	MED12	1
hsa-miR-609	ANP32B	1
hsa-miR-609	ADAMTS9	1
hsa-miR-609	SH2D5	1
hsa-miR-609	CDC42BPA	1
hsa-miR-609	ESR2	1
hsa-miR-609	RASAL3	1
hsa-miR-609	IGF2BP1	1
hsa-miR-609	MBD2	1
hsa-miR-609	MARS2	1
hsa-miR-609	CUL2	1
hsa-miR-609	TRPV6	1
[truncated: 2,434 more rows]

## Sheet: miRNA-targ-hsa-miR-5000-5p
miRNAname	geneName	TargetScan
hsa-miR-5000-5p	ZNF431	1
hsa-miR-5000-5p	ATP5F1	1
hsa-miR-5000-5p	PCDH1	1
hsa-miR-5000-5p	CXCL8	1
hsa-miR-5000-5p	SCTR	1
hsa-miR-5000-5p	SH3BGRL2	1
hsa-miR-5000-5p	UGGT1	1
hsa-miR-5000-5p	FAM151B	1
hsa-miR-5000-5p	KLHL1	1
hsa-miR-5000-5p	UBE2H	1
hsa-miR-5000-5p	FAM101A	1
hsa-miR-5000-5p	NXPE3	1
hsa-miR-5000-5p	NICN1	1
hsa-miR-5000-5p	GRAP	1
hsa-miR-5000-5p	PCDHA3	1
hsa-miR-5000-5p	PCDHB5	1
hsa-miR-5000-5p	TGM3	1
hsa-miR-5000-5p	A2M	1
hsa-miR-5000-5p	MPLKIP	1
hsa-miR-5000-5p	PAX1	1
hsa-miR-5000-5p	MAP3K5	1
hsa-miR-5000-5p	HEPN1	1
hsa-miR-5000-5p	KRAS	1
hsa-miR-5000-5p	PDCD1LG2	1
hsa-miR-5000-5p	USP9X	1
hsa-miR-5000-5p	RP5-864K19.6	1
hsa-miR-5000-5p	PRTG	1
hsa-miR-5000-5p	ZNF318	1
hsa-miR-5000-5p	CCDC87	1
hsa-miR-5000-5p	C1orf94	1
hsa-miR-5000-5p	CCDC117	1
hsa-miR-5000-5p	PAQR8	1
hsa-miR-5000-5p	EPB41	1
hsa-miR-5000-5p	KCNJ14	1
hsa-miR-5000-5p	TRPM8	1
hsa-miR-5000-5p	ZSWIM3	1
hsa-miR-5000-5p	FAM200B	1
hsa-miR-5000-5p	C16orf62	1
hsa-miR-5000-5p	RPUSD4	1
hsa-miR-5000-5p	ISY1-RAB43	1
hsa-miR-5000-5p	OR10A6	1
hsa-miR-5000-5p	HSPH1	1
hsa-miR-5000-5p	SLC22A24	1
hsa-miR-5000-5p	BANP	1
hsa-miR-5000-5p	STX17	1
hsa-miR-5000-5p	SCN9A	1
hsa-miR-5000-5p	MEF2A	1
hsa-miR-5000-5p	EYS	1
hsa-miR-5000-5p	EHMT2	1
hsa-miR-5000-5p	OGFRL1	1
hsa-miR-5000-5p	NUDT9	1
hsa-miR-5000-5p	UBE2O	1
hsa-miR-5000-5p	ARL8B	1
hsa-miR-5000-5p	NKAIN3	1
hsa-miR-5000-5p	TMEM39B	1
hsa-miR-5000-5p	WDR47	1
hsa-miR-5000-5p	G2E3	1
hsa-miR-5000-5p	PSMA3	1
hsa-miR-5000-5p	ESD	1
hsa-miR-5000-5p	KIAA1644	1
hsa-miR-5000-5p	AHR	1
hsa-miR-5000-5p	RFC4	1
hsa-miR-5000-5p	SLC25A40	1
hsa-miR-5000-5p	ELAC2	1
hsa-miR-5000-5p	CLEC4E	1
hsa-miR-5000-5p	DOCK11	1
hsa-miR-5000-5p	ENPP6	1
hsa-miR-5000-5p	ZNF629	1
hsa-miR-5000-5p	RP11-644F5.10	1
hsa-miR-5000-5p	PCDHGA1	1
hsa-miR-5000-5p	PLEKHM1	1
hsa-miR-5000-5p	HEATR1	1
hsa-miR-5000-5p	MAP1A	1
hsa-miR-5000-5p	CLCN6	1
hsa-miR-5000-5p	MYRF	1
hsa-miR-5000-5p	MYF5	1
hsa-miR-5000-5p	RRP1B	1
hsa-miR-5000-5p	CFAP69	1
hsa-miR-5000-5p	SLC35C2	1
hsa-miR-5000-5p	P4HA1	1
hsa-miR-5000-5p	SPATA2	1
hsa-miR-5000-5p	POLR1C	1
hsa-miR-5000-5p	DFNA5	1
hsa-miR-5000-5p	CHUK	1
hsa-miR-5000-5p	EP300	1
hsa-miR-5000-5p	RPS6KA3	1
hsa-miR-5000-5p	KIAA1551	1
hsa-miR-5000-5p	SSH1	1
hsa-miR-5000-5p	DNAH10OS	1
hsa-miR-5000-5p	ENPP5	1
hsa-miR-5000-5p	DSP	1
hsa-miR-5000-5p	SSTR1	1
hsa-miR-5000-5p	ELMO1	1
hsa-miR-5000-5p	SP4	1
hsa-miR-5000-5p	TRIB1	1
hsa-miR-5000-5p	CDK19	1
hsa-miR-5000-5p	NAA16	1
hsa-miR-5000-5p	F8	1
hsa-miR-5000-5p	FLAD1	1
hsa-miR-5000-5p	NOC2L	1
hsa-miR-5000-5p	SYNM	1
hsa-miR-5000-5p	MTAP	1
hsa-miR-5000-5p	TP53TG3	1
hsa-miR-5000-5p	RNASEH2A	1
hsa-miR-5000-5p	RNF157	1
hsa-miR-5000-5p	RAB4A	1
hsa-miR-5000-5p	ADAT1	1
hsa-miR-5000-5p	SRSF3	1
hsa-miR-5000-5p	SDHC	1
hsa-miR-5000-5p	SSFA2	1
hsa-miR-5000-5p	SLC22A2	1
hsa-miR-5000-5p	ARHGAP8	1
hsa-miR-5000-5p	HMCN2	1
hsa-miR-5000-5p	NDC1	1
hsa-miR-5000-5p	SGPP1	1
hsa-miR-5000-5p	PGR	1
hsa-miR-5000-5p	INPP4B	1
hsa-miR-5000-5p	MPPE1	1
hsa-miR-5000-5p	PLK2	1
hsa-miR-5000-5p	GAB4	1
hsa-miR-5000-5p	CBR4	1
hsa-miR-5000-5p	CNR2	1
hsa-miR-5000-5p	FKBP14	1
hsa-miR-5000-5p	ELAVL2	1
hsa-miR-5000-5p	RTN4	1
hsa-miR-5000-5p	PGGT1B	1
hsa-miR-5000-5p	MIPEP	1
hsa-miR-5000-5p	MEIS2	1
hsa-miR-5000-5p	IZUMO4	1
hsa-miR-5000-5p	ZIC4	1
hsa-miR-5000-5p	MRGPRX2	1
hsa-miR-5000-5p	HSDL2	1
hsa-miR-5000-5p	RIC1	1
hsa-miR-5000-5p	CXCL2	1
hsa-miR-5000-5p	ABCE1	1
hsa-miR-5000-5p	MAP3K1	1
hsa-miR-5000-5p	BTK	1
hsa-miR-5000-5p	PCDHGB2	1
hsa-miR-5000-5p	GRM7	1
hsa-miR-5000-5p	BMP10	1
hsa-miR-5000-5p	CLASP2	1
hsa-miR-5000-5p	FPR3	1
hsa-miR-5000-5p	COL6A6	1
hsa-miR-5000-5p	DSCAM	1
hsa-miR-5000-5p	PPP2R2C	1
hsa-miR-5000-5p	MIA2	1
hsa-miR-5000-5p	SIGLEC14	1
hsa-miR-5000-5p	EIF5AL1	1
hsa-miR-5000-5p	TEFM	1
hsa-miR-5000-5p	C11orf40	1
hsa-miR-5000-5p	ZNF692	1
hsa-miR-5000-5p	ARMT1	1
hsa-miR-5000-5p	HLA-DOB	1
hsa-miR-5000-5p	MYH9	1
hsa-miR-5000-5p	SOX7	1
hsa-miR-5000-5p	TRIM51	1
hsa-miR-5000-5p	KRTAP12-4	1
hsa-miR-5000-5p	ANKEF1	1
hsa-miR-5000-5p	PASK	1
hsa-miR-5000-5p	TRIM5	1
hsa-miR-5000-5p	RUNDC3B	1
hsa-miR-5000-5p	LIN54	1
hsa-miR-5000-5p	SYT9	1
hsa-miR-5000-5p	YY1	1
hsa-miR-5000-5p	HSPG2	1
hsa-miR-5000-5p	TMEM245	1
hsa-miR-5000-5p	CYP2C8	1
hsa-miR-5000-5p	TADA3	1
hsa-miR-5000-5p	PCDHB12	1
hsa-miR-5000-5p	AGRP	1
hsa-miR-5000-5p	HLA-DPA1	1
hsa-miR-5000-5p	CACNA1E	1
hsa-miR-5000-5p	CBWD3	1
hsa-miR-5000-5p	OFCC1	1
hsa-miR-5000-5p	RSPH9	1
hsa-miR-5000-5p	DCTN1	1
hsa-miR-5000-5p	TET1	1
hsa-miR-5000-5p	PPID	1
hsa-miR-5000-5p	DIRAS2	1
hsa-miR-5000-5p	CCDC30	1
hsa-miR-5000-5p	GABPB2	1
hsa-miR-5000-5p	LPP	1
hsa-miR-5000-5p	MAP2K5	1
hsa-miR-5000-5p	HEBP2	1
hsa-miR-5000-5p	UBQLN4	1
hsa-miR-5000-5p	RNF150	1
hsa-miR-5000-5p	ATP9A	1
hsa-miR-5000-5p	FUT8	1
hsa-miR-5000-5p	H2AFX	1
hsa-miR-5000-5p	OR2AP1	1
hsa-miR-5000-5p	CYP7B1	1
hsa-miR-5000-5p	MTA3	1
hsa-miR-5000-5p	NEK7	1
hsa-miR-5000-5p	FBXL3	1
hsa-miR-5000-5p	E2F8	1
hsa-miR-5000-5p	ATRX	1
hsa-miR-5000-5p	WDR72	1
hsa-miR-5000-5p	TRIM36	1
hsa-miR-5000-5p	ESF1	1
hsa-miR-5000-5p	ALAD	1
hsa-miR-5000-5p	FAM214A	1
hsa-miR-5000-5p	TMEM127	1
hsa-miR-5000-5p	SOCS3	1
hsa-miR-5000-5p	XKR9	1
hsa-miR-5000-5p	DLST	1
hsa-miR-5000-5p	MYH4	1
hsa-miR-5000-5p	AGPAT4	1
hsa-miR-5000-5p	KIAA1456	1
hsa-miR-5000-5p	CLUL1	1
hsa-miR-5000-5p	B3GNT9	1
hsa-miR-5000-5p	TSPAN2	1
hsa-miR-5000-5p	PAPOLG	1
hsa-miR-5000-5p	ZWINT	1
hsa-miR-5000-5p	CCDC8	1
hsa-miR-5000-5p	G3BP2	1
hsa-miR-5000-5p	ABCA12	1
hsa-miR-5000-5p	INADL	1
hsa-miR-5000-5p	TRIM26	1
hsa-miR-5000-5p	DMGDH	1
hsa-miR-5000-5p	IL22	1
hsa-miR-5000-5p	SCRG1	1
hsa-miR-5000-5p	ATRAID	1
hsa-miR-5000-5p	OR11A1	1
hsa-miR-5000-5p	SLC22A15	1
hsa-miR-5000-5p	STX6	1
hsa-miR-5000-5p	HOXA13	1
hsa-miR-5000-5p	MARK2	1
hsa-miR-5000-5p	THRB	1
hsa-miR-5000-5p	ZC3H7A	1
hsa-miR-5000-5p	MCOLN3	1
hsa-miR-5000-5p	CHID1	1
hsa-miR-5000-5p	CD5	1
hsa-miR-5000-5p	SV2B	1
hsa-miR-5000-5p	PCDHA8	1
hsa-miR-5000-5p	ESRP2	1
hsa-miR-5000-5p	SYDE2	1
hsa-miR-5000-5p	RBSN	1
hsa-miR-5000-5p	ZNF230	1
hsa-miR-5000-5p	PZP	1
hsa-miR-5000-5p	GOLGA6L2	1
hsa-miR-5000-5p	CSRNP2	1
hsa-miR-5000-5p	SLC25A53	1
hsa-miR-5000-5p	KRT20	1
hsa-miR-5000-5p	MS4A6A	1
hsa-miR-5000-5p	HRSP12	1
hsa-miR-5000-5p	TET2	1
hsa-miR-5000-5p	ZNF638	1
hsa-miR-5000-5p	HAUS1	1
hsa-miR-5000-5p	NCKAP5	1
hsa-miR-5000-5p	CASK	1
hsa-miR-5000-5p	CLDN22	1
hsa-miR-5000-5p	PYGL	1
hsa-miR-5000-5p	KCTD19	1
hsa-miR-5000-5p	LIMS1	1
hsa-miR-5000-5p	SMARCA5	1
hsa-miR-5000-5p	HIPK1	1
hsa-miR-5000-5p	RPS6KC1	1
hsa-miR-5000-5p	TFB1M	1
hsa-miR-5000-5p	PCDHA9	1
hsa-miR-5000-5p	TDRD15	1
hsa-miR-5000-5p	WDTC1	1
hsa-miR-5000-5p	DHX33	1
hsa-miR-5000-5p	ERC2	1
hsa-miR-5000-5p	CBFA2T3	1
hsa-miR-5000-5p	C3orf62	1
hsa-miR-5000-5p	TAF3	1
hsa-miR-5000-5p	SDC2	1
hsa-miR-5000-5p	ATL2	1
hsa-miR-5000-5p	KIAA2013	1
hsa-miR-5000-5p	LRFN2	1
hsa-miR-5000-5p	KRCC1	1
hsa-miR-5000-5p	TTC19	1
hsa-miR-5000-5p	IPP	1
hsa-miR-5000-5p	PRR20B	1
hsa-miR-5000-5p	PCDHGA4	1
hsa-miR-5000-5p	ZNF714	1
hsa-miR-5000-5p	ZG16	1
hsa-miR-5000-5p	PLEKHM3	1
hsa-miR-5000-5p	CNOT7	1
hsa-miR-5000-5p	C11orf1	1
hsa-miR-5000-5p	ZNF236	1
hsa-miR-5000-5p	C5orf58	1
hsa-miR-5000-5p	SMCR8	1
hsa-miR-5000-5p	KYNU	1
hsa-miR-5000-5p	OR51T1	1
hsa-miR-5000-5p	CHRAC1	1
hsa-miR-5000-5p	TMC2	1
hsa-miR-5000-5p	BHLHE22	1
hsa-miR-5000-5p	OOSP2	1
hsa-miR-5000-5p	AFF2	1
hsa-miR-5000-5p	ABL2	1
hsa-miR-5000-5p	DTL	1
hsa-miR-5000-5p	NAA50	1
hsa-miR-5000-5p	CS	1
hsa-miR-5000-5p	ZCCHC5	1
hsa-miR-5000-5p	MED13	1
hsa-miR-5000-5p	OR2AG1	1
hsa-miR-5000-5p	GABBR1	1
hsa-miR-5000-5p	APPL1	1
hsa-miR-5000-5p	GRIK4	1
hsa-miR-5000-5p	ART4	1
hsa-miR-5000-5p	HEY1	1
hsa-miR-5000-5p	TRIM27	1
hsa-miR-5000-5p	RBM34	1
hsa-miR-5000-5p	IRX4	1
hsa-miR-5000-5p	PDCD5	1
hsa-miR-5000-5p	POLA2	1
hsa-miR-5000-5p	PPARA	1
hsa-miR-5000-5p	DAXX	1
hsa-miR-5000-5p	OPTN	1
hsa-miR-5000-5p	AMIGO1	1
hsa-miR-5000-5p	IQCG	1
hsa-miR-5000-5p	PAX9	1
hsa-miR-5000-5p	CHURC1-FNTB	1
hsa-miR-5000-5p	CCDC79	1
hsa-miR-5000-5p	TEX12	1
hsa-miR-5000-5p	RAD9A	1
hsa-miR-5000-5p	RPLP1	1
hsa-miR-5000-5p	MYH14	1
hsa-miR-5000-5p	NT5DC1	1
hsa-miR-5000-5p	GPSM2	1
hsa-miR-5000-5p	C6orf48	1
hsa-miR-5000-5p	DDX3Y	1
hsa-miR-5000-5p	POLI	1
hsa-miR-5000-5p	CDK12	1
hsa-miR-5000-5p	MARK1	1
hsa-miR-5000-5p	MTRNR2L3	1
hsa-miR-5000-5p	TRERF1	1
hsa-miR-5000-5p	SFXN2	1
hsa-miR-5000-5p	TTC6	1
hsa-miR-5000-5p	PLAG1	1
hsa-miR-5000-5p	RP11-385D13.1	1
hsa-miR-5000-5p	APOL6	1
hsa-miR-5000-5p	BTBD18	1
hsa-miR-5000-5p	DSTYK	1
hsa-miR-5000-5p	HFE	1
hsa-miR-5000-5p	TANC1	1
hsa-miR-5000-5p	B4GALT3	1
hsa-miR-5000-5p	PROS1	1
hsa-miR-5000-5p	PRKCB	1
hsa-miR-5000-5p	EFHC2	1
hsa-miR-5000-5p	IRAK2	1
hsa-miR-5000-5p	HLA-DMB	1
hsa-miR-5000-5p	UBE3D	1
hsa-miR-5000-5p	TAF2	1
hsa-miR-5000-5p	ZNF713	1
hsa-miR-5000-5p	FHAD1	1
hsa-miR-5000-5p	ARFGEF1	1
hsa-miR-5000-5p	ZNF322	1
hsa-miR-5000-5p	VEPH1	1
hsa-miR-5000-5p	IFRD1	1
hsa-miR-5000-5p	SPICE1	1
hsa-miR-5000-5p	SYNRG	1
hsa-miR-5000-5p	CCDC6	1
hsa-miR-5000-5p	CDCA7L	1
hsa-miR-5000-5p	PAK3	1
hsa-miR-5000-5p	UBAP2	1
hsa-miR-5000-5p	GSTM3	1
hsa-miR-5000-5p	TTR	1
hsa-miR-5000-5p	MTERF3	1
hsa-miR-5000-5p	PCDHGC5	1
hsa-miR-5000-5p	TEX2	1
hsa-miR-5000-5p	UBE2R2	1
hsa-miR-5000-5p	TRIM32	1
hsa-miR-5000-5p	SCML2	1
hsa-miR-5000-5p	ANTXRL	1
hsa-miR-5000-5p	PATL1	1
hsa-miR-5000-5p	DYDC2	1
hsa-miR-5000-5p	ABCA13	1
hsa-miR-5000-5p	TMEM62	1
hsa-miR-5000-5p	PLCE1	1
hsa-miR-5000-5p	MAP1LC3B	1
hsa-miR-5000-5p	CUL9	1
hsa-miR-5000-5p	HLA-DPA1	1
hsa-miR-5000-5p	VPRBP	1
hsa-miR-5000-5p	UQCC3	1
hsa-miR-5000-5p	MYOM1	1
hsa-miR-5000-5p	MACC1	1
hsa-miR-5000-5p	KLF3	1
hsa-miR-5000-5p	FAM114A2	1
hsa-miR-5000-5p	PRMT9	1
hsa-miR-5000-5p	GCNT2	1
hsa-miR-5000-5p	CXCR3	1
hsa-miR-5000-5p	GNS	1
hsa-miR-5000-5p	OAZ2	1
hsa-miR-5000-5p	ZNF579	1
hsa-miR-5000-5p	OFD1	1
hsa-miR-5000-5p	PAOX	1
hsa-miR-5000-5p	ARL5B	1
hsa-miR-5000-5p	ZNF578	1
hsa-miR-5000-5p	FH	1
hsa-miR-5000-5p	AARS2	1
hsa-miR-5000-5p	IL17RD	1
hsa-miR-5000-5p	ROBO3	1
hsa-miR-5000-5p	FGD4	1
hsa-miR-5000-5p	ADGRG2	1
hsa-miR-5000-5p	PRR20C	1
hsa-miR-5000-5p	RBMS1	1
hsa-miR-5000-5p	PRRG1	1
hsa-miR-5000-5p	OPA1	1
hsa-miR-5000-5p	ABHD3	1
hsa-miR-5000-5p	LONRF2	1
hsa-miR-5000-5p	MRPS14	1
hsa-miR-5000-5p	NFASC	1
hsa-miR-5000-5p	TFDP3	1
hsa-miR-5000-5p	C9orf9	1
hsa-miR-5000-5p	TLX1	1
hsa-miR-5000-5p	GNAI1	1
hsa-miR-5000-5p	RASL11A	1
hsa-miR-5000-5p	PCDH18	1
hsa-miR-5000-5p	TNK1	1
hsa-miR-5000-5p	AMOTL1	1
hsa-miR-5000-5p	EFHC1	1
hsa-miR-5000-5p	KRT80	1
hsa-miR-5000-5p	USP16	1
hsa-miR-5000-5p	ACOT1	1
hsa-miR-5000-5p	ZFPM2	1
hsa-miR-5000-5p	GPR160	1
hsa-miR-5000-5p	UBR1	1
hsa-miR-5000-5p	ITGAV	1
hsa-miR-5000-5p	XKRX	1
hsa-miR-5000-5p	KIAA1107	1
hsa-miR-5000-5p	FAM172A	1
hsa-miR-5000-5p	SRGAP1	1
hsa-miR-5000-5p	PHACTR3	1
hsa-miR-5000-5p	TDRD9	1
hsa-miR-5000-5p	SPOCK2	1
hsa-miR-5000-5p	ATRN	1
hsa-miR-5000-5p	PNRC2	1
hsa-miR-5000-5p	CDK1	1
hsa-miR-5000-5p	FHL2	1
hsa-miR-5000-5p	FBXO8	1
hsa-miR-5000-5p	PRPF40A	1
hsa-miR-5000-5p	NPAS2	1
hsa-miR-5000-5p	TAPBPL	1
hsa-miR-5000-5p	MAS1	1
hsa-miR-5000-5p	DNAAF5	1
hsa-miR-5000-5p	HSFY1	1
hsa-miR-5000-5p	KRT75	1
hsa-miR-5000-5p	ROCK2	1
hsa-miR-5000-5p	EPS15	1
hsa-miR-5000-5p	PHEX	1
hsa-miR-5000-5p	RSRC2	1
hsa-miR-5000-5p	DNAH6	1
hsa-miR-5000-5p	B3GNT4	1
hsa-miR-5000-5p	SLITRK3	1
hsa-miR-5000-5p	OCIAD2	1
hsa-miR-5000-5p	MTBP	1
hsa-miR-5000-5p	PCDHAC1	1
hsa-miR-5000-5p	RBBP8NL	1
hsa-miR-5000-5p	PHLDB2	1
hsa-miR-5000-5p	PCDHB16	1
hsa-miR-5000-5p	KMT2C	1
hsa-miR-5000-5p	OTOGL	1
hsa-miR-5000-5p	SP140	1
hsa-miR-5000-5p	EPHA8	1
hsa-miR-5000-5p	HIPK2	1
hsa-miR-5000-5p	CMTM7	1
hsa-miR-5000-5p	C15orf39	1
hsa-miR-5000-5p	NSD1	1
hsa-miR-5000-5p	FAM57B	1
hsa-miR-5000-5p	RBM27	1
hsa-miR-5000-5p	FAM216B	1
hsa-miR-5000-5p	B3GALT5	1
hsa-miR-5000-5p	WDFY2	1
hsa-miR-5000-5p	BCL9L	1
hsa-miR-5000-5p	AQR	1
hsa-miR-5000-5p	ZNF215	1
hsa-miR-5000-5p	UMOD	1
hsa-miR-5000-5p	XPNPEP2	1
hsa-miR-5000-5p	GLDC	1
hsa-miR-5000-5p	PCDH10	1
hsa-miR-5000-5p	ARHGEF38	1
hsa-miR-5000-5p	OR5K4	1
hsa-miR-5000-5p	RBX1	1
hsa-miR-5000-5p	KIF24	1
hsa-miR-5000-5p	CACNG3	1
hsa-miR-5000-5p	ACSS3	1
hsa-miR-5000-5p	NSUN6	1
hsa-miR-5000-5p	SH3PXD2A	1
hsa-miR-5000-5p	SLC12A6	1
hsa-miR-5000-5p	GPD1L	1
hsa-miR-5000-5p	FAM84B	1
hsa-miR-5000-5p	ASTN1	1
hsa-miR-5000-5p	INO80	1
hsa-miR-5000-5p	MYOF	1
hsa-miR-5000-5p	POU6F2	1
hsa-miR-5000-5p	CCDC88A	1
hsa-miR-5000-5p	BTC	1
hsa-miR-5000-5p	SOS1	1
hsa-miR-5000-5p	L3MBTL3	1
hsa-miR-5000-5p	WIPI2	1
hsa-miR-5000-5p	MRGPRG	1
hsa-miR-5000-5p	TNFAIP8L3	1
hsa-miR-5000-5p	ZMIZ1	1
hsa-miR-5000-5p	BID	1
hsa-miR-5000-5p	CACNA1I	1
hsa-miR-5000-5p	TIMM8A	1
hsa-miR-5000-5p	ZBTB5	1
hsa-miR-5000-5p	CST5	1
hsa-miR-5000-5p	MCM8	1
hsa-miR-5000-5p	DDIT4	1
hsa-miR-5000-5p	GABBR1	1
hsa-miR-5000-5p	KIAA1549L	1
hsa-miR-5000-5p	FGR	1
hsa-miR-5000-5p	FRMD3	1
hsa-miR-5000-5p	CDCA5	1
hsa-miR-5000-5p	STEAP2	1
hsa-miR-5000-5p	ENTPD1	1
hsa-miR-5000-5p	SIGLEC5	1
hsa-miR-5000-5p	THYN1	1
hsa-miR-5000-5p	RANBP2	1
hsa-miR-5000-5p	SDHAF4	1
hsa-miR-5000-5p	PBX2	1
hsa-miR-5000-5p	NCKAP1	1
hsa-miR-5000-5p	PHACTR1	1
hsa-miR-5000-5p	LHX8	1
hsa-miR-5000-5p	SNX8	1
hsa-miR-5000-5p	SMAD2	1
hsa-miR-5000-5p	TMEM9	1
hsa-miR-5000-5p	RAP2B	1
hsa-miR-5000-5p	DZIP3	1
hsa-miR-5000-5p	NUP205	1
hsa-miR-5000-5p	MYBL1	1
hsa-miR-5000-5p	CEP135	1
hsa-miR-5000-5p	SNX29	1
hsa-miR-5000-5p	DDX60	1
hsa-miR-5000-5p	IPO11	1
hsa-miR-5000-5p	CCDC132	1
hsa-miR-5000-5p	MCOLN2	1
hsa-miR-5000-5p	DCST2	1
hsa-miR-5000-5p	KRTAP7-1	1
hsa-miR-5000-5p	GRB2	1
hsa-miR-5000-5p	P2RY1	1
hsa-miR-5000-5p	ZNF891	1
hsa-miR-5000-5p	CXorf36	1
hsa-miR-5000-5p	NUTF2	1
hsa-miR-5000-5p	KRT76	1
hsa-miR-5000-5p	SHARPIN	1
hsa-miR-5000-5p	CHSY3	1
hsa-miR-5000-5p	SEMA3A	1
hsa-miR-5000-5p	UBR4	1
hsa-miR-5000-5p	FCGR1A	1
hsa-miR-5000-5p	FAM178A	1
hsa-miR-5000-5p	ZNF619	1
hsa-miR-5000-5p	DGKG	1
hsa-miR-5000-5p	SENP6	1
hsa-miR-5000-5p	BAG1	1
hsa-miR-5000-5p	TFAP2B	1
hsa-miR-5000-5p	LARP6	1
hsa-miR-5000-5p	NRP1	1
hsa-miR-5000-5p	TRIM40	1
hsa-miR-5000-5p	STAT2	1
hsa-miR-5000-5p	ATR	1
hsa-miR-5000-5p	LIX1	1
hsa-miR-5000-5p	HLCS	1
hsa-miR-5000-5p	ARHGEF15	1
hsa-miR-5000-5p	FBXL13	1
hsa-miR-5000-5p	AGPAT5	1
hsa-miR-5000-5p	REST	1
hsa-miR-5000-5p	GRIN2B	1
hsa-miR-5000-5p	COL18A1	1
hsa-miR-5000-5p	CAPN9	1
hsa-miR-5000-5p	DLX6	1
hsa-miR-5000-5p	SKP1	1
hsa-miR-5000-5p	AGO4	1
hsa-miR-5000-5p	GXYLT1	1
hsa-miR-5000-5p	ATP6V1G3	1
hsa-miR-5000-5p	STK3	1
hsa-miR-5000-5p	LMO7	1
hsa-miR-5000-5p	ITGAX	1
hsa-miR-5000-5p	RNF168	1
hsa-miR-5000-5p	C17orf58	1
hsa-miR-5000-5p	LHX9	1
hsa-miR-5000-5p	C9orf43	1
hsa-miR-5000-5p	GNA13	1
hsa-miR-5000-5p	ATG10	1
hsa-miR-5000-5p	TEC	1
hsa-miR-5000-5p	MTMR2	1
hsa-miR-5000-5p	CACNA1S	1
hsa-miR-5000-5p	GBP4	1
hsa-miR-5000-5p	INVS	1
hsa-miR-5000-5p	ATP2C1	1
hsa-miR-5000-5p	MOV10	1
hsa-miR-5000-5p	TAPT1	1
hsa-miR-5000-5p	BUB1B	1
hsa-miR-5000-5p	IFIT2	1
hsa-miR-5000-5p	ABCA5	1
hsa-miR-5000-5p	DNAJC17	1
hsa-miR-5000-5p	RXRG	1
hsa-miR-5000-5p	PCNA	1
hsa-miR-5000-5p	OAS2	1
hsa-miR-5000-5p	KIF13B	1
hsa-miR-5000-5p	RARRES1	1
hsa-miR-5000-5p	RTN3	1
hsa-miR-5000-5p	SLC39A11	1
hsa-miR-5000-5p	ADGRF3	1
hsa-miR-5000-5p	FANCD2	1
hsa-miR-5000-5p	ARL4A	1
hsa-miR-5000-5p	TTC28	1
hsa-miR-5000-5p	ARHGAP11A	1
hsa-miR-5000-5p	CCDC105	1
hsa-miR-5000-5p	METTL25	1
hsa-miR-5000-5p	CELA2B	1
hsa-miR-5000-5p	PLEKHM2	1
hsa-miR-5000-5p	ITM2B	1
hsa-miR-5000-5p	BLMH	1
hsa-miR-5000-5p	ZNF592	1
hsa-miR-5000-5p	APOBEC4	1
hsa-miR-5000-5p	CSNK2A2	1
hsa-miR-5000-5p	FAT4	1
hsa-miR-5000-5p	CD109	1
hsa-miR-5000-5p	ATF7IP2	1
hsa-miR-5000-5p	TOX	1
hsa-miR-5000-5p	FBP2	1
hsa-miR-5000-5p	MFSD8	1
hsa-miR-5000-5p	IKZF4	1
hsa-miR-5000-5p	ASAP1	1
hsa-miR-5000-5p	GPR162	1
hsa-miR-5000-5p	ATP2B2	1
hsa-miR-5000-5p	GFER	1
hsa-miR-5000-5p	ASB14	1
hsa-miR-5000-5p	SACS	1
hsa-miR-5000-5p	USP54	1
hsa-miR-5000-5p	IQCE	1
hsa-miR-5000-5p	NCAPG	1
hsa-miR-5000-5p	PIK3C3	1
hsa-miR-5000-5p	DOPEY1	1
hsa-miR-5000-5p	LRRTM2	1
hsa-miR-5000-5p	LRRC8D	1
hsa-miR-5000-5p	LRRC3	1
hsa-miR-5000-5p	TLDC2	1
hsa-miR-5000-5p	GPD1	1
hsa-miR-5000-5p	APOBR	1
hsa-miR-5000-5p	TMEM116	1
hsa-miR-5000-5p	AGER	1
hsa-miR-5000-5p	CENPK	1
hsa-miR-5000-5p	CXorf66	1
hsa-miR-5000-5p	PRRX1	1
hsa-miR-5000-5p	ZBTB33	1
hsa-miR-5000-5p	TMEM194A	1
hsa-miR-5000-5p	MLX	1
hsa-miR-5000-5p	ZNF641	1
hsa-miR-5000-5p	CDHR3	1
hsa-miR-5000-5p	NDUFA4	1
hsa-miR-5000-5p	LYG1	1
hsa-miR-5000-5p	JMY	1
hsa-miR-5000-5p	PRDM10	1
hsa-miR-5000-5p	WDR11	1
hsa-miR-5000-5p	TMEFF1	1
hsa-miR-5000-5p	FAXC	1
hsa-miR-5000-5p	RPRD1A	1
hsa-miR-5000-5p	OLR1	1
hsa-miR-5000-5p	CDKL2	1
hsa-miR-5000-5p	RP11-1220K2.2	1
hsa-miR-5000-5p	PCGF6	1
hsa-miR-5000-5p	DCAF8L2	1
hsa-miR-5000-5p	IQGAP1	1
hsa-miR-5000-5p	TUSC5	1
hsa-miR-5000-5p	UQCRB	1
hsa-miR-5000-5p	AIM1	1
hsa-miR-5000-5p	BEST2	1
hsa-miR-5000-5p	METTL8	1
hsa-miR-5000-5p	ACADM	1
hsa-miR-5000-5p	NEUROG2	1
hsa-miR-5000-5p	NEDD4	1
hsa-miR-5000-5p	GJA3	1
hsa-miR-5000-5p	FAM199X	1
hsa-miR-5000-5p	NEGR1	1
hsa-miR-5000-5p	APOA4	1
hsa-miR-5000-5p	USP33	1
hsa-miR-5000-5p	CASC5	1
hsa-miR-5000-5p	GTF2H2	1
hsa-miR-5000-5p	GTF2F2	1
hsa-miR-5000-5p	PATE2	1
hsa-miR-5000-5p	ACP1	1
hsa-miR-5000-5p	EBF3	1
hsa-miR-5000-5p	SGPL1	1
hsa-miR-5000-5p	PCDHGA9	1
hsa-miR-5000-5p	USO1	1
hsa-miR-5000-5p	MNAT1	1
hsa-miR-5000-5p	FOXO3	1
hsa-miR-5000-5p	SKIV2L	1
hsa-miR-5000-5p	HTRA4	1
hsa-miR-5000-5p	RPE65	1
hsa-miR-5000-5p	TRIM49	1
hsa-miR-5000-5p	ARHGAP42	1
hsa-miR-5000-5p	FAM110C	1
hsa-miR-5000-5p	COL20A1	1
hsa-miR-5000-5p	CAPZB	1
hsa-miR-5000-5p	GUCY1A3	1
hsa-miR-5000-5p	ASUN	1
hsa-miR-5000-5p	GRHL2	1
hsa-miR-5000-5p	CCDC169	1
hsa-miR-5000-5p	CEP350	1
hsa-miR-5000-5p	GIT2	1
hsa-miR-5000-5p	LAX1	1
hsa-miR-5000-5p	ZNF677	1
hsa-miR-5000-5p	ANP32E	1
hsa-miR-5000-5p	SEMA6A	1
hsa-miR-5000-5p	INTS8	1
hsa-miR-5000-5p	AGER	1
hsa-miR-5000-5p	MET	1
hsa-miR-5000-5p	ARMC8	1
hsa-miR-5000-5p	NWD1	1
hsa-miR-5000-5p	USP15	1
hsa-miR-5000-5p	FAM83F	1
hsa-miR-5000-5p	KRTAP1-1	1
hsa-miR-5000-5p	PKD1L3	1
hsa-miR-5000-5p	PCDHA10	1
hsa-miR-5000-5p	AGPS	1
hsa-miR-5000-5p	CEMIP	1
hsa-miR-5000-5p	TRIM14	1
hsa-miR-5000-5p	EHHADH	1
hsa-miR-5000-5p	GDAP1	1
hsa-miR-5000-5p	FES	1
hsa-miR-5000-5p	ANKRD31	1
hsa-miR-5000-5p	FASTK	1
hsa-miR-5000-5p	FOXP2	1
hsa-miR-5000-5p	METTL7A	1
hsa-miR-5000-5p	HOXD1	1
hsa-miR-5000-5p	WNT2	1
hsa-miR-5000-5p	POU2F3	1
hsa-miR-5000-5p	CNNM1	1
hsa-miR-5000-5p	RAG1	1
hsa-miR-5000-5p	BNC1	1
hsa-miR-5000-5p	ALDH3B1	1
hsa-miR-5000-5p	RWDD2A	1
hsa-miR-5000-5p	ANKAR	1
hsa-miR-5000-5p	TMED5	1
hsa-miR-5000-5p	FSTL4	1
hsa-miR-5000-5p	BNIPL	1
hsa-miR-5000-5p	AMIGO2	1
hsa-miR-5000-5p	BCAS2	1
hsa-miR-5000-5p	GPBP1	1
hsa-miR-5000-5p	FUBP3	1
hsa-miR-5000-5p	FANCM	1
hsa-miR-5000-5p	STIM2	1
hsa-miR-5000-5p	CSF3	1
hsa-miR-5000-5p	TXLNA	1
hsa-miR-5000-5p	TRIM48	1
hsa-miR-5000-5p	TIMM22	1
hsa-miR-5000-5p	VTA1	1
hsa-miR-5000-5p	KCTD5	1
hsa-miR-5000-5p	MAK	1
hsa-miR-5000-5p	ZNF611	1
hsa-miR-5000-5p	HDAC2	1
hsa-miR-5000-5p	CMTR2	1
hsa-miR-5000-5p	SLCO4C1	1
hsa-miR-5000-5p	PDE3A	1
hsa-miR-5000-5p	SPON1	1
hsa-miR-5000-5p	COPS8	1
hsa-miR-5000-5p	B3GALT4	1
hsa-miR-5000-5p	MAK16	1
hsa-miR-5000-5p	SHOX	1
hsa-miR-5000-5p	PKHD1L1	1
hsa-miR-5000-5p	ELK3	1
hsa-miR-5000-5p	TMEM27	1
hsa-miR-5000-5p	FGFR1OP	1
hsa-miR-5000-5p	UBASH3A	1
hsa-miR-5000-5p	XPO6	1
hsa-miR-5000-5p	CADPS	1
hsa-miR-5000-5p	TIMM50	1
hsa-miR-5000-5p	DDIAS	1
hsa-miR-5000-5p	SSBP2	1
hsa-miR-5000-5p	NIT1	1
hsa-miR-5000-5p	PRPF18	1
hsa-miR-5000-5p	TEX33	1
hsa-miR-5000-5p	PDC	1
hsa-miR-5000-5p	C11orf65	1
hsa-miR-5000-5p	AL589842.1	1
hsa-miR-5000-5p	LRRC9	1
hsa-miR-5000-5p	PTPN14	1
hsa-miR-5000-5p	POC1B-GALNT4	1
hsa-miR-5000-5p	MAP3K19	1
hsa-miR-5000-5p	FOXE1	1
hsa-miR-5000-5p	MTRNR2L10	1
hsa-miR-5000-5p	NR3C1	1
hsa-miR-5000-5p	WDR17	1
hsa-miR-5000-5p	LRRK2	1
hsa-miR-5000-5p	ZNF862	1
hsa-miR-5000-5p	NPFFR2	1
hsa-miR-5000-5p	INTS6	1
hsa-miR-5000-5p	SLC38A1	1
hsa-miR-5000-5p	RPGRIP1L	1
hsa-miR-5000-5p	INA	1
hsa-miR-5000-5p	NUF2	1
hsa-miR-5000-5p	ETAA1	1
hsa-miR-5000-5p	GOLGA6L4	1
hsa-miR-5000-5p	HLA-DOB	1
hsa-miR-5000-5p	TAF7	1
hsa-miR-5000-5p	ERCC6	1
hsa-miR-5000-5p	GOLGA5	1
hsa-miR-5000-5p	SOWAHB	1
hsa-miR-5000-5p	OCA2	1
hsa-miR-5000-5p	PRRG3	1
hsa-miR-5000-5p	ERMN	1
hsa-miR-5000-5p	ETNK1	1
hsa-miR-5000-5p	VPS9D1	1
hsa-miR-5000-5p	TDRD1	1
hsa-miR-5000-5p	EIF3G	1
hsa-miR-5000-5p	CCDC110	1
hsa-miR-5000-5p	SLC36A3	1
hsa-miR-5000-5p	MAX	1
hsa-miR-5000-5p	RAB5A	1
hsa-miR-5000-5p	CEP162	1
hsa-miR-5000-5p	FKBPL	1
hsa-miR-5000-5p	NBPF12	1
hsa-miR-5000-5p	CHST6	1
hsa-miR-5000-5p	PCDHA5	1
hsa-miR-5000-5p	VOPP1	1
hsa-miR-5000-5p	TRIM4	1
hsa-miR-5000-5p	TRIM27	1
hsa-miR-5000-5p	PVRL4	1
hsa-miR-5000-5p	KCTD4	1
hsa-miR-5000-5p	RALGPS2	1
hsa-miR-5000-5p	PHACTR4	1
hsa-miR-5000-5p	GALC	1
hsa-miR-5000-5p	RIC8B	1
hsa-miR-5000-5p	LRIT3	1
hsa-miR-5000-5p	HIST1H2AC	1
hsa-miR-5000-5p	ANKRD12	1
hsa-miR-5000-5p	SPRTN	1
hsa-miR-5000-5p	SETX	1
hsa-miR-5000-5p	HPS5	1
hsa-miR-5000-5p	IGSF10	1
hsa-miR-5000-5p	CDC7	1
hsa-miR-5000-5p	NR2F2	1
hsa-miR-5000-5p	ZNF75D	1
hsa-miR-5000-5p	CACNA1D	1
hsa-miR-5000-5p	SALL1	1
hsa-miR-5000-5p	TRIP12	1
hsa-miR-5000-5p	C4orf50	1
hsa-miR-5000-5p	TRPC6	1
hsa-miR-5000-5p	ID1	1
hsa-miR-5000-5p	FST	1
hsa-miR-5000-5p	EHMT2	1
hsa-miR-5000-5p	DDHD1	1
hsa-miR-5000-5p	GOLGA1	1
hsa-miR-5000-5p	DACH2	1
hsa-miR-5000-5p	LETM2	1
hsa-miR-5000-5p	CRAMP1L	1
hsa-miR-5000-5p	TMEM254	1
hsa-miR-5000-5p	D4S234E	1
hsa-miR-5000-5p	TMCC2	1
hsa-miR-5000-5p	TNXB	1
hsa-miR-5000-5p	OSGIN2	1
hsa-miR-5000-5p	ZNF518B	1
hsa-miR-5000-5p	C4B	1
hsa-miR-5000-5p	MYCBP	1
hsa-miR-5000-5p	CPEB3	1
hsa-miR-5000-5p	RDH11	1
hsa-miR-5000-5p	SHANK2	1
hsa-miR-5000-5p	FCHSD2	1
hsa-miR-5000-5p	DOCK10	1
hsa-miR-5000-5p	CLK4	1
hsa-miR-5000-5p	ZNF836	1
hsa-miR-5000-5p	CDH6	1
hsa-miR-5000-5p	ORAI2	1
hsa-miR-5000-5p	CIART	1
hsa-miR-5000-5p	LHFPL2	1
hsa-miR-5000-5p	SPECC1L	1
hsa-miR-5000-5p	DNAJC6	1
hsa-miR-5000-5p	ZNF518A	1
hsa-miR-5000-5p	GPANK1	1
hsa-miR-5000-5p	IHH	1
hsa-miR-5000-5p	ZNF37A	1
hsa-miR-5000-5p	TMEM239	1
hsa-miR-5000-5p	MPRIP	1
hsa-miR-5000-5p	EEA1	1
hsa-miR-5000-5p	FAM178B	1
hsa-miR-5000-5p	TRIM40	1
hsa-miR-5000-5p	SYNPO2	1
hsa-miR-5000-5p	UQCR11	1
hsa-miR-5000-5p	CYFIP2	1
hsa-miR-5000-5p	KRTAP13-4	1
hsa-miR-5000-5p	HLA-DMB	1
hsa-miR-5000-5p	GSG2	1
hsa-miR-5000-5p	SLC7A3	1
hsa-miR-5000-5p	HNRNPDL	1
hsa-miR-5000-5p	SFT2D2	1
hsa-miR-5000-5p	SEC24C	1
hsa-miR-5000-5p	PCBD1	1
hsa-miR-5000-5p	ANKRD30A	1
hsa-miR-5000-5p	BUB3	1
hsa-miR-5000-5p	LRR1	1
hsa-miR-5000-5p	ZW10	1
hsa-miR-5000-5p	ARMC10	1
hsa-miR-5000-5p	PDCD11	1
hsa-miR-5000-5p	DISP1	1
hsa-miR-5000-5p	CXCL13	1
hsa-miR-5000-5p	TKTL1	1
hsa-miR-5000-5p	FKBP4	1
hsa-miR-5000-5p	F7	1
hsa-miR-5000-5p	PECAM1	1
hsa-miR-5000-5p	TAOK1	1
hsa-miR-5000-5p	YTHDC2	1
hsa-miR-5000-5p	PSTPIP2	1
hsa-miR-5000-5p	CPS1	1
hsa-miR-5000-5p	HLA-G	1
hsa-miR-5000-5p	LYRM5	1
hsa-miR-5000-5p	PLCB4	1
hsa-miR-5000-5p	BTAF1	1
hsa-miR-5000-5p	KAT2A	1
hsa-miR-5000-5p	CPEB4	1
hsa-miR-5000-5p	ZNF521	1
hsa-miR-5000-5p	SEC23A	1
hsa-miR-5000-5p	ZNF175	1
hsa-miR-5000-5p	KLRC1	1
hsa-miR-5000-5p	SAMD15	1
hsa-miR-5000-5p	PRR5-ARHGAP8	1
hsa-miR-5000-5p	RAPGEF5	1
hsa-miR-5000-5p	HDDC2	1
hsa-miR-5000-5p	MUC4	1
hsa-miR-5000-5p	UBE3A	1
hsa-miR-5000-5p	NEK9	1
hsa-miR-5000-5p	XYLB	1
hsa-miR-5000-5p	CPN2	1
hsa-miR-5000-5p	CYTH1	1
hsa-miR-5000-5p	AKAP1	1
hsa-miR-5000-5p	TESK1	1
hsa-miR-5000-5p	ADIPOR1	1
hsa-miR-5000-5p	UBE3C	1
hsa-miR-5000-5p	ATE1	1
hsa-miR-5000-5p	ITGA9	1
hsa-miR-5000-5p	KCND1	1
hsa-miR-5000-5p	TAF9B	1
hsa-miR-5000-5p	CHRNA6	1
hsa-miR-5000-5p	SHISA4	1
hsa-miR-5000-5p	FSTL5	1
hsa-miR-5000-5p	PLCG1	1
hsa-miR-5000-5p	AMD1	1
hsa-miR-5000-5p	ZNF281	1
hsa-miR-5000-5p	ARHGAP21	1
hsa-miR-5000-5p	CPB1	1
hsa-miR-5000-5p	CDK13	1
hsa-miR-5000-5p	EIF4G3	1
hsa-miR-5000-5p	RAB31	1
hsa-miR-5000-5p	PABPC1L2B	1
hsa-miR-5000-5p	UXS1	1
hsa-miR-5000-5p	PRY	1
hsa-miR-5000-5p	EBF2	1
hsa-miR-5000-5p	SERAC1	1
hsa-miR-5000-5p	KLK6	1
hsa-miR-5000-5p	ST6GALNAC5	1
hsa-miR-5000-5p	CCNJ	1
hsa-miR-5000-5p	WDR75	1
hsa-miR-5000-5p	HAPLN1	1
hsa-miR-5000-5p	EIF4G1	1
hsa-miR-5000-5p	NELFE	1
hsa-miR-5000-5p	LRRC38	1
hsa-miR-5000-5p	PIK3C2A	1
hsa-miR-5000-5p	KIF16B	1
hsa-miR-5000-5p	LSM14B	1
hsa-miR-5000-5p	WDYHV1	1
hsa-miR-5000-5p	NALCN	1
hsa-miR-5000-5p	TTC4	1
hsa-miR-5000-5p	SLC7A14	1
hsa-miR-5000-5p	CCDC176	1
hsa-miR-5000-5p	KMO	1
hsa-miR-5000-5p	OR11A1	1
hsa-miR-5000-5p	TFB2M	1
hsa-miR-5000-5p	VPS13D	1
hsa-miR-5000-5p	PIK3R5	1
hsa-miR-5000-5p	FN3KRP	1
hsa-miR-5000-5p	PRDM7	1
hsa-miR-5000-5p	TREX1	1
hsa-miR-5000-5p	FAM90A1	1
hsa-miR-5000-5p	LRIG3	1
hsa-miR-5000-5p	SSTR2	1
hsa-miR-5000-5p	HSPA1A	1
hsa-miR-5000-5p	LILRA4	1
hsa-miR-5000-5p	YWHAG	1
hsa-miR-5000-5p	APOBEC3F	1
hsa-miR-5000-5p	MTRNR2L13	1
hsa-miR-5000-5p	SOX2	1
hsa-miR-5000-5p	PPP1R2	1
hsa-miR-5000-5p	RPL22L1	1
hsa-miR-5000-5p	MRE11A	1
hsa-miR-5000-5p	PRR20A	1
hsa-miR-5000-5p	ANO1	1
hsa-miR-5000-5p	NFX1	1
hsa-miR-5000-5p	PLSCR2	1
hsa-miR-5000-5p	THAP5	1
hsa-miR-5000-5p	TRRAP	1
hsa-miR-5000-5p	MSTO1	1
hsa-miR-5000-5p	PLCL2	1
hsa-miR-5000-5p	VAMP4	1
hsa-miR-5000-5p	IL18R1	1
hsa-miR-5000-5p	EFCAB7	1
hsa-miR-5000-5p	TMEM220	1
hsa-miR-5000-5p	POC1A	1
hsa-miR-5000-5p	ZFAND5	1
hsa-miR-5000-5p	NEK11	1
hsa-miR-5000-5p	POGLUT1	1
hsa-miR-5000-5p	UACA	1
hsa-miR-5000-5p	TIAF1	1
hsa-miR-5000-5p	USP45	1
hsa-miR-5000-5p	GATAD2B	1
hsa-miR-5000-5p	RPL14	1
hsa-miR-5000-5p	ZCCHC12	1
hsa-miR-5000-5p	LRRC8A	1
hsa-miR-5000-5p	CD3G	1
hsa-miR-5000-5p	RIN2	1
hsa-miR-5000-5p	TACC3	1
hsa-miR-5000-5p	RFC3	1
hsa-miR-5000-5p	MGAT5	1
hsa-miR-5000-5p	CLGN	1
hsa-miR-5000-5p	CDC20	1
hsa-miR-5000-5p	ARHGAP22	1
hsa-miR-5000-5p	KPNA1	1
hsa-miR-5000-5p	SPATS2	1
hsa-miR-5000-5p	ROS1	1
hsa-miR-5000-5p	SRD5A3	1
hsa-miR-5000-5p	OR8B12	1
hsa-miR-5000-5p	KCNU1	1
hsa-miR-5000-5p	MRPL21	1
hsa-miR-5000-5p	ZFP30	1
hsa-miR-5000-5p	PNISR	1
hsa-miR-5000-5p	ZNF430	1
hsa-miR-5000-5p	EPSTI1	1
hsa-miR-5000-5p	RNF2	1
hsa-miR-5000-5p	HNRNPA1L2	1
hsa-miR-5000-5p	TFE3	1
hsa-miR-5000-5p	DDB1	1
hsa-miR-5000-5p	MTOR	1
hsa-miR-5000-5p	ZNF367	1
hsa-miR-5000-5p	NOL6	1
hsa-miR-5000-5p	RSPO1	1
hsa-miR-5000-5p	NPL	1
hsa-miR-5000-5p	SIRT3	1
hsa-miR-5000-5p	PRKCI	1
hsa-miR-5000-5p	ACOT13	1
hsa-miR-5000-5p	NAP1L1	1
hsa-miR-5000-5p	KIF3A	1
hsa-miR-5000-5p	NDRG2	1
hsa-miR-5000-5p	PIGP	1
hsa-miR-5000-5p	ATP8B1	1
hsa-miR-5000-5p	SORL1	1
hsa-miR-5000-5p	UHRF1BP1	1
hsa-miR-5000-5p	HLA-DMB	1
hsa-miR-5000-5p	VTCN1	1
hsa-miR-5000-5p	MESP2	1
hsa-miR-5000-5p	TRIM26	1
hsa-miR-5000-5p	ARFGEF2	1
hsa-miR-5000-5p	SMAD1	1
hsa-miR-5000-5p	YME1L1	1
hsa-miR-5000-5p	THSD7B	1
hsa-miR-5000-5p	ZFP82	1
hsa-miR-5000-5p	TTC38	1
hsa-miR-5000-5p	BRD3	1
hsa-miR-5000-5p	2020-09-02	1
hsa-miR-5000-5p	NF2	1
hsa-miR-5000-5p	C2orf44	1
hsa-miR-5000-5p	CHRFAM7A	1
hsa-miR-5000-5p	MTHFSD	1
hsa-miR-5000-5p	UGGT2	1
hsa-miR-5000-5p	ZNF334	1
hsa-miR-5000-5p	MNS1	1
hsa-miR-5000-5p	2020-09-07	1
hsa-miR-5000-5p	NFKBIE	1
hsa-miR-5000-5p	GK5	1
hsa-miR-5000-5p	EMC1	1
hsa-miR-5000-5p	SUV420H1	1
hsa-miR-5000-5p	LCP2	1
hsa-miR-5000-5p	DTNBP1	1
hsa-miR-5000-5p	IFNA10	1
hsa-miR-5000-5p	CDC37L1	1
hsa-miR-5000-5p	SMC1A	1
hsa-miR-5000-5p	HUNK	1
hsa-miR-5000-5p	OR10A6	1
hsa-miR-5000-5p	DOT1L	1
hsa-miR-5000-5p	LY6G5B	1
hsa-miR-5000-5p	GALR1	1
hsa-miR-5000-5p	PPP2R5E	1
hsa-miR-5000-5p	CSPG5	1
hsa-miR-5000-5p	FBXL15	1
hsa-miR-5000-5p	STOX2	1
hsa-miR-5000-5p	VTI1B	1
hsa-miR-5000-5p	MRPL49	1
hsa-miR-5000-5p	CCDC47	1
hsa-miR-5000-5p	ILK	1
hsa-miR-5000-5p	UAP1	1
hsa-miR-5000-5p	N4BP2	1
hsa-miR-5000-5p	ELK4	1
hsa-miR-5000-5p	RPS27A	1
hsa-miR-5000-5p	RABL3	1
hsa-miR-5000-5p	GALNT6	1
hsa-miR-5000-5p	CCNT1	1
hsa-miR-5000-5p	SPIN1	1
hsa-miR-5000-5p	ZNF750	1
hsa-miR-5000-5p	LNPEP	1
hsa-miR-5000-5p	KLHL10	1
hsa-miR-5000-5p	GLIS2	1
hsa-miR-5000-5p	C1QBP	1
hsa-miR-5000-5p	OR7G3	1
hsa-miR-5000-5p	TRDMT1	1
hsa-miR-5000-5p	KIF27	1
hsa-miR-5000-5p	MMS22L	1
hsa-miR-5000-5p	WRAP53	1
hsa-miR-5000-5p	ZNF420	1
hsa-miR-5000-5p	SIVA1	1
hsa-miR-5000-5p	GABRB2	1
hsa-miR-5000-5p	HSPA1A	1
hsa-miR-5000-5p	C16orf59	1
hsa-miR-5000-5p	C11orf87	1
hsa-miR-5000-5p	FARSB	1
hsa-miR-5000-5p	UNC5C	1
hsa-miR-5000-5p	TNR	1
hsa-miR-5000-5p	C5orf24	1
hsa-miR-5000-5p	TIMM10B	1
hsa-miR-5000-5p	NBPF8	1
hsa-miR-5000-5p	LNP1	1
hsa-miR-5000-5p	PCDHA13	1
hsa-miR-5000-5p	ZNF614	1
hsa-miR-5000-5p	C9orf57	1
hsa-miR-5000-5p	CEACAM5	1
hsa-miR-5000-5p	SCAF8	1
hsa-miR-5000-5p	DAND5	1
hsa-miR-5000-5p	CLEC6A	1
hsa-miR-5000-5p	ZMAT1	1
hsa-miR-5000-5p	CLTCL1	1
hsa-miR-5000-5p	TMEM56	1
hsa-miR-5000-5p	ABCF1	1
hsa-miR-5000-5p	SLC30A4	1
hsa-miR-5000-5p	CCL7	1
hsa-miR-5000-5p	TGS1	1
hsa-miR-5000-5p	RNF123	1
hsa-miR-5000-5p	LYN	1
hsa-miR-5000-5p	TIMP3	1
hsa-miR-5000-5p	LONRF1	1
hsa-miR-5000-5p	KPNA4	1
hsa-miR-5000-5p	PPP6R2	1
hsa-miR-5000-5p	IGF2BP2	1
hsa-miR-5000-5p	ZBTB22	1
hsa-miR-5000-5p	TRIM63	1
hsa-miR-5000-5p	ZMYM1	1
hsa-miR-5000-5p	PTDSS1	1
hsa-miR-5000-5p	NUP133	1
hsa-miR-5000-5p	ZFP36L1	1
hsa-miR-5000-5p	PLOD3	1
hsa-miR-5000-5p	GABBR1	1
hsa-miR-5000-5p	GPRIN2	1
hsa-miR-5000-5p	CCDC39	1
hsa-miR-5000-5p	GBP3	1
hsa-miR-5000-5p	DNHD1	1
hsa-miR-5000-5p	RAD50	1
hsa-miR-5000-5p	DOCK6	1
hsa-miR-5000-5p	LDHAL6B	1
hsa-miR-5000-5p	CLIC2	1
hsa-miR-5000-5p	PRLR	1
hsa-miR-5000-5p	SAYSD1	1
hsa-miR-5000-5p	DNTTIP2	1
hsa-miR-5000-5p	ATP10B	1
hsa-miR-5000-5p	GPC4	1
hsa-miR-5000-5p	CTDSPL2	1
hsa-miR-5000-5p	PHKA2	1
hsa-miR-5000-5p	ANKS1A	1
hsa-miR-5000-5p	GPR35	1
hsa-miR-5000-5p	BPIFB6	1
hsa-miR-5000-5p	BRCC3	1
hsa-miR-5000-5p	FBLN7	1
hsa-miR-5000-5p	MAPK6	1
hsa-miR-5000-5p	EYA3	1
hsa-miR-5000-5p	PARP8	1
hsa-miR-5000-5p	SULT1E1	1
hsa-miR-5000-5p	MTX2	1
hsa-miR-5000-5p	PEX5L	1
hsa-miR-5000-5p	SSPN	1
hsa-miR-5000-5p	COL2A1	1
hsa-miR-5000-5p	TGM2	1
hsa-miR-5000-5p	LSM1	1
hsa-miR-5000-5p	RELN	1
hsa-miR-5000-5p	ASPA	1
hsa-miR-5000-5p	VPS13A	1
hsa-miR-5000-5p	RAB3C	1
hsa-miR-5000-5p	ERP27	1
hsa-miR-5000-5p	PPP1R18	1
hsa-miR-5000-5p	BBS4	1
hsa-miR-5000-5p	SIRT1	1
hsa-miR-5000-5p	MRPS11	1
hsa-miR-5000-5p	NFAM1	1
hsa-miR-5000-5p	CROT	1
hsa-miR-5000-5p	PAK7	1
hsa-miR-5000-5p	LPPR5	1
hsa-miR-5000-5p	C9orf24	1
hsa-miR-5000-5p	ZNF700	1
hsa-miR-5000-5p	EI24	1
hsa-miR-5000-5p	PRRC2B	1
hsa-miR-5000-5p	PARP2	1
hsa-miR-5000-5p	THADA	1
hsa-miR-5000-5p	TRIP11	1
hsa-miR-5000-5p	GSN	1
hsa-miR-5000-5p	GPCPD1	1
hsa-miR-5000-5p	MYO7B	1
hsa-miR-5000-5p	CDK11B	1
hsa-miR-5000-5p	C3orf70	1
hsa-miR-5000-5p	TTC30A	1
hsa-miR-5000-5p	MBOAT1	1
hsa-miR-5000-5p	CHRM3	1
hsa-miR-5000-5p	ZEB2	1
hsa-miR-5000-5p	C8B	1
hsa-miR-5000-5p	SH3YL1	1
hsa-miR-5000-5p	TRIM16L	1
hsa-miR-5000-5p	MKKS	1
hsa-miR-5000-5p	ADAM9	1
hsa-miR-5000-5p	HLA-DPA1	1
hsa-miR-5000-5p	FNDC3B	1
hsa-miR-5000-5p	AHI1	1
hsa-miR-5000-5p	FMO2	1
hsa-miR-5000-5p	EPB41L4A	1
hsa-miR-5000-5p	DAG1	1
hsa-miR-5000-5p	LIMCH1	1
hsa-miR-5000-5p	KAT7	1
hsa-miR-5000-5p	GALNT7	1
hsa-miR-5000-5p	EPB41L1	1
hsa-miR-5000-5p	HIF1AN	1
hsa-miR-5000-5p	LYRM7	1
hsa-miR-5000-5p	ZNF681	1
hsa-miR-5000-5p	WBP11	1
hsa-miR-5000-5p	FOXN4	1
hsa-miR-5000-5p	GOLGA4	1
hsa-miR-5000-5p	EHBP1	1
hsa-miR-5000-5p	PERP	1
hsa-miR-5000-5p	IFNA7	1
hsa-miR-5000-5p	CPNE9	1
hsa-miR-5000-5p	ALOX15	1
hsa-miR-5000-5p	SIPA1L1	1
hsa-miR-5000-5p	RBM43	1
hsa-miR-5000-5p	GPRIN3	1
hsa-miR-5000-5p	SIM2	1
hsa-miR-5000-5p	GEMIN8	1
hsa-miR-5000-5p	FERMT2	1
hsa-miR-5000-5p	SCO1	1
hsa-miR-5000-5p	SSR3	1
hsa-miR-5000-5p	SOCS1	1
hsa-miR-5000-5p	PMAIP1	1
hsa-miR-5000-5p	SLAIN2	1
hsa-miR-5000-5p	S100A16	1
hsa-miR-5000-5p	DEK	1
hsa-miR-5000-5p	N4BP2L1	1
hsa-miR-5000-5p	GPR85	1
hsa-miR-5000-5p	EPCAM	1
hsa-miR-5000-5p	CACNA1B	1
hsa-miR-5000-5p	ZKSCAN4	1
hsa-miR-5000-5p	EHD1	1
hsa-miR-5000-5p	NBEAL1	1
hsa-miR-5000-5p	TAP2	1
hsa-miR-5000-5p	CRISPLD1	1
hsa-miR-5000-5p	RPL4	1
hsa-miR-5000-5p	ANKRD28	1
hsa-miR-5000-5p	RP11-484M3.5	1
hsa-miR-5000-5p	TMEM54	1
hsa-miR-5000-5p	IL33	1
hsa-miR-5000-5p	RLIM	1
hsa-miR-5000-5p	LY6G5B	1
hsa-miR-5000-5p	HSBP1	1
hsa-miR-5000-5p	CUBN	1
hsa-miR-5000-5p	IQGAP3	1
hsa-miR-5000-5p	TMEM202	1
hsa-miR-5000-5p	GOLPH3L	1
hsa-miR-5000-5p	KIF6	1
hsa-miR-5000-5p	TTPA	1
hsa-miR-5000-5p	TMEM194B	1
hsa-miR-5000-5p	TFDP2	1
hsa-miR-5000-5p	ANKRD6	1
hsa-miR-5000-5p	CBFA2T2	1
hsa-miR-5000-5p	TRIM26	1
hsa-miR-5000-5p	RWDD1	1
hsa-miR-5000-5p	SMARCE1	1
hsa-miR-5000-5p	STAT1	1
hsa-miR-5000-5p	LTN1	1
hsa-miR-5000-5p	ZDHHC15	1
hsa-miR-5000-5p	TRIM40	1
hsa-miR-5000-5p	KIAA1671	1
hsa-miR-5000-5p	SLC7A2	1
hsa-miR-5000-5p	MYH10	1
hsa-miR-5000-5p	HTR2A	1
hsa-miR-5000-5p	NNMT	1
hsa-miR-5000-5p	ZNF391	1
hsa-miR-5000-5p	TSHZ2	1
hsa-miR-5000-5p	SNX7	1
hsa-miR-5000-5p	FAM65A	1
hsa-miR-5000-5p	CCDC97	1
hsa-miR-5000-5p	DDX18	1
hsa-miR-5000-5p	TGFB3	1
hsa-miR-5000-5p	ZNF649	1
hsa-miR-5000-5p	LRRC58	1
hsa-miR-5000-5p	KHK	1
hsa-miR-5000-5p	MCM3	1
hsa-miR-5000-5p	CLIC5	1
hsa-miR-5000-5p	NUGGC	1
hsa-miR-5000-5p	DENND6A	1
hsa-miR-5000-5p	NEUROG1	1
hsa-miR-5000-5p	PRKG2	1
hsa-miR-5000-5p	PCDHA2	1
hsa-miR-5000-5p	ZFYVE26	1
hsa-miR-5000-5p	ATXN7	1
hsa-miR-5000-5p	SERPINA5	1
hsa-miR-5000-5p	SERPINA7	1
hsa-miR-5000-5p	PLEKHA1	1
hsa-miR-5000-5p	PIWIL1	1
hsa-miR-5000-5p	GHITM	1
hsa-miR-5000-5p	PABPC1L2A	1
hsa-miR-5000-5p	ZNF146	1
hsa-miR-5000-5p	ALDH1B1	1
hsa-miR-5000-5p	ZNF813	1
hsa-miR-5000-5p	DSC3	1
hsa-miR-5000-5p	IRG1	1
hsa-miR-5000-5p	GLYAT	1
hsa-miR-5000-5p	ABCB5	1
hsa-miR-5000-5p	SLIT2	1
hsa-miR-5000-5p	DRD2	1
hsa-miR-5000-5p	OR9Q1	1
hsa-miR-5000-5p	WDR7	1
hsa-miR-5000-5p	CLCN3	1
hsa-miR-5000-5p	TMEM63A	1
hsa-miR-5000-5p	ACTL10	1
hsa-miR-5000-5p	LYZL2	1
hsa-miR-5000-5p	HERC3	1
hsa-miR-5000-5p	MBL2	1
hsa-miR-5000-5p	KLHL32	1
hsa-miR-5000-5p	CDH4	1
hsa-miR-5000-5p	ESCO1	1
hsa-miR-5000-5p	ADAMTSL1	1
hsa-miR-5000-5p	MEN1	1
hsa-miR-5000-5p	CLEC2A	1
hsa-miR-5000-5p	KL	1
hsa-miR-5000-5p	AK9	1
hsa-miR-5000-5p	TRABD2A	1
hsa-miR-5000-5p	CAMLG	1
hsa-miR-5000-5p	FAM105A	1
hsa-miR-5000-5p	IARS	1
hsa-miR-5000-5p	GGPS1	1
hsa-miR-5000-5p	RAB14	1
hsa-miR-5000-5p	DENND4A	1
hsa-miR-5000-5p	SWAP70	1
hsa-miR-5000-5p	TMEM132C	1
hsa-miR-5000-5p	HLA-DMB	1
hsa-miR-5000-5p	CCDC59	1
hsa-miR-5000-5p	UTP15	1
hsa-miR-5000-5p	KIAA0368	1
hsa-miR-5000-5p	CCNI2	1
hsa-miR-5000-5p	TMED2	1
hsa-miR-5000-5p	SEPSECS	1
hsa-miR-5000-5p	EFHB	1
hsa-miR-5000-5p	BIRC6	1
hsa-miR-5000-5p	TRIM64C	1
hsa-miR-5000-5p	S100P	1
hsa-miR-5000-5p	DOPEY2	1
hsa-miR-5000-5p	FNDC3A	1
hsa-miR-5000-5p	PXDNL	1
hsa-miR-5000-5p	PRKRA	1
hsa-miR-5000-5p	NR5A2	1
hsa-miR-5000-5p	RALYL	1
hsa-miR-5000-5p	SYT13	1
hsa-miR-5000-5p	SLMAP	1
hsa-miR-5000-5p	ST8SIA5	1
hsa-miR-5000-5p	FPGT	1
hsa-miR-5000-5p	MED13L	1
hsa-miR-5000-5p	ACSM2A	1
hsa-miR-5000-5p	WDR41	1
hsa-miR-5000-5p	GLIS3	1
hsa-miR-5000-5p	C9orf171	1
hsa-miR-5000-5p	MECR	1
hsa-miR-5000-5p	SLK	1
hsa-miR-5000-5p	MSH3	1
hsa-miR-5000-5p	PPAPDC2	1
hsa-miR-5000-5p	RALGAPA1	1
hsa-miR-5000-5p	GJA9	1
hsa-miR-5000-5p	KCNH6	1
hsa-miR-5000-5p	TOP2B	1
hsa-miR-5000-5p	PSTK	1
hsa-miR-5000-5p	SHOC2	1
hsa-miR-5000-5p	PPP1R18	1
hsa-miR-5000-5p	ARF6	1
hsa-miR-5000-5p	SLC41A2	1
hsa-miR-5000-5p	CNP	1
hsa-miR-5000-5p	C3orf67	1
hsa-miR-5000-5p	KATNBL1	1
hsa-miR-5000-5p	DENR	1
hsa-miR-5000-5p	2020-03-07	1
hsa-miR-5000-5p	PCDHGB1	1
hsa-miR-5000-5p	SPG20	1
hsa-miR-5000-5p	COL6A2	1
hsa-miR-5000-5p	DTWD2	1
hsa-miR-5000-5p	SV2A	1
hsa-miR-5000-5p	IMMT	1
hsa-miR-5000-5p	ZBTB39	1
hsa-miR-5000-5p	PGAM5	1
hsa-miR-5000-5p	ANKRD50	1
hsa-miR-5000-5p	CR1	1
hsa-miR-5000-5p	MAN1C1	1
hsa-miR-5000-5p	ELP2	1
hsa-miR-5000-5p	ATM	1
hsa-miR-5000-5p	LRRC20	1
hsa-miR-5000-5p	CCL4L1	1
hsa-miR-5000-5p	UNC119B	1
hsa-miR-5000-5p	CLP1	1
hsa-miR-5000-5p	ADGRE3	1
hsa-miR-5000-5p	LIN28A	1
hsa-miR-5000-5p	LRMP	1
hsa-miR-5000-5p	EMB	1
hsa-miR-5000-5p	RPP14	1
hsa-miR-5000-5p	PLEKHA8	1
hsa-miR-5000-5p	BET1	1
hsa-miR-5000-5p	IFNA21	1
hsa-miR-5000-5p	GBP1	1
hsa-miR-5000-5p	LIN7A	1
hsa-miR-5000-5p	MCL1	1
hsa-miR-5000-5p	GLYR1	1
hsa-miR-5000-5p	RMDN2	1
hsa-miR-5000-5p	GAB2	1
hsa-miR-5000-5p	NPR1	1
hsa-miR-5000-5p	PCDHGA3	1
hsa-miR-5000-5p	PTCD1	1
hsa-miR-5000-5p	TRIQK	1
hsa-miR-5000-5p	C4A	1
hsa-miR-5000-5p	ERCC6-PGBD3	1
hsa-miR-5000-5p	PHLDB3	1
hsa-miR-5000-5p	MAB21L3	1
hsa-miR-5000-5p	ABCA4	1
hsa-miR-5000-5p	ZNF93	1
hsa-miR-5000-5p	FBXO42	1
hsa-miR-5000-5p	ACTL8	1
hsa-miR-5000-5p	CLCF1	1
hsa-miR-5000-5p	CXorf57	1
hsa-miR-5000-5p	FAM71E1	1
hsa-miR-5000-5p	POU6F1	1
hsa-miR-5000-5p	SMC5	1
hsa-miR-5000-5p	KIAA2018	1
hsa-miR-5000-5p	ATRNL1	1
hsa-miR-5000-5p	MPV17L2	1
hsa-miR-5000-5p	POTEF	1
hsa-miR-5000-5p	CLVS2	1
hsa-miR-5000-5p	IL5RA	1
hsa-miR-5000-5p	FAM184B	1
hsa-miR-5000-5p	SLC26A4	1
hsa-miR-5000-5p	C1RL	1
hsa-miR-5000-5p	TBC1D16	1
hsa-miR-5000-5p	PRR27	1
hsa-miR-5000-5p	DYX1C1	1
hsa-miR-5000-5p	SLC27A6	1
hsa-miR-5000-5p	IL7R	1
hsa-miR-5000-5p	FTSJ3	1
hsa-miR-5000-5p	C6orf48	1
hsa-miR-5000-5p	UBE2B	1
hsa-miR-5000-5p	STARD7	1
hsa-miR-5000-5p	KDM5D	1
hsa-miR-5000-5p	CHTF18	1
hsa-miR-5000-5p	MAML3	1
hsa-miR-5000-5p	VCPIP1	1
hsa-miR-5000-5p	HPD	1
hsa-miR-5000-5p	TWISTNB	1
hsa-miR-5000-5p	UBE2Q1	1
hsa-miR-5000-5p	C4A	1
hsa-miR-5000-5p	SETD7	1
hsa-miR-5000-5p	BSND	1
hsa-miR-5000-5p	ZNF160	1
hsa-miR-5000-5p	EOGT	1
hsa-miR-5000-5p	CCNYL1	1
hsa-miR-5000-5p	FIP1L1	1
hsa-miR-5000-5p	DNM1L	1
hsa-miR-5000-5p	NIPSNAP3B	1
hsa-miR-5000-5p	ZNF264	1
hsa-miR-5000-5p	CD2AP	1
hsa-miR-5000-5p	PIK3R1	1
hsa-miR-5000-5p	PIH1D2	1
hsa-miR-5000-5p	GPANK1	1
hsa-miR-5000-5p	LRRC30	1
hsa-miR-5000-5p	MYO7A	1
hsa-miR-5000-5p	ADGRA3	1
hsa-miR-5000-5p	PTAR1	1
hsa-miR-5000-5p	ZNF347	1
hsa-miR-5000-5p	NANP	1
hsa-miR-5000-5p	FBXO27	1
hsa-miR-5000-5p	HLA-DPA1	1
hsa-miR-5000-5p	JUP	1
hsa-miR-5000-5p	WWC2	1
hsa-miR-5000-5p	LGR4	1
hsa-miR-5000-5p	NTRK2	1
hsa-miR-5000-5p	MDM2	1
hsa-miR-5000-5p	ADH5	1
hsa-miR-5000-5p	CES1	1
hsa-miR-5000-5p	MCMDC2	1
hsa-miR-5000-5p	SMURF1	1
hsa-miR-5000-5p	SYNPO	1
hsa-miR-5000-5p	GNAT1	1
hsa-miR-5000-5p	HAUS6	1
hsa-miR-5000-5p	PTGS2	1
hsa-miR-5000-5p	SF3B2	1
hsa-miR-5000-5p	NCOA3	1
hsa-miR-5000-5p	FAN1	1
hsa-miR-5000-5p	PHF14	1
hsa-miR-5000-5p	KCNB2	1
hsa-miR-5000-5p	BRWD3	1
hsa-miR-5000-5p	OCLN	1
hsa-miR-5000-5p	SULT1B1	1
hsa-miR-5000-5p	AJUBA	1
hsa-miR-5000-5p	ATP6AP2	1
hsa-miR-5000-5p	CRIP1	1
hsa-miR-5000-5p	PLA2G3	1
hsa-miR-5000-5p	PRCP	1
hsa-miR-5000-5p	KIAA1024L	1
hsa-miR-5000-5p	PPEF1	1
hsa-miR-5000-5p	EIF4E3	1
hsa-miR-5000-5p	CYBB	1
hsa-miR-5000-5p	EFR3A	1
hsa-miR-5000-5p	ACSL1	1
hsa-miR-5000-5p	ARHGAP5	1
hsa-miR-5000-5p	ERG	1
hsa-miR-5000-5p	CRB2	1
hsa-miR-5000-5p	PUS7L	1
hsa-miR-5000-5p	NOM1	1
hsa-miR-5000-5p	KCNJ13	1
hsa-miR-5000-5p	TTC37	1
hsa-miR-5000-5p	EPRS	1
hsa-miR-5000-5p	SCN2A	1
hsa-miR-5000-5p	LHX1	1
hsa-miR-5000-5p	IFT20	1
hsa-miR-5000-5p	KPNB1	1
hsa-miR-5000-5p	ASB7	1
hsa-miR-5000-5p	APOL2	1
hsa-miR-5000-5p	KCNQ3	1
hsa-miR-5000-5p	ANKRD13C	1
hsa-miR-5000-5p	ZFHX3	1
hsa-miR-5000-5p	GRAMD1C	1
hsa-miR-5000-5p	UGT1A6	1
hsa-miR-5000-5p	NIPAL1	1
hsa-miR-5000-5p	C4B	1
hsa-miR-5000-5p	KIAA1147	1
hsa-miR-5000-5p	GPR42	1
hsa-miR-5000-5p	RAB11FIP1	1
hsa-miR-5000-5p	CD302	1
hsa-miR-5000-5p	CBWD1	1
hsa-miR-5000-5p	ITPR3	1
hsa-miR-5000-5p	TPX2	1
hsa-miR-5000-5p	ZFYVE16	1
hsa-miR-5000-5p	GAREML	1
hsa-miR-5000-5p	KBTBD4	1
hsa-miR-5000-5p	ZNF250	1
hsa-miR-5000-5p	C1orf127	1
hsa-miR-5000-5p	MYL5	1
hsa-miR-5000-5p	AKNA	1
hsa-miR-5000-5p	NIN	1
hsa-miR-5000-5p	PSMC5	1
hsa-miR-5000-5p	ADPGK	1
hsa-miR-5000-5p	PODXL	1
hsa-miR-5000-5p	LONP2	1
hsa-miR-5000-5p	TCP11	1
hsa-miR-5000-5p	KIAA1324	1
hsa-miR-5000-5p	CASS4	1
hsa-miR-5000-5p	ATP8B4	1
hsa-miR-5000-5p	GIMAP5	1
hsa-miR-5000-5p	TIMMDC1	1
hsa-miR-5000-5p	SLC25A26	1
hsa-miR-5000-5p	NCOA6	1
hsa-miR-5000-5p	ZRANB1	1
hsa-miR-5000-5p	MMRN1	1
hsa-miR-5000-5p	SECISBP2L	1
hsa-miR-5000-5p	HRH4	1
hsa-miR-5000-5p	CLEC5A	1
hsa-miR-5000-5p	ANKRD7	1
hsa-miR-5000-5p	WDR12	1
hsa-miR-5000-5p	STMN2	1
hsa-miR-5000-5p	C4A	1
hsa-miR-5000-5p	SELPLG	1
hsa-miR-5000-5p	RPS29	1
hsa-miR-5000-5p	NANOG	1
hsa-miR-5000-5p	INHBB	1
hsa-miR-5000-5p	RANBP1	1
hsa-miR-5000-5p	ABCC2	1
hsa-miR-5000-5p	SYCP2L	1
hsa-miR-5000-5p	DCAF12L2	1
hsa-miR-5000-5p	P4HA3	1
hsa-miR-5000-5p	FLT1	1
hsa-miR-5000-5p	P3H2	1
hsa-miR-5000-5p	GDPD5	1
hsa-miR-5000-5p	PTBP1	1
hsa-miR-5000-5p	RNF149	1
hsa-miR-5000-5p	TOP2A	1
hsa-miR-5000-5p	WDR91	1
hsa-miR-5000-5p	ODF3L2	1
hsa-miR-5000-5p	IFNA5	1
hsa-miR-5000-5p	GTPBP4	1
hsa-miR-5000-5p	TAP2	1
hsa-miR-5000-5p	TREML4	1
hsa-miR-5000-5p	MT-ND1	1
hsa-miR-5000-5p	SGOL2	1
hsa-miR-5000-5p	INTU	1
hsa-miR-5000-5p	FDXR	1
hsa-miR-5000-5p	NBPF9	1
hsa-miR-5000-5p	FAM83C	1
hsa-miR-5000-5p	CAPNS1	1
hsa-miR-5000-5p	COPB1	1
hsa-miR-5000-5p	TMEM106B	1
hsa-miR-5000-5p	LMOD3	1
hsa-miR-5000-5p	GALNT5	1
hsa-miR-5000-5p	PAPSS2	1
hsa-miR-5000-5p	PABPC4L	1
hsa-miR-5000-5p	CLDN1	1
hsa-miR-5000-5p	SEC62	1
hsa-miR-5000-5p	SLAMF6	1
hsa-miR-5000-5p	CIT	1
hsa-miR-5000-5p	TNXB	1
hsa-miR-5000-5p	KLRC4-KLRK1	1
hsa-miR-5000-5p	C11orf95	1
hsa-miR-5000-5p	MT-CO2	1
hsa-miR-5000-5p	TMEM181	1
hsa-miR-5000-5p	ATF3	1
hsa-miR-5000-5p	C10orf76	1
hsa-miR-5000-5p	VAPB	1
hsa-miR-5000-5p	CSPP1	1
hsa-miR-5000-5p	CEP250	1
hsa-miR-5000-5p	FN1	1
hsa-miR-5000-5p	FKBPL	1
hsa-miR-5000-5p	NPAT	1
hsa-miR-5000-5p	BACE2	1
hsa-miR-5000-5p	LMX1A	1
hsa-miR-5000-5p	REEP1	1
hsa-miR-5000-5p	SYNDIG1L	1
hsa-miR-5000-5p	HOXA9	1
hsa-miR-5000-5p	UQCRH	1
hsa-miR-5000-5p	SLAMF7	1
hsa-miR-5000-5p	PM20D2	1
hsa-miR-5000-5p	FLI1	1
hsa-miR-5000-5p	SP5	1
hsa-miR-5000-5p	C1orf168	1
hsa-miR-5000-5p	ABCC3	1
hsa-miR-5000-5p	TRIM72	1
hsa-miR-5000-5p	KIF4A	1
hsa-miR-5000-5p	ANKRD55	1
hsa-miR-5000-5p	MAB21L1	1
hsa-miR-5000-5p	ADD3	1
hsa-miR-5000-5p	LRRC56	1
hsa-miR-5000-5p	TRIM27	1
hsa-miR-5000-5p	SHFM1	1
hsa-miR-5000-5p	ASH1L	1
hsa-miR-5000-5p	LIPG	1
hsa-miR-5000-5p	MTERF1	1
hsa-miR-5000-5p	FIGF	1
hsa-miR-5000-5p	RPP30	1
hsa-miR-5000-5p	STRADB	1
hsa-miR-5000-5p	HACD4	1
hsa-miR-5000-5p	RP1	1
hsa-miR-5000-5p	PRRG4	1
hsa-miR-5000-5p	STAG1	1
hsa-miR-5000-5p	ABCB9	1
hsa-miR-5000-5p	MUC1	1
hsa-miR-5000-5p	LMO2	1
hsa-miR-5000-5p	NUDT4	1
hsa-miR-5000-5p	ENOX2	1
hsa-miR-5000-5p	NEIL1	1
hsa-miR-5000-5p	NARS	1
hsa-miR-5000-5p	CFAP54	1
hsa-miR-5000-5p	RELA	1
hsa-miR-5000-5p	SFI1	1
hsa-miR-5000-5p	UBOX5	1
hsa-miR-5000-5p	FRRS1L	1
hsa-miR-5000-5p	NRM	1
hsa-miR-5000-5p	ICK	1
hsa-miR-5000-5p	SPAST	1
hsa-miR-5000-5p	COX6B1	1
hsa-miR-5000-5p	INSIG1	1
hsa-miR-5000-5p	RGMB	1
hsa-miR-5000-5p	REEP4	1
hsa-miR-5000-5p	DPAGT1	1
hsa-miR-5000-5p	ASPM	1
hsa-miR-5000-5p	ENC1	1
hsa-miR-5000-5p	SH2D1A	1
hsa-miR-5000-5p	QSER1	1
hsa-miR-5000-5p	PCDHA12	1
hsa-miR-5000-5p	CTSE	1
hsa-miR-5000-5p	TNFRSF13C	1
hsa-miR-5000-5p	TBC1D22B	1
hsa-miR-5000-5p	TAX1BP1	1
hsa-miR-5000-5p	PPM1E	1
hsa-miR-5000-5p	PCDHGA11	1
hsa-miR-5000-5p	OR5L1	1
hsa-miR-5000-5p	C7orf60	1
hsa-miR-5000-5p	PEMT	1
hsa-miR-5000-5p	TBC1D30	1
hsa-miR-5000-5p	CNN3	1
hsa-miR-5000-5p	LY6G5B	1
hsa-miR-5000-5p	SKIL	1
hsa-miR-5000-5p	PPP1R13B	1
hsa-miR-5000-5p	KRTAP19-5	1
hsa-miR-5000-5p	AREL1	1
hsa-miR-5000-5p	AGGF1	1
hsa-miR-5000-5p	LRRC37A	1
hsa-miR-5000-5p	EPS8L3	1
hsa-miR-5000-5p	THSD4	1
hsa-miR-5000-5p	EXPH5	1
hsa-miR-5000-5p	PLXNB1	1
hsa-miR-5000-5p	YEATS2	1
hsa-miR-5000-5p	GSAP	1
hsa-miR-5000-5p	GPATCH2	1
hsa-miR-5000-5p	C1orf27	1
hsa-miR-5000-5p	C4B	1
hsa-miR-5000-5p	ZBTB34	1
hsa-miR-5000-5p	TBCB	1
hsa-miR-5000-5p	NUS1	1
hsa-miR-5000-5p	ENPEP	1
hsa-miR-5000-5p	FBXO22	1
hsa-miR-5000-5p	CITED2	1
hsa-miR-5000-5p	CEP290	1
hsa-miR-5000-5p	GCNT1	1
hsa-miR-5000-5p	SAMD4A	1
hsa-miR-5000-5p	DNAI1	1
hsa-miR-5000-5p	MORC2	1
hsa-miR-5000-5p	SLC26A8	1
hsa-miR-5000-5p	DCLRE1B	1
hsa-miR-5000-5p	ABCA1	1
hsa-miR-5000-5p	TCFL5	1
hsa-miR-5000-5p	COG6	1
hsa-miR-5000-5p	LRRC55	1
hsa-miR-5000-5p	LRPPRC	1
hsa-miR-5000-5p	GABRG3	1
hsa-miR-5000-5p	TYRP1	1
hsa-miR-5000-5p	H3F3A	1
hsa-miR-5000-5p	NKAIN2	1
hsa-miR-5000-5p	PTGS1	1
hsa-miR-5000-5p	RP11-407N17.3	1
hsa-miR-5000-5p	PCDH9	1
hsa-miR-5000-5p	IFT122	1
hsa-miR-5000-5p	HECW1	1
hsa-miR-5000-5p	PDE4DIP	1
hsa-miR-5000-5p	ZNF44	1
hsa-miR-5000-5p	GABBR1	1
hsa-miR-5000-5p	EIF1AD	1
hsa-miR-5000-5p	ZNF321P	1
hsa-miR-5000-5p	FAM217A	1
hsa-miR-5000-5p	SMC2	1
hsa-miR-5000-5p	WNK3	1
hsa-miR-5000-5p	FAM69A	1
hsa-miR-5000-5p	AFTPH	1
hsa-miR-5000-5p	PILRA	1
hsa-miR-5000-5p	STRN	1
hsa-miR-5000-5p	APOO	1
hsa-miR-5000-5p	ZDHHC21	1
hsa-miR-5000-5p	CBX7	1
hsa-miR-5000-5p	ARGLU1	1
hsa-miR-5000-5p	CLOCK	1
hsa-miR-5000-5p	CCDC174	1
hsa-miR-5000-5p	HLA-G	1
hsa-miR-5000-5p	PLCD4	1
hsa-miR-5000-5p	EPT1	1
hsa-miR-5000-5p	AL158147.2	1
hsa-miR-5000-5p	PDE11A	1
hsa-miR-5000-5p	NELFE	1
hsa-miR-5000-5p	ZDBF2	1
hsa-miR-5000-5p	SESN3	1
hsa-miR-5000-5p	VPS4A	1
hsa-miR-5000-5p	COLGALT2	1
hsa-miR-5000-5p	NAALAD2	1
hsa-miR-5000-5p	COL19A1	1
hsa-miR-5000-5p	OR13G1	1
hsa-miR-5000-5p	SNAP23	1
hsa-miR-5000-5p	GNAL	1
hsa-miR-5000-5p	IL12RB2	1
hsa-miR-5000-5p	NUP88	1
hsa-miR-5000-5p	AKAP13	1
hsa-miR-5000-5p	CGNL1	1
hsa-miR-5000-5p	TMEM184C	1
hsa-miR-5000-5p	PPP6C	1
hsa-miR-5000-5p	SLC22A23	1
hsa-miR-5000-5p	ZC3H6	1
hsa-miR-5000-5p	PCDHGB6	1
hsa-miR-5000-5p	WDR78	1
hsa-miR-5000-5p	RANGAP1	1
hsa-miR-5000-5p	UBR7	1
hsa-miR-5000-5p	MMP19	1
hsa-miR-5000-5p	HIVEP1	1
hsa-miR-5000-5p	KAZALD1	1
hsa-miR-5000-5p	ALPK1	1
hsa-miR-5000-5p	ZPR1	1
hsa-miR-5000-5p	PFKFB4	1
hsa-miR-5000-5p	GLRA3	1
hsa-miR-5000-5p	TCERG1	1
hsa-miR-5000-5p	CCDC171	1
hsa-miR-5000-5p	NDST3	1
hsa-miR-5000-5p	KBTBD7	1
hsa-miR-5000-5p	REC8	1
hsa-miR-5000-5p	NF1	1
hsa-miR-5000-5p	RAB2A	1
hsa-miR-5000-5p	PRPF4	1
hsa-miR-5000-5p	BMPER	1
hsa-miR-5000-5p	GPSM3	1
hsa-miR-5000-5p	IL6ST	1
hsa-miR-5000-5p	ARF3	1
hsa-miR-5000-5p	PAWR	1
hsa-miR-5000-5p	KCNA4	1
hsa-miR-5000-5p	GRIK3	1
hsa-miR-5000-5p	ZNHIT6	1
hsa-miR-5000-5p	SETD8	1
hsa-miR-5000-5p	FUT9	1
hsa-miR-5000-5p	ALX3	1
hsa-miR-5000-5p	ZYG11A	1
hsa-miR-5000-5p	CCDC115	1
hsa-miR-5000-5p	KIAA0825	1
hsa-miR-5000-5p	AL356289.1	1
hsa-miR-5000-5p	SQLE	1
hsa-miR-5000-5p	DNAJC1	1
hsa-miR-5000-5p	ATF6	1
hsa-miR-5000-5p	CSNK1G3	1
hsa-miR-5000-5p	RP11-506B6.7	1
hsa-miR-5000-5p	CATSPERB	1
hsa-miR-5000-5p	EIF2AK4	1
hsa-miR-5000-5p	PHIP	1
hsa-miR-5000-5p	ANKRD30B	1
hsa-miR-5000-5p	PSMD12	1
hsa-miR-5000-5p	PPP1R12B	1
hsa-miR-5000-5p	ST6GAL1	1
hsa-miR-5000-5p	CCDC3	1
hsa-miR-5000-5p	HMGN5	1
hsa-miR-5000-5p	CD163	1
hsa-miR-5000-5p	NDUFS2	1
hsa-miR-5000-5p	VDR	1
hsa-miR-5000-5p	GPR6	1
hsa-miR-5000-5p	PPP1R15B	1
hsa-miR-5000-5p	SLC35F5	1
hsa-miR-5000-5p	ARV1	1
hsa-miR-5000-5p	THOP1	1
hsa-miR-5000-5p	RP11-977G19.10	1
hsa-miR-5000-5p	LMF1	1
hsa-miR-5000-5p	CRBN	1
hsa-miR-5000-5p	ZNF804B	1
hsa-miR-5000-5p	SNTB2	1
hsa-miR-5000-5p	OR11A1	1
hsa-miR-5000-5p	SPRED1	1
hsa-miR-5000-5p	CEP152	1
hsa-miR-5000-5p	FAM63B	1
hsa-miR-5000-5p	NCDN	1
hsa-miR-5000-5p	DOCK2	1
hsa-miR-5000-5p	SGOL1	1
hsa-miR-5000-5p	FIGN	1
hsa-miR-5000-5p	CTNNB1	1
hsa-miR-5000-5p	MAST2	1
hsa-miR-5000-5p	COMMD2	1
hsa-miR-5000-5p	NPC1	1
hsa-miR-5000-5p	MARVELD2	1
hsa-miR-5000-5p	NME5	1
hsa-miR-5000-5p	KLF6	1
hsa-miR-5000-5p	UTP23	1
hsa-miR-5000-5p	PPP1R37	1
hsa-miR-5000-5p	TMEM2	1
hsa-miR-5000-5p	UBR3	1
hsa-miR-5000-5p	TOPORS	1
hsa-miR-5000-5p	FOXP1	1
hsa-miR-5000-5p	MARVELD1	1
hsa-miR-5000-5p	RPS6KB1	1
hsa-miR-5000-5p	GTPBP10	1
hsa-miR-5000-5p	ZNF623	1
hsa-miR-5000-5p	C15orf41	1
hsa-miR-5000-5p	LRRC28	1
hsa-miR-5000-5p	MLKL	1
hsa-miR-5000-5p	NNAT	1
hsa-miR-5000-5p	CA8	1
hsa-miR-5000-5p	GOLGA8N	1
hsa-miR-5000-5p	AHNAK	1
hsa-miR-5000-5p	KCNT2	1
hsa-miR-5000-5p	PCDHGA7	1
hsa-miR-5000-5p	SPEN	1
hsa-miR-5000-5p	FAM179A	1
hsa-miR-5000-5p	RP11-793H13.10	1
hsa-miR-5000-5p	TGOLN2	1
hsa-miR-5000-5p	OR1E1	1
hsa-miR-5000-5p	POLR1A	1
hsa-miR-5000-5p	CTBS	1
hsa-miR-5000-5p	PREX2	1
hsa-miR-5000-5p	SEZ6L	1
hsa-miR-5000-5p	ABCF1	1
hsa-miR-5000-5p	FBXO24	1
hsa-miR-5000-5p	CTSS	1
hsa-miR-5000-5p	TRIM2	1
hsa-miR-5000-5p	KCNMB4	1
hsa-miR-5000-5p	IL2RB	1
hsa-miR-5000-5p	KANK4	1
hsa-miR-5000-5p	ZNF740	1
hsa-miR-5000-5p	ZNF549	1
hsa-miR-5000-5p	KRTAP13-2	1
hsa-miR-5000-5p	ACR	1
hsa-miR-5000-5p	RAB3B	1
hsa-miR-5000-5p	CCDC7	1
hsa-miR-5000-5p	DENND3	1
hsa-miR-5000-5p	TEX22	1
hsa-miR-5000-5p	PCDH7	1
hsa-miR-5000-5p	MTHFD1	1
hsa-miR-5000-5p	EGFR	1
hsa-miR-5000-5p	DNAH5	1
hsa-miR-5000-5p	NUP98	1
hsa-miR-5000-5p	HLA-G	1
hsa-miR-5000-5p	SNIP1	1
hsa-miR-5000-5p	GPSM3	1
hsa-miR-5000-5p	FAM161A	1
hsa-miR-5000-5p	LRRC3B	1
hsa-miR-5000-5p	XXbac-BPG246D15.9	1
hsa-miR-5000-5p	CDH19	1
hsa-miR-5000-5p	MYH2	1
hsa-miR-5000-5p	MFAP1	1
hsa-miR-5000-5p	LZIC	1
hsa-miR-5000-5p	LRIG2	1
hsa-miR-5000-5p	PROZ	1
hsa-miR-5000-5p	MRVI1	1
hsa-miR-5000-5p	AMMECR1L	1
hsa-miR-5000-5p	C1orf141	1
hsa-miR-5000-5p	AKAP5	1
hsa-miR-5000-5p	EHMT2	1
hsa-miR-5000-5p	GPALPP1	1
hsa-miR-5000-5p	DTWD1	1
hsa-miR-5000-5p	LAMA2	1
hsa-miR-5000-5p	FAM135A	1
hsa-miR-5000-5p	POMT1	1
hsa-miR-5000-5p	FAM120A	1
hsa-miR-5000-5p	CLEC1A	1
hsa-miR-5000-5p	OPN1LW	1
hsa-miR-5000-5p	ZC3H12D	1
hsa-miR-5000-5p	B3GALT4	1
hsa-miR-5000-5p	ZFP3	1
hsa-miR-5000-5p	TP63	1
hsa-miR-5000-5p	ANKMY2	1
hsa-miR-5000-5p	LRRCC1	1
hsa-miR-5000-5p	HECTD2	1
hsa-miR-5000-5p	BMP4	1
hsa-miR-5000-5p	PNMA5	1
hsa-miR-5000-5p	MLPH	1
hsa-miR-5000-5p	TEX10	1
hsa-miR-5000-5p	PDE5A	1
hsa-miR-5000-5p	AADACL3	1
hsa-miR-5000-5p	PSMA5	1
hsa-miR-5000-5p	PLAGL2	1
hsa-miR-5000-5p	DMXL1	1
hsa-miR-5000-5p	NRD1	1
hsa-miR-5000-5p	TCF19	1
hsa-miR-5000-5p	CRNN	1
hsa-miR-5000-5p	P2RX1	1
hsa-miR-5000-5p	MORC1	1
hsa-miR-5000-5p	CCL17	1
hsa-miR-5000-5p	RPP25	1
hsa-miR-5000-5p	RIOK1	1
hsa-miR-5000-5p	MICU1	1
hsa-miR-5000-5p	GTF3C3	1
hsa-miR-5000-5p	MUC7	1
hsa-miR-5000-5p	MCCC1	1
hsa-miR-5000-5p	SLC10A4	1
hsa-miR-5000-5p	CCT6A	1
hsa-miR-5000-5p	NR3C2	1
hsa-miR-5000-5p	CREBRF	1
hsa-miR-5000-5p	PRICKLE1	1
hsa-miR-5000-5p	TMEM189	1
hsa-miR-5000-5p	HBD	1
hsa-miR-5000-5p	FREM1	1
hsa-miR-5000-5p	PPP1R3A	1
hsa-miR-5000-5p	FASTKD1	1
hsa-miR-5000-5p	MYT1L	1
hsa-miR-5000-5p	ARHGAP19	1
hsa-miR-5000-5p	USP6NL	1
hsa-miR-5000-5p	CTAGE4	1
hsa-miR-5000-5p	BAIAP2L1	1
hsa-miR-5000-5p	IFT80	1
hsa-miR-5000-5p	A1CF	1
hsa-miR-5000-5p	FLG2	1
hsa-miR-5000-5p	MPZ	1
hsa-miR-5000-5p	GREM1	1
hsa-miR-5000-5p	JAK1	1
hsa-miR-5000-5p	FAM104A	1
hsa-miR-5000-5p	CLK1	1
hsa-miR-5000-5p	KIAA1324L	1
hsa-miR-5000-5p	HCFC1R1	1
hsa-miR-5000-5p	NAALADL2	1
hsa-miR-5000-5p	TNFRSF10A	1
hsa-miR-5000-5p	YIPF4	1
hsa-miR-5000-5p	TRHDE	1
hsa-miR-5000-5p	BTBD3	1
hsa-miR-5000-5p	ITSN1	1
hsa-miR-5000-5p	ACSF3	1
hsa-miR-5000-5p	TRPM7	1
hsa-miR-5000-5p	AC092835.2	1
hsa-miR-5000-5p	ARFGEF3	1
hsa-miR-5000-5p	SLC22A4	1
hsa-miR-5000-5p	C7orf33	1
hsa-miR-5000-5p	ANKRD33B	1
hsa-miR-5000-5p	ZFY	1
hsa-miR-5000-5p	CSMD3	1
hsa-miR-5000-5p	HAUS5	1
hsa-miR-5000-5p	DLG1	1
hsa-miR-5000-5p	CEACAM1	1
hsa-miR-5000-5p	SNURF	1
hsa-miR-5000-5p	TENM1	1
hsa-miR-5000-5p	ZBTB6	1
hsa-miR-5000-5p	PHOSPHO2	1
hsa-miR-5000-5p	SLC25A18	1
hsa-miR-5000-5p	RBM6	1
hsa-miR-5000-5p	2020-03-08	1
hsa-miR-5000-5p	DNAJC15	1
hsa-miR-5000-5p	MYH8	1
hsa-miR-5000-5p	MYB	1
hsa-miR-5000-5p	SENP7	1
hsa-miR-5000-5p	HLA-DPA1	1
[truncated: 3,390 more rows]
