# Supplementary material for: Circular RNA-Expression Profiling Reveals a Potential Role of Hsa_circ_0097435 in Heart Failure via Sponging Multiple MicroRNAs
Source: Front Genet. 2020 Mar 10;11:212. doi: 10.3389/fgene.2020.00212 (PMC7076158; doi:10.3389/fgene.2020.00212)
Supplement: Supplementary file 11 [file Table_9.XLSX]

## Sheet: Sheet1
MiRNA	Target genes
hsa-miR-6799-5p	CIDEC
hsa-miR-6799-5p	AIFM3
hsa-miR-6799-5p	TRAF7
hsa-miR-6799-5p	AIFM2
hsa-miR-6799-5p	THBS1
hsa-miR-6799-5p	DLC1
hsa-miR-6799-5p	BIRC7
hsa-miR-6799-5p	PLEC
hsa-miR-6799-5p	DFFA
hsa-miR-6799-5p	EFNA5
hsa-miR-6799-5p	PKP1
hsa-miR-6799-5p	BAX
hsa-miR-1294	KCTD21
hsa-miR-1294	ARHGEF10L
hsa-miR-1294	MYCL
hsa-miR-1294	ZNF644
hsa-miR-1294	MYCBP
hsa-miR-1294	LCOR
hsa-miR-1294	VANGL2
hsa-miR-1294	SLC38A2
hsa-miR-1294	TEAD1
hsa-miR-1294	SLC7A6
hsa-miR-96-5p	BASP1
hsa-miR-96-5p	2020-09-11
hsa-miR-96-5p	S1PR2
hsa-miR-96-5p	KTN1
hsa-miR-96-5p	MTHFD2L
hsa-miR-96-5p	SPAST
hsa-miR-96-5p	FOXO4
hsa-miR-96-5p	TMEM198
hsa-miR-96-5p	KLHL2
hsa-miR-96-5p	ASH1L
hsa-miR-5000-5p	ABCD4
hsa-miR-5000-5p	EPHA8
hsa-miR-5000-5p	ABHD14A
hsa-miR-5000-5p	KIAA0100
hsa-miR-5000-5p	MAP3K13
hsa-miR-5000-5p	TFDP2
hsa-miR-5000-5p	LRIG3
hsa-miR-5000-5p	CUBN
hsa-miR-5000-5p	CAPN14
hsa-miR-5000-5p	UQCR11
hsa-miR-5000-5p	NACC2
hsa-miR-5000-5p	NCR3LG1
hsa-miR-5000-5p	TRMT5
hsa-miR-609	AKAP6
hsa-miR-609	WTIP
hsa-miR-609	TPMT
hsa-miR-609	DTX3
hsa-miR-609	SPTBN1
